# Supplementary material for: Crystal structures of three N,N,N′-tris­ubstituted thio­ureas for reactivity-controlled nanocrystal synthesis
Source: Acta Crystallogr E Crystallogr Commun. 2022 Jan 14;78(Pt 2):184–90. doi: 10.1107/S2056989022000147 (PMC8819444; doi:10.1107/S2056989022000147)
Supplement: Supplementary file 1 [file e-78-00184-sup1.cif]

##############################################################################
#                                                                            #
# This CIF contains the data in a paper accepted for publication in          #
# Acta Crystallographica Section E. It conforms to the requirements of       #
# Notes for Authors for Acta Crystallographica Section E, and has been       #
# peer reviewed under the auspices of the IUCr Commission on Journals.       #
#                                                                            #
# Full details of the Crystallographic Information File format               #
# are given in the paper "The Crystallographic Information File (CIF):       #
# a New Standard Archive File for Crystallography" by S. R. Hall, F. H.      #
# Allen and I. D. Brown [Acta Cryst. (1991), A47, 655-685].                  #
#                                                                            #
# The current version of the core CIF dictionary is obtainable from          #
# ftp://ftp.iucr.org/pub/cif_core.dic.                                       #
#                                                                            #
# Software is freely available for graphical display of the structure(s)     #
# in this CIF. For information consult the CIF software page                 #
# http://www.iucr.org/resources/cif/software.                                #
#                                                                            #
# This file may be used for bona fide research purposes within the           #
# scientific community so long as proper attribution is given to the journal # 
# article from which it was obtained.                                        #
#                                                                            #
##############################################################################
data_1
_audit_creation_method
;
Olex2 1.5
(compiled 2021.11.18 svn.ra9532c28 for OlexSys, GUI svn.r6429)
;
_chemical_name_systematic
;
<i>N</i>,<i>N</i>,<i>N</i>'-Tribenzylthiourea
;
_chemical_name_common     ?
_chemical_formula_moiety     'C22 H22 N2 S'
_chemical_formula_sum     'C22 H22 N2 S'
_chemical_formula_iupac     'C22 H22 N2 S'
_chemical_formula_weight     346.48
_chemical_melting_point     ?
_space_group_crystal_system     monoclinic
_space_group_name_H-M_alt     'P 1 21/c 1'
_space_group_name_Hall     '-P 2ybc'
loop_
    _space_group_symop_operation_xyz
    'x, y, z'
    '-x, y+1/2, -z+1/2'
    '-x, -y, -z'
    'x, -y-1/2, z-1/2'
_cell_length_a     11.2378(4)
_cell_length_b     14.7792(5)
_cell_length_c     11.3165(5)
_cell_angle_alpha     90
_cell_angle_beta     102.042(3)
_cell_angle_gamma     90
_cell_volume     1838.15(12)
_cell_formula_units_Z     4
_cell_measurement_reflns_used     8187
_cell_measurement_theta_min     3.9950
_cell_measurement_theta_max     73.9640
_cell_measurement_temperature     100.0(10)
_exptl_crystal_description     plate
_exptl_crystal_colour     'clear colourless'
_exptl_crystal_size_max     0.241
_exptl_crystal_size_mid     0.188
_exptl_crystal_size_min     0.056
_exptl_crystal_density_diffrn     1.252
_exptl_crystal_density_meas     ?
_exptl_crystal_density_method     ?
_exptl_crystal_F_000     736
loop_
    _exptl_crystal_face_index_h
    _exptl_crystal_face_index_k
    _exptl_crystal_face_index_l
    _exptl_crystal_face_perp_dist
    0 -10 0 0.0839
    -2 3 7 0.0686
    2 -2 -7 0.1305
    2 6 -5 0.0865
    -2 -6 5 0.0865
    -7 0 0 0.0553
    7 0 0 0.0010
    1 9 1 0.0994
_exptl_absorpt_coefficient_mu     1.590
_exptl_absorpt_correction_type     gaussian
_exptl_absorpt_process_details
;
(CrysAlisPro; Rigaku OD, 2019)
;
_exptl_absorpt_correction_T_min     0.750
_exptl_absorpt_correction_T_max     1.000
_diffrn_ambient_temperature     100.0(10)
_diffrn_source     'micro-focus sealed X-ray tube'
_diffrn_radiation_type     CuK\a
_diffrn_radiation_wavelength     1.54184
_diffrn_radiation_monochromator     mirror
_diffrn_measurement_device_type     'SuperNova, Dual, Cu at home/near, Atlas'
_diffrn_measurement_device     'four-circle diffractometer'
_diffrn_measurement_method     '\w scans'
_diffrn_detector     'CCD plate'
_diffrn_detector_area_resol_mean     10.4839
_diffrn_reflns_number     16515
_diffrn_reflns_av_R_equivalents     0.0598
_diffrn_reflns_av_unetI/netI     0.0338
_diffrn_reflns_theta_min     4.022
_diffrn_reflns_theta_max     74.154
_diffrn_reflns_theta_full     67.684
_diffrn_measured_fraction_theta_max     0.960
_diffrn_measured_fraction_theta_full     0.984
_diffrn_reflns_limit_h_min     -13
_diffrn_reflns_limit_h_max     13
_diffrn_reflns_limit_k_min     -18
_diffrn_reflns_limit_k_max     18
_diffrn_reflns_limit_l_min     -11
_diffrn_reflns_limit_l_max     13
_diffrn_radiation_probe     x-ray
_refine_special_details     ?
_reflns_number_total     3589
_reflns_number_gt     3256
_reflns_threshold_expression     'I > 2\s(I)'
_refine_ls_structure_factor_coef     Fsqd
_refine_ls_matrix_type     full
_refine_ls_R_factor_all     0.0465
_refine_ls_R_factor_gt     0.0430
_refine_ls_wR_factor_gt     0.1186
_refine_ls_wR_factor_ref     0.1230
_refine_ls_goodness_of_fit_ref     1.062
_refine_ls_restrained_S_all     1.062
_refine_ls_number_reflns     3589
_refine_ls_number_parameters     229
_refine_ls_number_restraints     0
_refine_ls_hydrogen_treatment     mixed
_refine_ls_weighting_scheme     calc
_refine_ls_weighting_details
              'w=1/[\s^2^(Fo^2^)+(0.0753P)^2^+0.4416P] where P=(Fo^2^+2Fc^2^)/3'
_atom_sites_solution_hydrogens     mixed
_atom_sites_solution_primary     dual
_atom_sites_solution_secondary     ?
_refine_ls_shift/su_max     0.000
_refine_ls_shift/su_mean     0.000
_refine_diff_density_max     0.301
_refine_diff_density_min     -0.309
_refine_ls_extinction_method     none
_refine_ls_extinction_coef     .
_refine_ls_abs_structure_details     -
_refine_ls_abs_structure_Flack     ?
loop_
    _atom_type_symbol
    _atom_type_description
    _atom_type_scat_dispersion_real
    _atom_type_scat_dispersion_imag
    _atom_type_scat_source
    'C' 'C' 0.0181 0.0091
                         'International Tables Vol C Tables 4.2.6.8 and 6.1.1.4'
    'H' 'H' 0.0000 0.0000
                         'International Tables Vol C Tables 4.2.6.8 and 6.1.1.4'
    'N' 'N' 0.0311 0.0180
                         'International Tables Vol C Tables 4.2.6.8 and 6.1.1.4'
    'S' 'S' 0.3331 0.5567
                         'International Tables Vol C Tables 4.2.6.8 and 6.1.1.4'
_computing_data_collection
;
CrysAlisPro (Rigaku OD, 2019)
;
_computing_cell_refinement
;
CrysAlisPro (Rigaku OD, 2019)
;
_computing_data_reduction
;
CrysAlisPro (Rigaku OD, 2019)
;
_computing_structure_solution
;
<i>SHELXT2018/2</i> (Sheldrick, 2015a\)
;
_computing_structure_refinement
;
<i>SHELXL2018/3</i> (Sheldrick, 2015b\)
;
_computing_molecular_graphics
;
<i>OLEX2</i> (Dolomanov et al., 2009)
;
_computing_publication_material
;
Mercury (Macrae <i>et al.</i>,  2020)
;
loop_
    _atom_site_type_symbol
    _atom_site_label
    _atom_site_fract_x
    _atom_site_fract_y
    _atom_site_fract_z
    _atom_site_U_iso_or_equiv
    _atom_site_adp_type
    _atom_site_calc_flag
    _atom_site_occupancy
    _atom_site_disorder_assembly
    _atom_site_disorder_group
    S S1 0.10482(3) 0.29165(3) 0.32245(3) 0.02217(14) Uani d 1 . .
    N N1 0.12474(11) 0.23113(8) 0.54565(11) 0.0198(3) Uani d 1 . .
    N N2 0.25536(10) 0.34685(8) 0.52442(11) 0.0191(3) Uani d 1 . .
    C C1 0.16633(12) 0.28879(9) 0.47205(13) 0.0177(3) Uani d 1 . .
    C C2 0.04085(13) 0.15697(10) 0.50233(13) 0.0209(3) Uani d 1 . .
    H H2A -0.024231 0.179223 0.435803 0.025 Uiso calc 1 . .
    H H2B 0.002213 0.136546 0.568717 0.025 Uiso calc 1 . .
    C C3 0.10428(12) 0.07750(10) 0.45767(14) 0.0215(3) Uani d 1 . .
    C C4 0.20059(15) 0.03591(12) 0.53478(18) 0.0358(4) Uani d 1 . .
    H H4 0.226181 0.057328 0.615227 0.043 Uiso calc 1 . .
    C C5 0.25996(16) -0.03682(13) 0.4954(2) 0.0519(6) Uani d 1 . .
    H H5 0.326738 -0.064616 0.548228 0.062 Uiso calc 1 . .
    H H1 0.154(3) 0.2304(18) 0.622(3) 0.062 Uiso d 1 . .
    C C6 0.22149(18) -0.06872(13) 0.3786(2) 0.0494(6) Uani d 1 . .
    H H6 0.262381 -0.118215 0.351143 0.059 Uiso calc 1 . .
    C C7 0.1240(2) -0.02889(12) 0.30214(19) 0.0433(5) Uani d 1 . .
    H H7 0.096928 -0.051638 0.222546 0.052 Uiso calc 1 . .
    C C8 0.06532(16) 0.04457(11) 0.34141(15) 0.0299(4) Uani d 1 . .
    H H8 -0.001553 0.072197 0.288476 0.036 Uiso calc 1 . .
    C C9 0.31744(12) 0.40391(10) 0.45137(13) 0.0202(3) Uani d 1 . .
    H H9A 0.313944 0.374034 0.372425 0.024 Uiso calc 1 . .
    H H9B 0.404170 0.408858 0.492068 0.024 Uiso calc 1 . .
    C C10 0.26494(12) 0.49838(10) 0.42917(13) 0.0190(3) Uani d 1 . .
    C C11 0.31752(13) 0.55802(10) 0.35960(14) 0.0242(3) Uani d 1 . .
    H H11 0.384844 0.538845 0.327235 0.029 Uiso calc 1 . .
    C C12 0.27248(15) 0.64526(11) 0.33705(15) 0.0281(4) Uani d 1 . .
    H H12 0.308310 0.685134 0.288571 0.034 Uiso calc 1 . .
    C C13 0.17537(14) 0.67414(11) 0.38522(15) 0.0276(4) Uani d 1 . .
    H H13 0.144508 0.733810 0.370034 0.033 Uiso calc 1 . .
    C C14 0.12353(13) 0.61561(10) 0.45559(15) 0.0249(3) Uani d 1 . .
    H H14 0.057692 0.635536 0.489717 0.030 Uiso calc 1 . .
    C C15 0.16720(12) 0.52792(10) 0.47662(13) 0.0211(3) Uani d 1 . .
    H H15 0.130022 0.487852 0.523739 0.025 Uiso calc 1 . .
    C C16 0.29405(13) 0.35662(10) 0.65564(13) 0.0209(3) Uani d 1 . .
    H H16A 0.222424 0.347522 0.692503 0.025 Uiso calc 1 . .
    H H16B 0.323109 0.419334 0.673830 0.025 Uiso calc 1 . .
    C C17 0.39376(12) 0.29173(10) 0.71478(14) 0.0195(3) Uani d 1 . .
    C C18 0.45690(13) 0.31034(11) 0.83213(14) 0.0230(3) Uani d 1 . .
    H H18 0.438430 0.363493 0.871962 0.028 Uiso calc 1 . .
    C C19 0.54635(13) 0.25185(11) 0.89097(14) 0.0264(3) Uani d 1 . .
    H H19 0.589405 0.265389 0.970497 0.032 Uiso calc 1 . .
    C C20 0.57320(13) 0.17348(11) 0.83395(15) 0.0263(3) Uani d 1 . .
    H H20 0.634493 0.133350 0.874170 0.032 Uiso calc 1 . .
    C C21 0.50997(13) 0.15434(11) 0.71817(15) 0.0244(3) Uani d 1 . .
    H H21 0.527282 0.100429 0.679235 0.029 Uiso calc 1 . .
    C C22 0.42111(13) 0.21354(10) 0.65824(14) 0.0221(3) Uani d 1 . .
    H H22 0.379057 0.200265 0.578260 0.027 Uiso calc 1 . .
loop_
    _atom_site_aniso_label
    _atom_site_aniso_U_11
    _atom_site_aniso_U_22
    _atom_site_aniso_U_33
    _atom_site_aniso_U_12
    _atom_site_aniso_U_13
    _atom_site_aniso_U_23
    S1 0.0224(2) 0.0317(2) 0.0112(2) 0.00067(12) 0.00060(14) 0.00133(12)
    N1 0.0220(6) 0.0250(6) 0.0118(6) 0.0008(5) 0.0020(5) 0.0003(5)
    N2 0.0202(6) 0.0220(6) 0.0136(6) 0.0015(4) 0.0006(4) 0.0009(4)
    C1 0.0162(6) 0.0215(7) 0.0153(7) 0.0052(5) 0.0028(5) 0.0009(5)
    C2 0.0195(7) 0.0251(7) 0.0181(7) -0.0015(5) 0.0041(5) 0.0017(6)
    C3 0.0189(7) 0.0240(7) 0.0222(8) -0.0037(5) 0.0057(5) 0.0002(6)
    C4 0.0274(8) 0.0291(8) 0.0444(11) 0.0016(6) -0.0073(7) -0.0044(7)
    C5 0.0243(8) 0.0301(10) 0.0956(18) 0.0028(7) -0.0003(9) -0.0106(10)
    C6 0.0427(11) 0.0253(9) 0.0929(18) -0.0065(7) 0.0434(11) -0.0113(10)
    C7 0.0719(14) 0.0292(9) 0.0394(11) -0.0185(9) 0.0362(10) -0.0078(8)
    C8 0.0434(9) 0.0277(8) 0.0196(8) -0.0080(7) 0.0090(6) 0.0008(6)
    C9 0.0175(6) 0.0251(7) 0.0184(7) 0.0009(5) 0.0044(5) 0.0013(6)
    C10 0.0178(6) 0.0236(7) 0.0141(7) -0.0007(5) -0.0002(5) -0.0016(5)
    C11 0.0242(7) 0.0289(8) 0.0194(8) -0.0031(6) 0.0048(5) -0.0010(6)
    C12 0.0333(8) 0.0272(8) 0.0226(9) -0.0079(6) 0.0029(6) 0.0032(6)
    C13 0.0277(8) 0.0216(7) 0.0286(9) -0.0007(6) -0.0054(6) 0.0010(6)
    C14 0.0190(7) 0.0253(8) 0.0283(8) 0.0023(5) 0.0001(6) -0.0020(6)
    C15 0.0180(6) 0.0245(7) 0.0196(7) -0.0009(5) 0.0012(5) -0.0006(6)
    C16 0.0215(7) 0.0251(7) 0.0142(8) 0.0027(5) -0.0003(5) -0.0012(5)
    C17 0.0166(7) 0.0261(7) 0.0156(7) -0.0013(5) 0.0027(5) 0.0031(5)
    C18 0.0226(7) 0.0285(7) 0.0167(8) -0.0028(6) 0.0010(5) -0.0004(6)
    C19 0.0218(7) 0.0373(9) 0.0173(8) -0.0031(6) -0.0020(5) 0.0038(6)
    C20 0.0169(6) 0.0340(8) 0.0264(8) 0.0020(6) 0.0012(6) 0.0118(7)
    C21 0.0200(7) 0.0279(8) 0.0261(9) 0.0030(5) 0.0064(6) 0.0027(6)
    C22 0.0192(7) 0.0296(8) 0.0167(7) 0.0010(5) 0.0019(5) 0.0007(6)
_geom_special_details
;
 All esds (except the esd in the dihedral angle between two l.s. planes)
 are estimated using the full covariance matrix.  The cell esds are taken
 into account individually in the estimation of esds in distances, angles
 and torsion angles; correlations between esds in cell parameters are only
 used when they are defined by crystal symmetry.  An approximate (isotropic)
 treatment of cell esds is used for estimating esds involving l.s. planes.
;
loop_
    _geom_bond_atom_site_label_1
    _geom_bond_atom_site_label_2
    _geom_bond_site_symmetry_2
    _geom_bond_distance
    _geom_bond_publ_flag
    S1 C1 . 1.6905(14) ?
    N1 C1 . 1.3419(19) ?
    N1 C2 . 1.4621(18) ?
    N1 H1 . 0.85(3) ?
    N2 C1 . 1.3569(18) ?
    N2 C9 . 1.4566(19) ?
    N2 C16 . 1.4648(19) ?
    C2 H2A . 0.9900 ?
    C2 H2B . 0.9900 ?
    C2 C3 . 1.514(2) ?
    C3 C4 . 1.384(2) ?
    C3 C8 . 1.385(2) ?
    C4 H4 . 0.9500 ?
    C4 C5 . 1.387(3) ?
    C5 H5 . 0.9500 ?
    C5 C6 . 1.384(3) ?
    C6 H6 . 0.9500 ?
    C6 C7 . 1.378(3) ?
    C7 H7 . 0.9500 ?
    C7 C8 . 1.391(3) ?
    C8 H8 . 0.9500 ?
    C9 H9A . 0.9900 ?
    C9 H9B . 0.9900 ?
    C9 C10 . 1.5162(19) ?
    C10 C11 . 1.393(2) ?
    C10 C15 . 1.390(2) ?
    C11 H11 . 0.9500 ?
    C11 C12 . 1.389(2) ?
    C12 H12 . 0.9500 ?
    C12 C13 . 1.385(3) ?
    C13 H13 . 0.9500 ?
    C13 C14 . 1.384(2) ?
    C14 H14 . 0.9500 ?
    C14 C15 . 1.389(2) ?
    C15 H15 . 0.9500 ?
    C16 H16A . 0.9900 ?
    C16 H16B . 0.9900 ?
    C16 C17 . 1.5199(19) ?
    C17 C18 . 1.396(2) ?
    C17 C22 . 1.386(2) ?
    C18 H18 . 0.9500 ?
    C18 C19 . 1.386(2) ?
    C19 H19 . 0.9500 ?
    C19 C20 . 1.389(2) ?
    C20 H20 . 0.9500 ?
    C20 C21 . 1.383(2) ?
    C21 H21 . 0.9500 ?
    C21 C22 . 1.393(2) ?
    C22 H22 . 0.9500 ?
loop_
    _geom_angle_atom_site_label_1
    _geom_angle_atom_site_label_2
    _geom_angle_atom_site_label_3
    _geom_angle_site_symmetry_1
    _geom_angle_site_symmetry_3
    _geom_angle
    _geom_angle_publ_flag
    C1 N1 C2 . . 123.48(12) ?
    C1 N1 H1 . . 121.3(18) ?
    C2 N1 H1 . . 114.6(18) ?
    C1 N2 C9 . . 121.00(12) ?
    C1 N2 C16 . . 122.75(13) ?
    C9 N2 C16 . . 116.25(11) ?
    N1 C1 S1 . . 120.99(11) ?
    N1 C1 N2 . . 116.81(13) ?
    N2 C1 S1 . . 122.13(11) ?
    N1 C2 H2A . . 109.2 ?
    N1 C2 H2B . . 109.2 ?
    N1 C2 C3 . . 112.20(11) ?
    H2A C2 H2B . . 107.9 ?
    C3 C2 H2A . . 109.2 ?
    C3 C2 H2B . . 109.2 ?
    C4 C3 C2 . . 119.63(14) ?
    C4 C3 C8 . . 119.56(15) ?
    C8 C3 C2 . . 120.79(14) ?
    C3 C4 H4 . . 119.8 ?
    C3 C4 C5 . . 120.44(18) ?
    C5 C4 H4 . . 119.8 ?
    C4 C5 H5 . . 120.1 ?
    C6 C5 C4 . . 119.70(19) ?
    C6 C5 H5 . . 120.1 ?
    C5 C6 H6 . . 119.9 ?
    C7 C6 C5 . . 120.19(17) ?
    C7 C6 H6 . . 119.9 ?
    C6 C7 H7 . . 120.0 ?
    C6 C7 C8 . . 120.03(18) ?
    C8 C7 H7 . . 120.0 ?
    C3 C8 C7 . . 120.05(17) ?
    C3 C8 H8 . . 120.0 ?
    C7 C8 H8 . . 120.0 ?
    N2 C9 H9A . . 108.7 ?
    N2 C9 H9B . . 108.7 ?
    N2 C9 C10 . . 114.29(12) ?
    H9A C9 H9B . . 107.6 ?
    C10 C9 H9A . . 108.7 ?
    C10 C9 H9B . . 108.7 ?
    C11 C10 C9 . . 118.69(13) ?
    C15 C10 C9 . . 122.46(13) ?
    C15 C10 C11 . . 118.84(14) ?
    C10 C11 H11 . . 119.7 ?
    C12 C11 C10 . . 120.66(15) ?
    C12 C11 H11 . . 119.7 ?
    C11 C12 H12 . . 120.0 ?
    C13 C12 C11 . . 120.03(15) ?
    C13 C12 H12 . . 120.0 ?
    C12 C13 H13 . . 120.2 ?
    C14 C13 C12 . . 119.64(14) ?
    C14 C13 H13 . . 120.2 ?
    C13 C14 H14 . . 119.8 ?
    C13 C14 C15 . . 120.39(15) ?
    C15 C14 H14 . . 119.8 ?
    C10 C15 H15 . . 119.8 ?
    C14 C15 C10 . . 120.43(14) ?
    C14 C15 H15 . . 119.8 ?
    N2 C16 H16A . . 108.6 ?
    N2 C16 H16B . . 108.6 ?
    N2 C16 C17 . . 114.82(12) ?
    H16A C16 H16B . . 107.5 ?
    C17 C16 H16A . . 108.6 ?
    C17 C16 H16B . . 108.6 ?
    C18 C17 C16 . . 118.44(13) ?
    C22 C17 C16 . . 122.47(13) ?
    C22 C17 C18 . . 119.05(14) ?
    C17 C18 H18 . . 119.7 ?
    C19 C18 C17 . . 120.51(15) ?
    C19 C18 H18 . . 119.7 ?
    C18 C19 H19 . . 119.9 ?
    C18 C19 C20 . . 120.19(14) ?
    C20 C19 H19 . . 119.9 ?
    C19 C20 H20 . . 120.3 ?
    C21 C20 C19 . . 119.47(14) ?
    C21 C20 H20 . . 120.3 ?
    C20 C21 H21 . . 119.8 ?
    C20 C21 C22 . . 120.48(15) ?
    C22 C21 H21 . . 119.8 ?
    C17 C22 C21 . . 120.29(14) ?
    C17 C22 H22 . . 119.9 ?
    C21 C22 H22 . . 119.9 ?
loop_
    _geom_torsion_atom_site_label_1
    _geom_torsion_atom_site_label_2
    _geom_torsion_atom_site_label_3
    _geom_torsion_atom_site_label_4
    _geom_torsion_site_symmetry_1
    _geom_torsion_site_symmetry_2
    _geom_torsion_site_symmetry_3
    _geom_torsion_site_symmetry_4
    _geom_torsion
    _geom_torsion_publ_flag
    N1 C2 C3 C4 . . . . 57.70(19) ?
    N1 C2 C3 C8 . . . . -123.79(15) ?
    N2 C9 C10 C11 . . . . -179.60(12) ?
    N2 C9 C10 C15 . . . . 1.06(19) ?
    N2 C16 C17 C18 . . . . 164.26(13) ?
    N2 C16 C17 C22 . . . . -18.1(2) ?
    C1 N1 C2 C3 . . . . 77.11(17) ?
    C1 N2 C9 C10 . . . . 95.30(15) ?
    C1 N2 C16 C17 . . . . 88.11(17) ?
    C2 N1 C1 S1 . . . . 11.18(19) ?
    C2 N1 C1 N2 . . . . -171.82(12) ?
    C2 C3 C4 C5 . . . . -179.84(17) ?
    C2 C3 C8 C7 . . . . -179.52(15) ?
    C3 C4 C5 C6 . . . . -0.9(3) ?
    C4 C3 C8 C7 . . . . -1.0(2) ?
    C4 C5 C6 C7 . . . . -0.5(3) ?
    C5 C6 C7 C8 . . . . 1.1(3) ?
    C6 C7 C8 C3 . . . . -0.4(3) ?
    C8 C3 C4 C5 . . . . 1.6(3) ?
    C9 N2 C1 S1 . . . . -11.01(18) ?
    C9 N2 C1 N1 . . . . 172.03(12) ?
    C9 N2 C16 C17 . . . . -92.33(15) ?
    C9 C10 C11 C12 . . . . -179.93(13) ?
    C9 C10 C15 C14 . . . . 178.87(13) ?
    C10 C11 C12 C13 . . . . 0.9(2) ?
    C11 C10 C15 C14 . . . . -0.5(2) ?
    C11 C12 C13 C14 . . . . -0.1(2) ?
    C12 C13 C14 C15 . . . . -0.9(2) ?
    C13 C14 C15 C10 . . . . 1.2(2) ?
    C15 C10 C11 C12 . . . . -0.6(2) ?
    C16 N2 C1 S1 . . . . 168.53(10) ?
    C16 N2 C1 N1 . . . . -8.43(19) ?
    C16 N2 C9 C10 . . . . -84.26(14) ?
    C16 C17 C18 C19 . . . . 178.27(14) ?
    C16 C17 C22 C21 . . . . -177.37(14) ?
    C17 C18 C19 C20 . . . . -0.6(2) ?
    C18 C17 C22 C21 . . . . 0.3(2) ?
    C18 C19 C20 C21 . . . . 0.0(2) ?
    C19 C20 C21 C22 . . . . 0.8(2) ?
    C20 C21 C22 C17 . . . . -1.0(2) ?
    C22 C17 C18 C19 . . . . 0.5(2) ?
loop_
    _geom_hbond_atom_site_label_d
    _geom_hbond_atom_site_label_h
    _geom_hbond_atom_site_label_a
    _geom_hbond_site_symmetry_d
    _geom_hbond_site_symmetry_h
    _geom_hbond_site_symmetry_a
    _geom_hbond_distance_dh
    _geom_hbond_distance_ha
    _geom_hbond_distance_da
    _geom_hbond_angle_dha
    _geom_hbond_publ_flag
    N1 H1 S1 1_555 1_555 4_566 0.86(3) 2.47(3) 3.2044(13) 145(3) y
_shelx_space_group_comment
;
The symmetry employed for this shelxl refinement is uniquely defined
by the following loop, which should always be used as a source of
symmetry information in preference to the above space-group names.
They are only intended as comments.
;
_shelx_estimated_absorpt_T_min     ?
_shelx_estimated_absorpt_T_max     ?
_shelx_hkl_file
;
   0   0   1    0.84    0.29
   0   0  -1    0.37    0.38
   0   0  -2 1011.80   15.65
   0   0   2 1075.24    9.86
   0   0  -3   -0.03    0.87
   0   0   3   -0.15    0.26
   0   0   4    0.21    0.92
   0   0  -4    1.62    1.55
   0   0   4    0.14    0.31
   0   0   5   -0.51    1.24
   0   0  -5    0.10    1.42
   0   0   6 2746.88   44.36
   0   0  -6 2629.23   46.03
   0   0   7    0.11    0.86
   0   0   8  250.26    6.83
   0   0   8  268.70    9.56
   0   0   9    1.01    1.16
   0   0   9   -0.55    0.49
   0   0   9   -0.54    0.89
   0   0   9   -0.16    0.50
   0   0  -9    1.12    1.21
   0   0  10  106.74    4.56
   0   0  10  110.57    6.35
   0   0  11    0.15    0.24
   0   0  11    0.11    0.43
   0  -1   0   -0.20    0.28
   0   1   0    0.03    0.06
   0  -1  -1  156.01    5.86
   0  -1   1  151.06    3.89
   0   1  -1  145.05    4.39
   0  -1  -1  154.15    4.22
   0  -1   1  153.28    5.11
   0   1  -2   64.16    3.06
   0  -1   2   50.60    3.53
   0  -1  -2   60.34    4.62
   0  -1   2   58.50    2.78
   0  -1   2   60.70    3.67
   0  -1   3    5.98    1.22
   0  -1  -3    3.14    1.63
   0   1  -3    4.76    1.32
   0  -1   3    4.88    1.62
   0  -1   3    6.13    1.33
   0   1  -4  126.26    7.24
   0   1   4  134.58    8.11
   0  -1   4  129.21    6.25
   0  -1   4  148.71    7.95
   0  -1  -4  147.67    9.36
   0  -1   4  146.59    6.99
   0   1   5   11.48    3.36
   0   1  -5   22.39    3.63
   0  -1  -5   24.32    4.58
   0  -1   5   17.42    3.36
   0   1   6    8.68    2.70
   0  -1   6    9.02    2.53
   0  -1  -6   11.91    3.39
   0   1  -6   10.66    2.57
   0   1   7    1.67    1.50
   0  -1   7    3.65    1.65
   0  -1  -7    3.78    1.88
   0  -1   8   14.19    1.99
   0  -1   8   30.04    3.62
   0  -1   8   16.11    2.63
   0   1   8   14.93    4.03
   0  -1   8   18.20    2.02
   0  -1   8   16.98    3.77
   0   1   8   26.33    2.10
   0  -1   8   23.03    2.72
   0   1   8   17.13    2.54
   0   1  -8   13.40    3.81
   0  -1   9   66.99    5.82
   0   1   9   70.01    3.52
   0  -1   9   70.20    3.86
   0   1   9   55.07    8.55
   0  -1   9   53.48    7.60
   0  -1   9   61.80    4.82
   0   1   9   66.13    5.02
   0   1  -9   42.98    7.06
   0  -1  10  336.77    8.30
   0   1  10  394.11    8.27
   0   1  10  344.65   11.47
   0  -1  10  373.54   11.51
   0  -1  11    1.14    0.47
   0   1  11    1.13    1.07
   0  -1  11    0.88    0.60
   0   1  12  185.87    7.21
   0  -2   0  828.30   12.60
   0   2   0  790.39    5.65
   0  -2   0  816.23   14.90
   0  -2   1    9.90    0.89
   0  -2   1    8.53    0.77
   0  -2   1    8.33    0.89
   0  -2  -1    7.02    1.60
   0   2   1    7.21    0.55
   0  -2  -1    6.35    1.31
   0  -2   1    7.12    1.55
   0   2  -1    8.49    0.98
   0  -2   2  981.73   13.42
   0  -2   2  991.44   11.82
   0  -2  -2 1059.99   22.31
   0  -2  -2 1008.40   15.33
   0   2  -2  938.12   15.58
   0  -2   2 1058.73   19.62
   0   2  -3  165.44    5.41
   0  -2   3  135.63    6.34
   0  -2  -3  147.94    9.44
   0  -2   3  151.51    5.69
   0  -2   3  157.03    8.15
   0   2  -3  133.64    7.03
   0  -2   4  173.75    8.52
   0   2  -4  180.09    7.05
   0   2   4  160.64    9.27
   0  -2   4  181.19    7.39
   0  -2  -4  185.62   11.57
   0  -2   4  178.70    9.55
   0   2  -5    8.77    1.81
   0  -2   5    6.38    2.01
   0   2   5    6.21    2.01
   0  -2  -5   10.18    3.27
   0  -2   5    7.83    1.73
   0  -2   5    8.51    2.38
   0   2   6  205.60   12.94
   0  -2  -6  204.34   15.03
   0  -2   6  187.15   10.81
   0   2   7    0.99    1.47
   0  -2   7   -0.62    1.30
   0   2  -7    0.10    0.50
   0  -2   8   55.94    4.95
   0  -2   8   42.18    3.31
   0  -2   8   52.57    5.10
   0   2   8   55.12    2.87
   0   2   8   49.36    7.34
   0  -2  -8   56.69    9.23
   0  -2   8   57.51    3.73
   0  -2   8   44.84    6.29
   0  -2   8   51.38    4.09
   0   2   8   53.50    4.57
   0   2  -8   36.86    6.11
   0  -2   9  130.58   11.14
   0   2   9  150.38    4.91
   0   2   9  130.09   12.35
   0  -2   9  143.27    5.71
   0  -2   9  136.19    6.88
   0   2   9  133.22    7.32
   0  -2  10   19.54    2.07
   0   2  10   16.94    2.60
   0  -2  10   18.30    2.49
   0  -2  11   -0.20    0.34
   0   2  11   -0.08    0.61
   0  -2  12   39.01    2.25
   0   2  12   43.16    3.42
   0  -3   0   -0.83    0.60
   0  -3   0   -0.31    0.82
   0   3   0    0.37    0.17
   0  -3   1 1091.96    9.53
   0  -3  -1 1043.86   20.82
   0  -3   1 1053.67   13.82
   0  -3  -1 1008.77   20.36
   0  -3   1  978.83   21.45
   0   3  -1 1048.67   10.63
   0   3   1 1018.69    7.78
   0  -3  -2  929.37   22.16
   0  -3   2  917.90   11.81
   0  -3   2  887.91   11.42
   0   3  -2  887.37   13.95
   0  -3  -2  856.52   18.19
   0  -3   2  882.26   21.55
   0  -3   3  744.85   13.73
   0  -3   3  696.86   12.46
   0  -3  -3  768.92   23.23
   0  -3   3  774.93   21.68
   0  -3  -3  686.47   14.94
   0   3  -3  730.42   16.09
   0  -3   4  343.92   10.25
   0  -3   4  340.97   11.38
   0  -3  -4  348.84   17.43
   0   3  -4  333.57   12.58
   0  -3   5  373.29   12.10
   0  -3  -5  414.49   20.76
   0   3   5  361.39   16.01
   0  -3   5  336.43   12.36
   0   3  -5  320.80   13.96
   0  -3   5  400.39   17.89
   0  -3   6   27.12    3.88
   0  -3  -6   25.31    5.71
   0   3   6   22.37    4.20
   0   3  -6   20.95    3.96
   0   3   7   62.40    8.13
   0  -3   7   48.86    5.99
   0  -3  -7   71.78   10.10
   0   3  -7   53.46    6.78
   0  -3   8   33.78    2.97
   0  -3   8   42.86    4.36
   0   3   8   41.95    6.90
   0  -3   8   36.17    5.30
   0  -3   8   39.47    3.23
   0  -3  -8   44.51    8.71
   0  -3   8   45.00    3.64
   0   3   8   42.72    4.16
   0   3  -8   31.35    5.30
   0   3   9   97.77   10.97
   0  -3   9   96.31    4.86
   0  -3   9   90.40    8.47
   0  -3   9  112.04    6.03
   0   3   9   94.74    6.27
   0  -3  10   19.66    2.15
   0   3  10   20.96    2.90
   0  -3  10   23.00    2.74
   0  -3  11   21.51    2.01
   0   3  11   22.87    2.96
   0  -3  12  157.45    4.56
   0   3  12  173.28    6.84
   0  -4   0  227.09    9.50
   0  -4   0  224.71   11.72
   0   4   0  227.06    4.29
   0  -4   1  147.17    6.42
   0  -4  -1  149.25    8.82
   0  -4   1  161.66    4.05
   0  -4   1  139.44    9.57
   0  -4  -1  147.00    9.13
   0   4  -1  155.24    4.24
   0   4   1  153.85    3.48
   0  -4   2    0.16    0.24
   0  -4  -2    0.28    1.38
   0  -4   2   -0.07    0.35
   0  -4  -2    0.00    0.82
   0   4  -2    0.66    0.46
   0  -4   2   -0.18    1.03
   0  -4   3    1.25    0.63
   0  -4  -3    0.81    1.56
   0  -4   3   -0.06    0.43
   0   4  -3    1.10    0.41
   0  -4   3    0.82    1.38
   0  -4  -3    0.01    0.81
   0   4   3    0.76    0.15
   0  -4  -4    1.92    1.85
   0  -4   4    2.43    0.99
   0  -4   4    3.25    1.08
   0   4  -4    2.73    1.27
   0  -4   4    2.05    1.76
   0  -4   5   78.77    5.68
   0  -4   5   84.81    5.79
   0   4   5   75.76    7.81
   0  -4  -5   81.31    9.48
   0  -4   5   82.87    9.11
   0   4  -5   79.37    6.56
   0  -4   6   -0.11    0.54
   0   4   6    0.44    1.27
   0  -4  -6   -1.56    1.58
   0  -4   6    1.60    0.91
   0   4  -6    0.22    0.46
   0  -4   7  363.74   14.59
   0  -4  -7  410.57   26.20
   0   4   7  349.44   19.52
   0  -4   7  422.83   10.74
   0   4  -7  336.25   16.05
   0  -4   8   78.27    5.84
   0  -4   8   49.98    3.68
   0   4   8   62.76    8.80
   0  -4   8   78.99    4.59
   0  -4  -8   62.09   10.84
   0  -4   8   69.60    6.91
   0   4   8   73.40    5.53
   0  -4   8   72.64    4.58
   0   4  -8   55.74    6.77
   0  -4   9    3.87    1.00
   0  -4   9    3.74    1.67
   0   4   9    0.00    1.17
   0   4   9    3.47    1.19
   0  -4  10   16.82    2.03
   0   4  10   15.66    2.49
   0  -4  11   43.76    2.91
   0   4  11   45.02    4.04
   0  -4  12    0.43    0.31
   0   4  12    1.19    0.49
   0  -5   0   -0.13    0.93
   0  -5   0    0.48    1.91
   0   5   0    2.94    0.54
   0  -5   1   30.80    1.98
   0  -5   1   30.10    3.28
   0  -5  -1   29.36    4.44
   0  -5  -1   27.73    4.52
   0   5   1   33.18    1.81
   0   5  -1   32.81    2.00
   0  -5   1   30.04    5.24
   0  -5   2   73.84    3.68
   0  -5  -2   62.59    7.23
   0  -5   2   74.85    8.26
   0   5  -2   76.13    3.71
   0  -5  -2   74.60    7.32
   0   5   2   74.02    2.90
   0  -5   3  222.33    7.40
   0  -5   3  261.63    7.41
   0  -5  -3  240.33   15.03
   0  -5  -3  224.98   12.85
   0   5   3  209.90    3.92
   0  -5   3  236.12   15.50
   0   5  -3  224.05    7.66
   0  -5   4   12.13    1.87
   0  -5   4    9.42    1.90
   0  -5  -4   13.41    4.39
   0  -5  -4   10.30    2.65
   0  -5   4   11.36    3.51
   0   5  -4    9.73    1.89
   0  -5   5   29.88    3.71
   0   5   5   27.56    4.53
   0  -5  -5   34.67    7.03
   0  -5   5   42.67    4.01
   0   5  -5   34.56    4.11
   0  -5   5   38.39    6.91
   0  -5  -6    4.57    2.99
   0  -5   6    6.53    1.89
   0   5   6    4.32    1.99
   0  -5   6    8.49    1.98
   0   5  -6    7.23    2.17
   0  -5   7   15.09    2.41
   0  -5   7   19.14    2.35
   0  -5  -7   14.64    5.47
   0   5   7   13.55    4.01
   0  -5   7   17.58    3.10
   0   5   7   13.79    2.51
   0   5  -7   13.32    2.88
   0  -5   8    0.45    0.54
   0  -5   8    0.54    0.43
   0  -5   8    0.23    0.39
   0   5   8    0.82    0.79
   0   5  -8    1.36    0.89
   0  -5   9    2.96    0.84
   0   5   9    2.43    1.37
   0  -5  10    0.63    0.47
   0   5  10   -0.44    0.50
   0  -5  11  112.78    4.61
   0   5  11  128.41    6.58
   0  -5  12   13.87    1.31
   0   5  12   17.71    2.08
   0  -6   0  338.41   14.51
   0   6   0  358.32    6.69
   0  -6   0  347.61   18.88
   0  -6  -1  299.38   15.42
   0  -6   1  307.61   12.14
   0  -6   1  321.75    6.99
   0  -6   1  307.67   18.31
   0  -6  -1  308.14   17.69
   0   6   1  331.12    6.44
   0   6  -1  329.16    6.78
   0  -6   2   93.97    4.37
   0  -6  -2   88.89    9.09
   0   6   2   94.06    3.67
   0  -6  -2   88.52    9.24
   0   6  -2   92.82    4.13
   0  -6   2   99.55   10.73
   0  -6  -3   86.65    9.93
   0  -6   3   82.76    4.74
   0  -6   3   88.12   10.31
   0   6  -3   89.13    4.66
   0  -6  -3   83.62    8.86
   0  -6  -4   50.30    8.79
   0  -6   4   53.17    4.37
   0  -6   4   49.56    8.16
   0   6  -4   54.08    4.32
   0   6   5   11.05    3.14
   0  -6   5   10.13    2.04
   0  -6   5   14.43    2.24
   0  -6  -5    3.90    2.49
   0   6  -5   13.26    2.30
   0  -6   5   14.25    3.93
   0  -6   6  175.17    8.65
   0  -6  -6  169.49   17.98
   0  -6   6  154.36    9.08
   0   6   6  162.39   13.10
   0   6  -6  147.34    8.49
   0  -6   6  155.37   15.67
   0  -6   7  527.70   14.70
   0  -6   7  614.41   13.73
   0  -6   7  635.73   17.98
   0   6   7  616.17   27.52
   0  -6  -7  678.20   37.73
   0   6   7  622.62   16.33
   0   6  -7  556.27   17.23
   0  -6   8    0.62    0.54
   0  -6   8    0.99    0.49
   0   6   8    0.77    1.62
   0   6   8    0.86    0.70
   0  -6   9    1.84    0.83
   0   6   9    2.35    1.19
   0  -6  10   33.11    2.73
   0   6  10   35.48    3.73
   0  -6  11   14.40    1.62
   0   6  11   17.92    2.38
   0  -6  12  104.96    3.44
   0   6  12  130.01    5.28
   0  -7   0    0.85    1.45
   0   7   0   -0.02    0.17
   0  -7   0    1.32    2.11
   0  -7  -1  425.82   19.76
   0  -7   1  415.80   15.31
   0  -7   1  425.91    8.87
   0  -7   1  416.02   23.83
   0   7   1  438.21    8.29
   0   7  -1  430.95    8.41
   0  -7  -1  403.63   22.75
   0  -7  -2   25.67    5.40
   0  -7   2   28.94    2.63
   0  -7  -2   29.29    5.83
   0   7   2   29.16    2.24
   0  -7   2   25.36    6.00
   0   7  -2   28.35    2.33
   0  -7   3   78.99    4.84
   0  -7  -3   73.67    9.74
   0   7  -3   86.42    4.60
   0  -7  -3   71.12    9.40
   0  -7   3   80.78   11.10
   0  -7   4  160.64    7.83
   0  -7  -4  146.51   14.94
   0   7  -4  163.85    7.03
   0  -7   4  155.35   16.29
   0   7   5  274.44   16.11
   0  -7  -5  259.39   21.66
   0  -7   5  264.40   11.06
   0  -7   5  277.11   22.70
   0   7  -5  273.49   10.11
   0  -7   6    3.25    1.11
   0  -7  -6    2.46    1.41
   0  -7   6    2.90    0.73
   0  -7   6    2.69    0.99
   0   7   6    2.22    1.99
   0   7   6    2.35    0.97
   0   7  -6    2.63    1.07
   0   7   6    2.59    1.55
   0  -7   6   -0.70    3.37
   0  -7   7   34.23    3.74
   0  -7  -7   42.53    9.52
   0  -7   7   38.01    3.49
   0   7   7   36.19    6.63
   0   7   7   35.90    3.99
   0  -7  -7   33.79    2.17
   0   7  -7   32.97    3.94
   0   7   7   33.20    4.82
   0  -7   8   58.71    5.05
   0  -7   8   55.72    4.06
   0  -7  -8   73.19   13.18
   0   7   8   58.82    8.89
   0   7   8   65.72    5.43
   0  -7   9   68.62    4.26
   0   7   9   57.20    4.88
   0  -7  10  219.13    6.79
   0   7  10  238.38    9.30
   0  -7  11   62.52    3.11
   0   7  11   70.16    4.40
   0  -7  12   12.35    1.11
   0   7  12   17.22    1.81
   0  -8   0  311.52    8.05
   0  -8   0  294.50   16.13
   0  -8   0  285.94   21.55
   0   8   0  313.76    7.60
   0  -8   1  285.25    7.98
   0  -8  -1  278.30   17.33
   0   8   1  284.71    7.34
   0   8  -1  288.40    7.43
   0  -8  -1  276.45   20.86
   0  -8   1  273.85   21.14
   0  -8   2  278.91    8.72
   0  -8  -2  274.19   18.58
   0   8  -2  280.68    7.72
   0   8   2  278.14    7.57
   0  -8  -2  275.09   20.47
   0  -8   2  284.08   22.52
   0  -8  -3  311.98   21.71
   0  -8   3  322.13   10.37
   0   8  -3  347.75    9.23
   0  -8   3  307.76   24.05
   0  -8  -3  335.59   22.34
   0  -8  -4   46.77    8.96
   0  -8   4   45.81    4.30
   0   8  -4   51.68    3.93
   0  -8   4   49.20   10.03
   0  -8  -5  197.10   20.02
   0   8   5  196.94   14.01
   0  -8   5  208.55   21.00
   0   8  -5  202.52    8.28
   0   8   5  187.83   11.11
   0  -8   6  214.31    8.74
   0   8   6  229.12   16.29
   0  -8   6  221.42    8.47
   0  -8  -6  252.08   24.41
   0  -8  -6  214.98    5.61
   0   8   6  244.62   10.01
   0   8   6  206.67   12.44
   0   8  -6  227.57    9.37
   0  -8   6  224.43   22.53
   0  -8   7  388.14   12.22
   0  -8   7  349.59   10.38
   0   8   7  384.73   22.34
   0  -8  -7  397.51   31.84
   0  -8  -7  348.91    7.46
   0   8   7  358.73   12.59
   0   8   7  332.86   16.33
   0  -8   8    0.16    0.60
   0   8   8    0.92    0.74
   0   8   8   -0.21    1.28
   0  -8   9   63.03    3.94
   0   8   9   69.89    5.32
   0  -8  10   -0.17    0.39
   0   8  10    0.67    0.61
   0  -8  11   25.52    1.80
   0   8  11   30.40    2.68
   0  -8  12   18.62    1.23
   0  -9   0    1.25    1.59
   0  -9   0    0.06    0.46
   0   9   0   -0.02    0.19
   0  -9   0    0.96    2.38
   0  -9  -1  206.10   15.94
   0  -9   1  191.92    7.12
   0  -9   1  193.14   19.55
   0   9  -1  200.06    6.73
   0  -9  -1  181.59   18.64
   0   9   1  193.79    6.63
   0  -9  -2  372.11   23.58
   0  -9   2  382.56   10.87
   0  -9  -2  389.51   27.15
   0   9  -2  403.02    9.66
   0  -9   2  374.87   28.37
   0  -9  -3   17.08    5.40
   0  -9  -3   26.13    6.60
   0  -9   3   27.26    8.05
   0   9  -3   25.69    2.58
   0  -9  -4   11.14    5.30
   0  -9   4    5.81    1.42
   0  -9  -4   10.01    1.24
   0   9   4    8.05    2.39
   0  -9   4    7.10    3.36
   0   9  -4   12.37    1.94
   0  -9  -5  180.44   20.45
   0  -9   5  181.14    7.59
   0   9   5  168.55   13.60
   0  -9  -5  153.49    5.00
   0   9  -5  173.58    7.55
   0  -9   5  168.86   20.48
   0   9   5  149.19   10.78
   0  -9  -6  701.80   42.24
   0  -9   6  643.03   14.29
   0   9   6  680.33   28.45
   0   9   6  622.46   15.99
   0  -9  -6  593.69   10.16
   0   9  -6  614.09   14.60
   0  -9   6  603.92   39.86
   0   9   6  555.37   21.86
   0  -9   7   65.70    4.42
   0  -9  -7   62.64    3.30
   0   9   7   64.88    5.15
   0   9   7   59.96    7.28
   0  -9   8  458.09   11.34
   0   9   8  459.57   20.34
   0  -9   9    5.96    1.19
   0   9   9    9.09    1.78
   0  -9  10   19.10    1.74
   0   9  10   21.17    2.34
   0  -9  11   29.32    1.76
   0   9  11   30.93    2.30
   0 -10   0   42.59    3.50
   0 -10   0   47.12   11.12
   0  10   0   46.95    3.47
   0 -10  -1   79.17   10.15
   0 -10  -1   82.00    4.90
   0  10   1   88.60    4.88
   0 -10  -1   87.87   14.44
   0  10  -1   92.81    4.91
   0 -10   1   93.21   15.30
   0 -10  -2   58.05    9.75
   0 -10  -2   44.26    2.87
   0 -10   2   40.96    3.47
   0 -10  -2   53.69   10.94
   0  10   2   47.28    6.04
   0  10  -2   58.10    3.93
   0 -10   2   57.32   12.25
   0 -10  -3   21.41    6.60
   0 -10   3   16.24    2.31
   0 -10  -3   18.72    1.84
   0  10   3   21.09    4.29
   0  10  -3   23.71    2.57
   0 -10   3   22.96    8.04
   0 -10  -3   30.39    8.10
   0 -10  -4   -3.41    1.79
   0 -10  -4    0.52    0.26
   0 -10   4    0.90    0.50
   0  10   4   -0.21    1.43
   0 -10   4    1.19    3.44
   0  10  -4   -0.17    0.50
   0 -10   5    1.05    0.78
   0 -10  -5    2.71    1.25
   0 -10   5    0.63    0.56
   0 -10  -5    1.04    0.51
   0 -10   5    1.00    2.07
   0  10   5    0.45    0.90
   0  10  -5    0.13    0.38
   0 -10   6    9.59    1.70
   0 -10  -6    8.51    1.30
   0  10   6    5.39    2.71
   0 -10   7   76.41    4.62
   0 -10  -7   70.25    3.70
   0  10   7   71.83    8.29
   0 -10   8  306.27    8.46
   0  10   8  292.79   10.05
   0  10   8  279.18   16.42
   0 -10   9    0.76    0.40
   0  10   9    0.30    0.47
   0 -10  10    1.00    0.42
   0  10  10    1.86    0.61
   0 -10  11    0.66    0.26
   0 -11   0    0.45    0.24
   0  11   0   -0.13    0.35
   0 -11   0   -1.74    4.52
   0  11   0   -0.07    0.85
   0 -11  -1   54.44    3.61
   0 -11   1   51.45    3.94
   0  11  -1   79.92    4.88
   0  11   1   73.61    4.82
   0 -11   1   70.15   14.22
   0 -11  -1   77.09   14.46
   0  11   1   56.76    7.08
   0  11  -1   45.75    6.66
   0 -11  -2  116.57   14.15
   0 -11   2   90.65    5.56
   0 -11  -2   99.40    4.76
   0  11  -2  132.56    6.32
   0 -11  -2  136.08   19.02
   0  11   2   92.22    9.26
   0  11  -2   72.52    8.40
   0 -11   2  132.18   19.84
   0 -11  -3   52.23   10.97
   0 -11   3   34.34    3.62
   0 -11  -3   41.18    3.03
   0 -11   3   52.73   12.61
   0  11   3   40.26    6.21
   0  11  -3   52.11    3.98
   0 -11  -4  137.49   18.26
   0 -11  -4  114.26    5.03
   0 -11   4   90.24    6.32
   0  11   4  107.53   10.13
   0 -11   4  134.40   20.30
   0  11  -4  132.03    6.42
   0 -11  -5   16.87    1.92
   0 -11   5    9.56    2.29
   0  11   5   14.01    3.56
   0 -11   6    9.92    1.56
   0 -11  -6    8.00    1.31
   0  11   6    8.19    2.98
   0 -11   7   24.41    2.39
   0 -11  -7   21.22    2.10
   0  11   7   25.53    5.47
   0 -11   8   62.69    3.47
   0  11   8   44.25    6.47
   0 -11   9   -0.18    0.34
   0 -11  10   40.50    1.97
   0 -12   0  122.21    6.26
   0  12   0  178.02    7.77
   0 -12   0  192.77   25.09
   0  12   0  102.60   10.44
   0 -12   1    4.40    1.25
   0 -12  -1    5.53    1.32
   0 -12   1    6.95    3.90
   0  12  -1    7.20    2.98
   0  12   1    2.41    1.64
   0 -12  -1    5.51    4.26
   0  12  -1    6.48    1.39
   0 -12   2   76.36    5.40
   0 -12  -2   86.46    4.91
   0  12   2   85.68    9.57
   0 -12   2  109.10   18.87
   0  12  -2   56.74    7.96
   0  12  -2  114.21    6.12
   0 -12  -2   95.31   16.70
   0 -12   3    0.10    0.50
   0 -12  -3    0.32    0.36
   0  12   3   -0.28    1.28
   0 -12   3    1.65    1.69
   0  12  -3   -1.00    0.67
   0 -12   4    1.75    0.98
   0 -12  -4    2.63    0.84
   0  12   4    1.00    1.52
   0 -12   5   11.48    2.64
   0 -12  -5   23.85    2.45
   0  12   5   20.63    5.00
   0 -12  -6  293.80    8.35
   0  12   6  290.97   17.71
   0 -12   7   13.11    1.58
   0 -12  -7   12.22    1.59
   0  12   7   12.02    3.35
   0 -12   8   72.62    3.25
   0  12   8   53.69    7.14
   0 -12   9    1.88    0.42
   0 -13   0   -0.17    0.48
   0  13   0   -2.41    2.43
   0 -13  -1    0.88    0.68
   0 -13   1    0.80    0.71
   0  13   1    2.84    2.10
   0  13  -1   -1.30    2.29
   0 -13   2    3.50    1.18
   0 -13  -2    3.93    1.15
   0 -13  -2    4.18    1.12
   0  13   2    0.98    2.19
   0  13  -2    0.43    1.31
   0 -13  -3   24.18    2.73
   0 -13   3   23.25    3.19
   0  13   3   21.28    5.04
   0 -13  -4    3.67    1.05
   0 -13   4    3.39    1.32
   0  13   4    2.36    2.74
   0 -13  -5    0.54    0.42
   0 -13   5   -0.13    0.58
   0  13   5   -0.79    1.78
   0 -13  -6   45.48    3.34
   0  13   6   44.86    7.03
   0 -13  -7   18.01    1.99
   0  13   7   20.22    4.39
   0  13   8    3.22    2.21
   0 -14   0   93.20    5.99
   0  14   0   85.30   10.04
   0 -14  -1   12.25    2.10
   0 -14   1   12.10    2.25
   0  14  -1   15.13    4.19
   0  14   1   10.33    3.51
   0 -14  -2   40.40    3.77
   0 -14   2   37.95    4.01
   0  14   2   34.92    6.87
   0 -14  -3    1.24    0.74
   0 -14   3    0.77    0.73
   0  14   3    0.88    1.65
   0 -14  -3    0.55    0.28
   0 -14   4    3.47    1.33
   0 -14  -4    3.52    1.13
   0  14   4    4.04    1.74
   0 -14  -4    3.38    0.94
   0 -14  -5   10.58    1.76
   0 -14  -5    9.14    1.57
   0  14   5    9.28    3.64
   0 -14  -6   35.76    2.95
   0  14   6   33.55    5.97
   0 -14  -7    0.69    0.38
   0 -14  -7    0.74    0.55
   0 -14  -8   21.77    2.12
   0  14   8   26.62    4.39
   0 -15   0    0.33    0.54
   0  15   0    0.44    2.00
   0 -15  -1   33.88    3.53
   0 -15   1   33.11    3.58
   0  15   1   29.57    6.22
   0  15  -1   27.27    6.01
   0 -15   2    8.87    1.92
   0 -15  -2   10.16    1.89
   0  15   2    8.48    3.64
   0 -15   3   12.33    2.27
   0 -15  -3   12.82    1.98
   0  15   3   15.99    4.53
   0 -15  -4   36.54    3.35
   0 -15  -4   38.65    3.09
   0  15   4   43.86    7.31
   0 -15  -5   64.23    3.90
   0 -15  -5   60.19    4.00
   0  15   5   71.79    8.66
   0 -15  -6    5.69    1.14
   0  15   6    6.38    2.51
   0 -15  -6    4.89    1.03
   0  15   7    3.21    1.54
   0 -15  -7    1.93    0.59
   0 -16   0  155.58    7.45
   0  16   0  123.11   11.53
   0 -16   1   12.24    2.03
   0 -16  -1   13.12    2.16
   0  16   1   11.30    3.60
   0  16  -1    6.86    2.28
   0  16   2    8.24    1.43
   0 -16   2    6.00    1.51
   0 -16  -2    7.10    1.57
   0  16   2    5.79    2.22
   0 -16   3    0.04    0.38
   0 -16  -3   -0.04    0.37
   0 -16  -4  139.04    6.07
   0  16   4  139.46   11.71
   0 -16  -5   34.09    2.73
   0  16   5   34.10    5.58
   0  16   6   99.96    8.71
   0 -17   0   -0.01    0.62
   0  17   0    2.36    1.98
   0  17   1    3.91    0.93
   0 -17  -1    4.05    1.15
   0 -17   1    3.67    1.18
   0  17   1    1.21    1.25
   0 -17  -2    0.47    0.54
   0 -17   2    0.65    0.67
   0 -17  -3    6.40    1.29
   0  17   3    7.39    2.62
   0 -17  -4    6.41    1.14
   0  17   4    5.27    2.21
   0  17   5   40.20    5.32
   0 -18   0   -0.62    0.47
   0  18  -1   15.53    1.50
   0 -18   1   11.74    1.58
   0 -18  -1   12.68    1.62
   0  18  -2    0.92    0.41
   0 -18  -2    0.92    0.42
  -1   0  11    0.21    0.59
  -1   0  11    0.32    0.43
  -1   0  10   83.52    6.74
  -1   0  10   94.94    5.90
  -1   0  10   84.22    4.05
  -1   0   9   -0.02    0.82
  -1   0   9    0.88    0.81
  -1   0   9    0.59    0.65
  -1   0   9    0.64    0.88
  -1   0   9   -0.29    0.32
  -1   0   8  233.60   10.74
  -1   0   8  253.42   10.46
  -1   0   8  239.46    6.47
  -1   0   8  215.75   13.83
  -1   0   8  233.25    8.78
   1   0  -7   -0.31    1.12
  -1   0   7    0.35    0.84
  -1   0   6  101.28    8.14
   1   0  -6  116.08    9.92
  -1   0   5   -0.34    1.01
   1   0  -5    0.56    0.88
   1   0  -5    0.16    0.16
  -1   0   4  771.65   17.84
   1   0  -4  778.11   20.27
  -1   0   3    0.00    0.49
  -1   0   2   16.53    1.65
  -1   0   2   19.44    1.97
   1   0  -2   18.27    0.99
  -1   0   1    0.16    0.19
  -1   0   1    0.38    0.25
   1   0  -1    0.12    0.09
   1   0   0  455.85    5.05
  -1   0  -1    0.06    0.42
   1   0   1   -0.12    0.24
  -1   0  -2 6648.23   43.95
   1   0   2 6770.54   34.23
  -1   0  -3    1.15    0.94
  -1   0  -4  298.45   12.52
   1   0   4  304.42   12.76
   1   0   4  340.91   10.15
  -1   0  -5   -0.11    1.29
   1   0   5    0.60    1.08
   1   0   6  112.37    9.57
  -1   0  -6  106.15    9.05
   1   0   7    0.18    1.21
   1   0   8    8.27    1.52
   1   0   8   10.04    1.49
   1   0   8    7.54    2.62
   1   0   8    9.61    1.93
   1   0   9   -0.09    0.22
   1   0   9    0.79    1.83
   1   0   9    0.30    0.38
  -1   0  -9    2.25    2.47
   1   0  10   45.35    4.18
   1   0  10   50.26    3.06
   1   0  11    0.14    0.63
   1   0  11    0.26    0.28
   1   0  12   25.53    2.51
  -1   1  11   24.58    3.50
  -1   1  11   24.39    3.03
  -1  -1  11   23.67    2.85
  -1  -1  11   23.12    1.97
  -1   1  10  122.45    8.11
  -1  -1  10  113.40    7.92
  -1   1  10  121.77    6.79
  -1  -1  10  138.76    6.97
  -1  -1  10  130.05    5.01
  -1   1  10  112.46    4.49
  -1   1   9   -0.88    1.01
  -1  -1   9    1.77    1.09
  -1  -1   9   -0.12    0.70
  -1   1   9    0.06    0.55
  -1  -1   9    0.04    0.33
  -1   1   9    0.55    1.62
  -1  -1   9   -1.23    1.66
  -1   1   9    0.07    0.21
  -1  -1   9    0.88    0.58
  -1   1   9    0.61    0.53
  -1  -1   8  133.57    8.17
  -1  -1   8  144.03    7.97
  -1   1   8  129.00    7.36
   1  -1  -8  145.83   13.83
  -1  -1   8  123.54   10.16
  -1  -1   8  155.54    5.41
  -1   1   8  115.44   10.29
  -1   1   8  148.46    4.86
  -1   1   8  132.09    6.71
  -1  -1   8  136.53    6.58
   1   1  -8   91.35    9.32
   1  -1  -7   80.65    9.63
  -1   1   7   61.67    6.93
  -1  -1   7   61.62    6.59
   1  -1  -6  764.85   27.91
  -1  -1   6  819.10   22.43
  -1   1   6  780.54   22.98
  -1  -1   5  204.01    9.11
   1   1  -5  210.34   11.34
  -1  -1   5  226.12   10.42
  -1   1   5  198.62   10.48
  -1   1   4  118.60    7.24
  -1  -1   4  148.07    7.53
  -1  -1   4  166.34    7.12
   1   1  -4  130.37    7.80
   1  -1  -4  159.40   10.15
  -1  -1   4  153.82    7.26
   1  -1  -4  139.14    2.18
  -1  -1   3  351.22    9.07
   1  -1  -3  329.42   12.38
  -1   1   3  324.23   10.59
  -1  -1   3  352.17   10.85
   1  -1  -3  349.03    3.70
  -1   1   2  142.30    5.66
  -1  -1   2  120.02    4.38
  -1   1   2  122.89    4.27
   1  -1  -2  142.02    2.60
  -1  -1   2  139.45    6.54
  -1   1   1  300.25    4.65
  -1   1   1  322.25    5.63
  -1  -1   1  363.66    5.15
   1  -1  -1  307.18    4.87
  -1  -1   1  287.65    9.11
  -1   1   1  297.46    2.85
   1   1   0 1343.32    8.45
  -1   1   0 1339.20   10.06
  -1   1  -1  157.53    4.80
  -1  -1  -1  148.10    6.58
   1  -1   1  146.91    5.26
   1   1   1  141.14    2.83
  -1   1  -2   84.95    4.01
   1  -1   2   62.38    4.34
  -1  -1  -2   59.33    5.26
   1   1   2   79.67    2.92
  -1   1  -3  747.98   14.67
  -1  -1  -3  771.18   19.71
   1  -1   3  731.52   16.35
   1  -1   3  775.38   16.95
   1   1   3  728.49   11.04
  -1   1  -4 2418.63   31.60
  -1  -1  -4 2503.78   40.02
   1  -1   4 2544.33   31.94
   1   1   5   89.91    8.14
   1  -1   5  113.34    8.22
  -1  -1  -5  113.34    9.23
  -1   1  -5  117.88    7.64
   1  -1   5  108.66    7.05
  -1  -1  -6   11.85    3.56
   1   1   6   13.50    3.39
   1  -1   6   11.01    2.97
   1   1   7    2.20    0.89
   1  -1   7    3.26    1.69
  -1  -1  -7    6.12    2.72
   1  -1   8  131.71    6.40
   1   1   8  117.23    5.81
   1  -1   8  161.38    6.13
   1   1   8  143.33   12.67
   1  -1   8  127.08   11.06
   1   1   8  166.27    5.51
   1  -1   8  155.01    7.31
   1   1   8  163.95    8.07
  -1   1  -8  107.71   11.23
   1  -1   9   20.32    2.68
   1  -1   9   21.21    2.18
   1  -1   9   16.92    4.58
   1   1   9   22.77    1.98
   1   1   9   13.34    4.76
   1  -1   9   20.60    2.82
   1   1   9   19.28    2.88
  -1   1  -9   15.08    4.35
   1  -1  10   10.91    1.95
   1   1  10    9.82    2.07
   1   1  10   13.12    1.50
   1  -1  10   12.09    1.58
   1   1  11    1.26    0.62
   1  -1  11    0.53    0.36
   1  -1  11    0.56    0.45
   1   1  12   -0.16    0.48
  -1   2  12   45.77    3.65
  -1   2  11    7.96    1.66
  -1  -2  11    6.71    1.22
  -1   2  10   40.53    4.61
  -1  -2  10   53.28    4.30
  -1   2  10   41.37    3.95
  -1  -2  10   45.00    3.07
  -1   2   9   19.39    3.22
  -1  -2   9   20.39    3.40
  -1  -2   9   17.68    3.03
  -1   2   9   15.62    4.05
  -1   2   9   20.97    1.87
  -1  -2   9   22.87    4.37
  -1  -2   9   20.52    2.06
  -1   2   9   20.96    2.82
  -1  -2   9   22.97    2.85
  -1  -2   8   21.84    3.34
  -1   2   8   25.02    3.19
  -1   2   8   18.71    3.17
  -1  -2   8   25.14    3.35
  -1   2   8   26.15    1.94
   1  -2  -8   28.23    6.73
  -1   2   8   15.55    4.17
  -1  -2   8   18.71    3.86
  -1  -2   8   25.70    2.34
  -1   2   8   22.28    2.89
  -1  -2   8   22.46    2.58
   1   2  -8   16.89    3.94
   1  -2  -7   -1.34    1.12
  -1  -2   7   -0.19    0.67
  -1   2   7    0.60    1.08
   1   2  -7    1.58    1.22
  -1   2   6   40.33    5.52
   1  -2  -6   43.37    7.23
  -1  -2   6   42.86    4.69
  -1  -2   6   38.94    4.60
   1   2  -6   30.65    4.45
  -1  -2   5    0.75    0.83
   1  -2  -5    1.81    2.10
  -1   2   5   -0.65    1.06
   1   2  -5    0.33    0.60
  -1  -2   5    0.16    0.82
  -1  -2   5    0.83    0.58
  -1  -2   4  328.69   10.11
  -1   2   4  273.81   11.69
  -1  -2   4  323.44   10.67
   1  -2  -4  365.89   16.27
   1   2  -4  271.96   10.43
  -1  -2   4  333.82   13.58
   1  -2  -3   10.96    2.77
  -1   2   3    6.46    1.72
  -1  -2   3    9.30    1.42
  -1  -2   3    7.36    1.43
   1  -2  -3    9.24    0.96
  -1  -2   3    7.75    2.08
   1   2  -3    8.94    1.59
  -1   2   2 1445.31   18.13
   1  -2  -2 1563.06   26.52
  -1  -2   2 1681.33   15.83
   1   2  -2 1606.43   15.21
   1  -2  -2 1625.65   13.24
   1  -2  -2 1642.09   18.32
  -1   2   2 1483.92    9.18
  -1  -2   2 1625.92   26.97
  -1   2   1    2.63    0.55
  -1  -2   1    2.67    0.85
  -1  -2   1    4.22    0.58
  -1  -2   1    3.65    1.63
   1   2  -1    4.16    0.40
   1  -2  -1    3.14    1.04
   1  -2  -1    3.79    0.85
  -1   2   1    3.61    0.40
  -1  -2   0  613.16   13.66
   1  -2   0  576.70   11.22
  -1   2   0  609.49    6.98
   1   2   0  589.59    4.28
  -1  -2   0  574.00   15.24
   1  -2   1   16.48    1.01
   1  -2   1   18.59    1.33
  -1  -2  -1   14.29    2.39
  -1  -2  -1   12.71    2.39
   1  -2   1   18.14    2.59
   1   2   1   16.56    1.01
  -1   2  -1   15.85    1.84
  -1  -2  -2   24.01    3.46
   1  -2   2   26.12    2.39
   1  -2   2   31.23    1.99
   1   2   2   27.44    1.34
   1  -2   2   31.38    3.51
  -1   2  -2   24.84    2.95
   1  -2   3  170.76    5.99
  -1  -2  -3  130.34    9.16
  -1   2  -3  163.46    4.82
   1  -2   3  157.36    7.29
   1   2   3  152.62    4.13
   1  -2   3  159.96    8.71
  -1   2  -3  136.33    7.81
  -1  -2  -4   73.22    7.60
  -1   2  -4   77.94    4.26
   1  -2   4   75.39    5.85
   1  -2   4   71.95    6.40
  -1  -2  -5  469.78   20.70
   1   2   5  396.72   18.16
   1  -2   5  454.92   15.88
   1  -2   5  487.78   17.60
  -1   2  -5  363.88   15.98
   1   2   6    7.55    2.68
   1  -2   6    7.21    2.37
  -1  -2  -6    8.50    3.10
  -1   2  -6    7.65    2.79
   1   2   7   23.44    5.05
   1  -2   7   20.40    4.27
  -1  -2  -7   25.92    5.42
  -1   2  -7   18.69    4.29
   1  -2   8   37.66    3.41
   1  -2   8   30.90    5.13
   1  -2   8   33.67    3.03
   1   2   8   35.69    6.45
   1  -2   8   35.10    3.32
   1   2   8   34.50    3.85
  -1   2  -8   23.45    5.16
   1  -2   9   23.45    2.76
   1  -2   9   21.55    2.29
   1   2   9   23.22    4.91
   1  -2   9   17.02    3.86
   1  -2   9   20.35    2.59
   1   2   9   21.63    3.01
  -1   2  -9   19.16    4.54
   1  -2  10   21.46    2.66
   1   2  10   19.21    2.87
   1  -2  10   20.55    2.10
   1   2  11   22.48    2.76
   1  -2  11   22.38    2.50
   1  -2  11   18.47    1.82
   1   2  12  121.05    5.50
   1  -2  12   98.89    3.48
  -1   3  12   51.56    3.79
  -1  -3  12   39.29    2.38
  -1   3  11   13.67    2.16
  -1  -3  11   14.32    1.72
  -1  -3  10   19.69    3.17
  -1   3  10   21.52    3.32
  -1   3  10   23.89    3.05
  -1  -3  10   22.78    2.21
  -1   3   9    3.32    1.92
  -1  -3   9   10.67    2.36
  -1  -3   9    8.18    2.36
  -1  -3   9    7.72    2.40
  -1  -3   9    9.76    1.52
  -1   3   9    5.97    2.77
  -1  -3   9   11.32    1.92
  -1   3   9   10.08    2.03
  -1  -3   8    2.72    1.13
  -1  -3   8    1.73    1.24
  -1   3   8    1.83    0.74
  -1  -3   8    1.03    0.77
  -1   3   8    1.92    1.98
   1  -3  -8    3.61    3.12
  -1  -3   8    2.28    0.80
  -1   3   8    3.52    1.23
  -1  -3   8    2.55    0.81
   1   3  -8    2.00    1.36
  -1   3   7    9.52    2.93
   1  -3  -7   13.61    4.65
  -1  -3   7   10.76    2.48
   1   3  -7   14.31    3.09
  -1  -3   6  482.40   15.92
   1  -3  -6  501.14   26.06
  -1   3   6  431.01   18.20
  -1  -3   6  498.19   16.14
   1   3  -6  451.97   16.74
   1  -3  -5  339.58   19.09
   1   3  -5  302.69   10.78
  -1   3   5  336.81   14.38
  -1  -3   5  334.67   11.87
  -1  -3   5  321.50   11.67
  -1  -3   5  328.73   16.35
   1   3  -5  307.77   12.38
  -1   3   4  137.49    8.20
   1  -3  -4  130.76   10.79
  -1  -3   4  136.93    6.66
  -1  -3   4  138.18    6.83
   1   3  -4  133.59    6.98
  -1  -3   4  142.37   10.25
   1  -3  -3  890.57   25.08
  -1  -3   3  909.82   14.42
  -1   3   3  764.53   16.62
  -1  -3   3  879.99   14.08
   1   3  -3  885.10   14.73
   1  -3  -3  818.13   15.30
  -1  -3   3  789.79   23.01
   1  -3  -2  150.66    9.17
  -1  -3   2  166.59    5.12
  -1  -3   2  163.87    5.05
   1  -3  -2  137.99    6.95
  -1   3   2  144.50    3.26
   1   3  -2  152.90    4.28
  -1  -3   2  138.40    9.14
   1  -3  -1   -1.13    1.14
  -1  -3   1   -0.26    0.38
  -1  -3   1    0.27    0.96
  -1  -3   1    0.79    0.94
   1   3  -1    0.12    0.12
  -1   3   1    0.01    0.16
   1  -3  -1   -1.20    1.01
  -1  -3   0 1334.19   22.73
   1  -3   0 1329.89   19.15
  -1  -3   0 1270.41   26.34
   1  -3   0 1349.49   23.97
  -1   3   0 1288.83   10.85
   1   3   0 1251.04    7.92
   1  -3   1  354.93    7.01
  -1  -3  -1  307.37   12.60
   1  -3   1  409.24    5.02
   1  -3   1  381.07    5.26
  -1  -3  -1  334.84   13.40
  -1   3  -1  343.17    7.87
   1  -3   1  359.94   13.07
  -1  -3  -2   33.25    5.01
   1  -3   2   45.64    2.50
   1  -3   2   47.70    2.81
  -1  -3  -2   40.70    4.38
  -1   3  -2   45.38    3.80
   1   3   2   44.44    1.74
   1  -3   2   44.33    4.96
   1  -3   3 1237.07   18.86
   1  -3   3 1368.82   16.96
  -1  -3  -3 1334.01   31.08
  -1   3  -3 1226.96   23.19
   1  -3   3 1309.37   28.53
   1   3   3 1289.44   10.41
  -1  -3  -4   40.37    6.40
   1  -3   4   43.58    3.58
   1  -3   4   39.38    3.88
   1  -3   4   43.57    5.45
  -1   3  -4   36.88    4.62
  -1  -3  -5   25.35    5.31
   1  -3   5   26.08    3.62
   1  -3   5   24.56    4.44
  -1   3  -5   23.67    4.11
   1  -3   6    0.95    1.11
  -1  -3  -6    1.03    1.42
   1   3   6    1.69    1.08
  -1   3  -6    3.19    1.71
   1  -3   7    1.79    0.99
   1   3   7    4.29    2.61
   1  -3   7    1.14    1.22
  -1  -3  -7   -2.23    2.56
   1   3   7    2.32    1.10
  -1   3  -7    3.44    2.23
   1  -3   8   28.84    2.93
   1   3   8   25.54    5.41
  -1  -3  -8   28.45    6.85
   1  -3   8   27.60    2.78
   1  -3   8   23.61    4.73
   1   3   8   27.18    3.40
   1  -3   8   27.08    2.91
  -1   3  -8   18.36    4.14
   1  -3   9  206.73    7.99
   1   3   9  203.32   16.30
   1  -3   9  202.44    7.43
   1  -3   9  193.89   12.48
   1   3   9  202.61    9.48
   1  -3   9  209.66    8.16
   1   3  10   48.83    4.55
   1  -3  10   55.51    4.10
   1  -3  10   46.56    3.35
   1   3  11    8.36    1.83
   1  -3  11    8.19    1.24
   1   3  12    7.08    1.35
   1  -3  12    6.99    0.89
  -1   4  12   17.09    2.15
  -1  -4  12   12.22    1.32
  -1   4  11    1.99    0.83
  -1  -4  11    1.18    0.43
  -1   4  10    2.43    0.93
  -1  -4  10    2.92    0.89
  -1   4   9   30.10    4.30
  -1  -4   9   33.91    4.05
  -1   4   9   34.01    3.70
   1  -4  -9   33.00    8.17
  -1  -4   9   36.70    2.94
  -1   4   9   33.98    6.28
  -1  -4   9   38.09    5.03
  -1  -4   8  131.58    7.77
  -1   4   8  124.53    8.04
  -1  -4   8  132.36    9.18
  -1  -4   8  141.09    5.90
  -1   4   8  138.69   12.49
   1  -4  -8  136.25   16.24
  -1   4   8  165.74    8.07
  -1   4   7  463.47   21.10
  -1  -4   7  471.67   16.31
  -1  -4   7  469.09   17.49
   1  -4  -7  426.12   27.08
   1   4  -7  475.57   17.19
   1  -4  -6   49.97    8.52
  -1  -4   6   52.71    5.32
  -1  -4   6   50.40    4.83
  -1   4   6   50.47    6.53
   1   4  -6   52.63    5.29
  -1  -4   5  396.61   13.04
  -1   4   5  393.00   16.20
   1  -4  -5  357.41   21.83
  -1  -4   5  394.49   12.35
  -1  -4   5  398.75   20.40
   1   4  -5  362.53   12.31
  -1  -4   4  182.23    7.90
   1  -4  -4  172.06   13.76
  -1   4   4  172.63    9.50
  -1  -4   4  176.18    7.24
  -1  -4   4  178.16   13.07
   1  -4  -4  197.46    7.86
   1   4  -4  181.74    7.40
   1  -4  -3   67.21    7.56
  -1  -4   3   69.70    4.19
  -1   4   3   54.95    4.54
  -1  -4   3   71.54    4.08
   1   4  -3   62.84    3.54
   1  -4  -3   63.63    5.48
  -1  -4   3   66.30    7.62
  -1  -4   2  267.02    6.81
   1  -4  -2  255.13   13.28
  -1  -4   2  274.29   14.76
  -1   4   2  257.66    4.87
   1  -4  -2  248.03   11.32
   1   4  -2  250.81    5.33
  -1  -4   1  327.75    6.48
  -1  -4   1  324.43   11.24
   1  -4  -1  326.33   13.14
   1  -4  -1  325.62   13.40
  -1  -4   1  317.94   15.42
  -1   4   1  332.66    5.36
   1   4  -1  337.24    5.01
   1  -4   0  206.28    8.85
  -1  -4   0  202.69    9.94
   1   4   0  205.81    3.73
  -1  -4   0  203.17   12.00
  -1   4   0  205.32    4.68
   1  -4   0  201.41   11.06
   1  -4   1   30.75    2.61
   1  -4   1   30.31    1.64
  -1  -4  -1   23.79    4.22
  -1  -4  -1   29.33    4.65
   1  -4   1   27.36    4.09
  -1   4  -1   28.87    2.23
   1   4   1   26.03    1.45
   1  -4   2  180.12    5.12
  -1  -4  -2  173.63   11.33
   1  -4   2  195.05    5.03
   1   4   2  177.04    4.11
  -1  -4  -2  190.77   11.20
  -1   4  -2  167.07    6.56
   1  -4   2  183.18   11.50
   1  -4   3    3.63    0.87
  -1  -4  -3    2.45    2.17
   1  -4   3    4.06    1.00
  -1  -4  -3    3.58    1.87
  -1   4  -3    4.12    1.34
   1   4   3    3.81    0.54
   1  -4   3    4.57    1.82
   1  -4   4   66.51    4.75
  -1  -4  -4   65.97    8.15
   1  -4   4   65.93    4.43
  -1   4  -4   64.06    5.79
   1  -4   4   68.48    7.85
   1  -4   5  158.63    8.46
  -1  -4  -5  157.02   13.72
   1  -4   5  160.26   12.83
  -1   4  -5  132.10    9.34
   1  -4   6  110.17    7.80
  -1  -4  -6   97.89   12.07
   1   4   6  109.92   10.56
  -1   4  -6   90.33    8.32
   1  -4   7  252.89    8.61
   1  -4   7  316.55   11.14
   1  -4   7  299.67    9.79
   1  -4   7  276.23   13.56
  -1  -4  -7  282.07   22.11
   1   4   7  289.09   18.70
   1   4   7  241.48   10.77
  -1   4  -7  237.73   14.20
   1  -4   8   56.45    4.04
   1  -4   8   48.46    5.95
   1   4   8   49.39    7.97
   1  -4   8   50.63    3.95
  -1  -4  -8   49.56   10.05
   1   4   8   53.14    4.90
   1  -4   8   52.03    3.84
  -1   4  -8   41.66    6.11
   1  -4   9    9.18    1.59
   1  -4   9   10.84    1.74
   1   4   9    8.92    2.00
   1  -4   9    9.61    1.65
   1   4  10   57.42    4.90
   1  -4  10   58.84    3.65
   1   4  11    3.35    1.23
   1  -4  11    3.13    0.74
   1   4  12   26.92    2.60
   1  -4  12   23.48    1.68
  -1   5  12    4.09    1.10
  -1  -5  12    2.92    0.64
  -1   5  11   92.12    5.49
  -1  -5  11   87.31    3.99
  -1   5  10  166.90    7.87
  -1  -5  10  153.09    5.83
  -1  -5   9  103.58    7.06
  -1   5   9  100.01    6.33
  -1  -5   9  103.33    4.98
  -1  -5   9   94.81    7.78
   1  -5  -9   95.28   14.45
  -1   5   9   80.10    9.98
  -1  -5   8    4.72    1.45
  -1   5   8   -0.01    0.91
  -1  -5   8    1.85    0.77
   1  -5  -8    1.38    3.21
  -1   5   8    3.71    2.22
  -1  -5   8    4.36    1.71
  -1   5   8    2.86    1.10
  -1  -5   7    1.11    0.59
  -1  -5   7    1.96    0.92
  -1   5   7   -0.45    0.90
  -1  -5   7    0.45    0.32
  -1  -5   7    0.77    0.63
  -1   5   7    0.17    0.34
   1   5  -7    0.56    0.69
  -1  -5   6   95.38    6.64
  -1  -5   6   83.18    6.73
   1  -5  -6   92.10   12.41
  -1   5   6   82.58    8.56
   1   5  -6   81.21    5.89
  -1   5   5   78.27    7.44
  -1  -5   5   95.74    5.85
  -1  -5   5   71.63    5.62
   1  -5  -5   84.02   10.65
   1   5  -5   69.45    4.95
  -1  -5   5   77.96   10.16
  -1   5   4  198.61   10.63
   1  -5  -4  233.86   16.27
  -1  -5   4  214.68    8.61
  -1  -5   4  236.86   16.67
   1   5  -4  230.78    7.66
   1  -5  -4  211.29   10.86
   1  -5  -3  983.16   30.95
  -1  -5   3  943.84   15.69
   1  -5  -3  938.75   25.22
  -1  -5   3  983.35   32.31
   1   5  -3  934.09   12.88
  -1  -5   2   10.57    1.48
   1  -5  -2    7.06    2.48
   1  -5  -2   12.30    3.01
   1   5  -2   11.54    1.17
  -1  -5   2   11.26    3.43
  -1   5   2   11.80    1.17
   1  -5  -1   -0.35    0.92
  -1  -5   1    0.65    0.43
  -1  -5   1    1.04    1.07
   1   5  -1    0.71    0.26
  -1   5   1    0.52    0.25
  -1  -5   1    0.94    2.40
   1  -5  -1    1.01    1.29
   1  -5   0   25.81    3.50
  -1  -5   0   25.55    3.85
  -1  -5   0   26.87    5.10
   1  -5   0   27.39    4.65
   1   5   0   27.32    1.56
  -1   5   0   28.58    1.91
   1  -5   1  900.03   16.68
  -1  -5  -1  795.41   24.39
   1  -5   1  927.89   10.14
   1  -5   1  851.26   26.78
   1   5   1  846.11    9.19
  -1   5  -1  891.47   12.39
  -1  -5  -1  842.31   27.47
  -1  -5  -2  166.89   12.02
   1  -5   2  177.72    5.36
   1   5   2  168.74    4.71
  -1   5  -2  173.69    6.66
  -1  -5  -2  168.58   11.99
   1  -5   2  177.93   12.75
   1  -5   3    1.71    0.62
   1  -5   3    1.68    0.70
  -1  -5  -3   -1.42    2.49
  -1   5  -3    2.04    0.84
   1  -5   3    2.75    2.41
   1   5   3    1.10    0.30
  -1  -5  -3    1.63    1.58
  -1  -5  -4   53.03    7.80
   1  -5   4   55.67    4.09
   1  -5   4   61.68    4.20
   1  -5   4   59.95    8.39
  -1   5  -4   57.10    5.20
   1  -5   5   17.55    2.71
  -1  -5  -5   16.95    4.95
   1  -5   5   18.18    2.58
  -1   5  -5   18.30    3.26
   1  -5   5   16.63    4.73
   1  -5   6    3.78    1.34
   1   5   6    3.55    2.57
  -1  -5  -6   -1.56    1.95
  -1   5  -6    1.55    0.73
   1  -5   7  197.19    7.57
   1  -5   7  206.10    9.14
   1  -5   7  224.37    8.75
  -1  -5  -7  197.80   19.64
   1   5   7  200.79   15.98
   1  -5   7  217.12   10.87
   1   5   7  221.06    9.97
  -1  -5  -7  211.65    4.98
  -1   5  -7  180.46   11.74
   1  -5   8  394.77   10.63
   1   5   8  359.91   22.37
   1  -5   8  373.38   10.87
  -1  -5  -8  377.63   28.04
   1   5   8  392.33   13.70
  -1  -5  -8  378.25    6.88
   1  -5   9  108.64    5.64
   1  -5   9  110.88    5.57
   1   5  10    5.84    1.66
   1  -5  10    5.05    1.12
   1   5  11   61.42    4.44
   1  -5  11   48.22    2.91
   1   5  12    0.44    0.42
   1  -5  12    0.19    0.20
  -1   6  12    0.78    0.40
  -1  -6  12    0.84    0.37
  -1   6  11  231.67    8.38
  -1  -6  11  197.61    5.77
  -1   6  10  182.85    8.10
  -1  -6  10  179.38    6.21
  -1  -6   9   47.98    4.73
  -1   6   9   50.06    4.47
  -1  -6   9   51.22    3.51
  -1   6   8  300.59   12.43
  -1  -6   8  315.39   11.95
  -1   6   8  342.40   11.60
   1  -6  -8  340.13   27.98
  -1  -6   8  308.66    9.14
  -1  -6   8  365.94   14.50
  -1   6   8  324.22   19.56
  -1  -6   7   48.90    4.47
  -1   6   7   47.68    4.64
  -1  -6   7   56.66    5.39
  -1  -6   7   53.45    3.68
  -1   6   7   49.55    7.27
   1  -6  -7   53.37   10.39
  -1  -6   7   44.57    5.48
  -1   6   7   52.19    4.37
  -1   6   6    4.87    2.34
  -1  -6   6    4.92    1.49
  -1  -6   6    2.47    0.87
   1  -6  -6    4.31    3.80
   1   6  -6    4.19    1.27
  -1  -6   6    6.03    3.04
  -1   6   5  274.87   14.55
   1  -6  -5  298.03   21.36
  -1  -6   5  248.06   10.88
  -1  -6   5  290.97   21.37
   1   6  -5  284.62    9.31
   1  -6  -4    0.91    1.73
  -1  -6   4    0.99    0.79
  -1   6   4    0.06    0.88
   1   6  -4    0.49    0.53
  -1  -6   4   -0.02    2.66
   1  -6  -3  146.77   12.73
  -1  -6   3  141.27    6.56
  -1  -6   3  150.05   14.36
   1   6  -3  153.68    5.14
   1  -6  -3  139.54   11.23
  -1  -6   2  136.98    8.18
  -1  -6   2  159.94    5.94
   1  -6  -2  139.02   11.15
   1   6  -2  152.96    4.54
  -1   6   2  155.77    4.73
  -1  -6   2  140.81   13.27
   1  -6  -2  150.55   12.00
  -1  -6   1  292.95    7.25
  -1  -6   1  279.54   13.18
   1  -6  -1  306.36   15.03
   1  -6  -1  305.43   17.15
  -1  -6   1  297.15   18.73
   1   6  -1  310.81    5.93
  -1   6   1  318.79    6.65
   1  -6   0   24.08    3.75
  -1  -6   0   20.17    4.05
   1  -6   0   27.28    5.32
   1   6   0   25.16    1.72
  -1  -6   0   28.57    5.62
  -1   6   0   25.72    1.95
   1  -6   1  765.13   17.43
   1  -6   1  798.04   10.32
  -1  -6  -1  738.38   24.92
   1   6   1  750.34    9.63
  -1   6  -1  792.72   11.98
  -1  -6  -1  744.80   28.80
   1  -6   1  783.05   28.85
   1  -6   2  137.35    5.02
  -1  -6  -2  128.73   11.45
  -1   6  -2  137.25    5.76
  -1  -6  -2  128.00   11.84
   1  -6   2  137.05   12.66
   1   6   2  127.38    4.63
   1  -6   3    0.11    0.46
  -1  -6  -3   -0.05    1.82
  -1   6  -3    0.53    0.68
  -1  -6  -3   -0.13    1.66
   1  -6   3    0.87    1.80
   1  -6   4   11.87    1.81
  -1  -6  -4    9.46    4.23
   1  -6   4   11.05    1.79
   1  -6   4    8.17    3.54
  -1   6  -4   10.45    2.09
   1  -6   5   27.50    3.24
   1  -6   5   35.01    3.41
  -1  -6  -5   31.76    7.27
   1  -6   5   33.89    7.14
  -1   6  -5   29.05    3.86
   1   6   6   16.50    4.31
  -1  -6  -6   16.36    5.93
   1  -6   6   17.27    2.38
  -1   6  -6   15.06    3.01
   1  -6   6   12.53    4.61
   1  -6   7  373.62   11.48
  -1  -6  -7  414.62   29.68
   1   6   7  409.04   23.45
  -1  -6  -7  389.38    7.01
   1   6   7  405.11   13.78
   1   6   7  373.34   15.14
   1  -6   8    0.05    0.37
  -1  -6  -8   -2.07    4.31
   1  -6   8    0.02    0.68
   1   6   8    0.39    1.56
   1   6   8   -0.99    1.00
  -1  -6  -8    0.16    0.17
  -1   6  -8   -0.61    0.30
   1  -6   9   43.99    3.23
   1   6   9   48.87    4.73
   1  -6   9   42.21    3.51
   1   6  10   13.22    2.34
   1  -6  10   13.40    1.79
   1   6  11   31.26    3.07
   1  -6  11   24.44    2.04
   1   6  12    0.61    0.47
   1  -6  12    0.55    0.29
  -1  -7  12    1.95    0.47
  -1   7  11  252.93    8.15
  -1  -7  11  199.04    5.49
  -1   7  10    3.88    1.17
  -1  -7  10    3.37    0.95
  -1  -7   9  182.09    9.01
  -1   7   9  198.11    8.74
  -1  -7   8   11.55    2.25
  -1   7   8   11.57    2.05
  -1  -7   8   11.69    1.80
  -1   7   8   11.91    3.41
   1  -7  -8   12.76    6.04
  -1   7   7   24.59    3.33
  -1  -7   7   24.18    3.25
  -1   7   7   25.62    5.34
  -1  -7   7   23.01    4.04
   1  -7  -7   38.55    9.63
  -1  -7   7   28.27    2.80
  -1   7   7   23.92    2.98
  -1  -7   6    2.05    0.82
  -1   7   6   -0.30    1.68
   1  -7  -6   -2.12    3.05
  -1  -7   6    2.79    1.49
   1   7  -6    2.51    0.91
  -1  -7   6    4.48    3.16
  -1   7   5  174.49   11.92
   1  -7  -5  171.98   17.24
  -1  -7   5  163.07    9.25
   1   7  -5  173.84    6.93
  -1  -7   5  183.24   18.41
  -1   7   4   50.43    5.83
  -1  -7   4   48.04    4.38
   1  -7  -4   51.30    8.84
   1   7  -4   52.71    3.47
  -1  -7   4   51.85    9.50
   1  -7  -3  225.14   17.06
  -1  -7   3  231.49    8.74
   1   7  -3  233.00    6.56
  -1  -7   3  237.70   19.54
   1  -7  -3  216.44   16.03
  -1  -7   2   22.12    3.64
  -1  -7   2   18.55    2.24
   1  -7  -2   20.89    4.67
  -1  -7   2   19.01    4.96
   1   7  -2   19.94    1.77
   1  -7  -2   15.93    4.26
  -1   7   2   20.14    1.86
  -1  -7   1   26.63    2.36
   1  -7  -1   24.85    4.52
  -1  -7   1   28.30    4.45
  -1  -7   1   29.67    6.64
  -1   7   1   30.56    2.30
   1  -7  -1   31.29    6.31
   1   7  -1   31.75    2.10
  -1  -7   0  111.11    9.78
   1  -7   0  127.09    4.26
   1  -7   0  124.17    9.33
   1   7   0  122.87    4.19
   1  -7   0  123.25   12.50
  -1   7   0  125.06    4.62
  -1  -7   0  123.15   13.19
   1  -7   1  158.76    8.73
  -1  -7  -1  145.60   12.03
   1  -7   1  166.77    5.21
  -1   7  -1  162.66    5.71
   1   7   1  155.09    4.87
  -1  -7  -1  145.48   14.15
   1  -7   1  165.31   14.95
  -1  -7  -2   82.95    9.75
   1  -7   2   87.31    4.26
   1  -7   2   90.98   11.30
  -1   7  -2   95.01    4.82
  -1  -7  -2   76.09   10.25
   1  -7   3  167.21    6.65
  -1  -7  -3  177.65   15.73
  -1  -7  -3  161.18   14.20
   1  -7   3  180.43   16.55
  -1   7  -3  183.05    7.46
  -1  -7  -4   20.53    5.65
  -1   7  -4   26.87    3.21
   1  -7   4   25.81    7.11
  -1  -7  -5    7.64    4.27
  -1   7  -5    6.32    1.63
   1  -7   5    9.76    4.53
   1   7   6    0.98    0.74
   1   7   6    3.72    2.11
  -1  -7  -6   -0.39    2.11
   1  -7   6    0.37    0.46
  -1  -7  -6    0.82    0.34
  -1   7  -6    0.13    0.62
   1  -7   6    0.01    1.69
   1   7   7  559.40   28.12
   1  -7   7  546.49   13.97
  -1  -7  -7  579.31   36.57
  -1  -7  -7  531.59    8.66
   1   7   7  572.78   16.63
   1   7   7  528.98   19.40
   1  -7   8    1.11    0.69
   1   7   8    2.01    1.03
  -1  -7  -8    1.17    0.40
   1   7   8    1.54    1.33
   1   7   9   15.53    2.68
   1  -7   9   10.38    1.78
   1   7  10    1.65    1.02
   1  -7  10    0.20    0.45
   1   7  11  288.53    8.79
   1  -7  11  243.96    5.99
   1   7  12   30.32    2.26
   1  -7  12   19.99    1.36
  -1   8  11   36.12    2.82
  -1  -8  11   32.02    2.01
  -1   8  10    3.19    0.92
  -1  -8  10    4.06    0.88
  -1   8   9   50.59    4.17
  -1  -8   9   44.53    3.15
  -1  -8   8   23.18    3.18
  -1  -8   8   19.88    2.31
  -1   8   8   20.90    2.76
  -1   8   7   47.70    4.81
  -1  -8   7   54.23    4.66
  -1  -8   7   54.52    3.89
   1  -8  -7   66.99   13.62
  -1   8   7   59.11    8.03
  -1   8   7   58.41    4.62
  -1   8   7   52.45    6.56
  -1  -8   6   35.69    3.07
  -1  -8   6   29.93    4.27
  -1   8   6   31.84    5.44
   1  -8  -6   36.89    8.70
  -1  -8   6   30.46    3.35
  -1   8   6   27.02    3.38
  -1  -8   6   28.00    7.87
  -1   8   6   30.67    4.96
   1  -8  -5   -2.16    3.30
  -1  -8   5    0.80    0.86
  -1   8   5   -1.22    2.00
   1   8  -5    0.09    0.40
  -1  -8   5   -0.53    3.32
  -1   8   4   -0.37    1.12
  -1  -8   4   -0.14    0.72
  -1  -8   4    2.64    3.23
   1   8  -4    0.27    0.27
   1  -8  -3  244.43   19.12
  -1  -8   3  246.06    9.49
  -1  -8   3  241.70   21.85
   1  -8  -3  237.48   18.83
   1   8  -3  265.79    7.30
  -1  -8   2  128.24    6.26
   1  -8  -2  127.32   12.87
   1  -8  -2  122.11   13.63
  -1  -8   2  130.06   15.33
   1   8  -2  132.59    4.80
  -1   8   2  130.09    5.22
   1  -8  -1  486.53   22.45
  -1  -8   1  463.37   19.23
  -1  -8   1  470.07   10.87
   1   8  -1  486.20    9.25
   1  -8  -1  475.10   27.09
  -1  -8   1  477.07   28.91
  -1   8   1  493.87    9.96
   1  -8   0   10.25    1.28
  -1  -8   0    7.31    3.01
   1  -8   0    8.79    2.76
   1   8   0   10.81    1.34
  -1   8   0   10.30    1.42
   1  -8   0    6.95    2.87
  -1  -8   0    9.08    3.94
   1  -8   1   53.61    3.23
  -1  -8  -1   43.95    7.22
   1  -8   1   49.13    8.68
   1   8   1   51.76    3.11
  -1  -8  -1   46.70    9.15
  -1   8  -1   53.05    3.39
  -1  -8  -2  106.69   12.44
  -1  -8  -2  114.97   13.63
   1   8   2  109.85    5.31
   1  -8   2  119.08   14.63
  -1   8  -2  117.66    5.51
  -1  -8  -3   16.61    5.14
  -1  -8  -3   22.87    6.00
   1  -8   3   17.52    5.97
  -1   8  -3   19.83    2.45
  -1  -8  -4  115.17   14.55
  -1   8  -4  127.91    6.81
   1  -8   4  117.69   15.65
  -1  -8  -5   44.30    9.66
   1  -8   5   41.41    3.88
   1  -8   5   22.41    3.40
  -1  -8  -5   40.72    2.33
   1  -8   5   36.61    9.08
  -1   8  -5   40.05    4.06
   1   8   5   41.99    5.30
  -1  -8  -6   48.70   10.51
   1  -8   6   45.00    4.10
   1   8   6   41.41    7.47
  -1  -8  -6   44.37    2.54
   1   8   6   43.37    5.63
   1  -8   6   39.04    9.21
  -1   8  -6   34.70    3.96
   1   8   7   34.21    6.95
   1  -8   7   25.67    3.03
  -1  -8  -7   38.19    9.63
  -1  -8  -7   29.80    2.17
   1   8   7   28.61    3.74
  -1   8  -7   24.39    3.35
   1   8   7   30.07    5.08
   1  -8   8   32.19    3.19
   1   8   8   37.33    4.19
  -1  -8  -8   34.37    2.35
   1   8   8   35.70    5.42
   1  -8   9    3.47    1.05
   1   8   9    4.08    1.32
   1  -8  10   34.50    2.57
   1   8  10   43.63    3.89
   1  -8  11    6.54    0.89
   1   8  11    7.98    1.38
   1  -8  12   15.12    1.05
  -1  -9  11  130.33    3.72
  -1   9  11  115.68    4.25
  -1  -9  10    7.73    1.08
  -1   9  10    7.00    1.27
  -1  -9   9   96.66    4.37
  -1   9   9   95.06    5.33
  -1  -9   8   38.58    3.84
  -1  -9   8   34.39    2.79
  -1   9   8   36.31    3.47
  -1   9   8   31.60    5.41
  -1  -9   7   24.95    2.55
  -1  -9   7   24.23    3.02
  -1   9   7   24.07    4.99
  -1   9   6  255.43   10.70
  -1  -9   6  246.87    8.07
   1  -9  -6  223.14    6.27
  -1  -9   6  237.89   24.93
  -1   9   6  226.58   14.23
  -1  -9   5    1.53    0.80
  -1   9   5    1.58    0.61
  -1  -9   5    2.08    0.83
   1  -9  -5    1.45    2.13
   1  -9  -5    1.18    0.47
  -1  -9   5    0.68    0.51
   1   9  -5    0.68    0.39
  -1  -9   5   -0.05    3.33
  -1   9   5    1.85    1.02
  -1  -9   4   74.82    6.02
   1  -9  -4   80.36   12.57
   1   9  -4   83.34    4.44
  -1  -9   4   81.94   14.20
  -1   9   4   71.31    7.52
   1  -9  -3  362.37   24.84
  -1  -9   3  354.99   12.05
   1  -9  -3  389.07   26.22
   1   9  -3  395.79    9.24
  -1  -9   3  365.60   29.05
   1  -9  -2   54.87    9.06
  -1  -9   2   54.53    4.34
   1   9  -2   59.65    3.51
  -1   9   2   55.29    3.71
   1  -9  -2   49.59    9.62
  -1  -9   2   57.48   11.36
  -1  -9   1    9.11    1.59
   1  -9  -1    6.13    2.35
  -1  -9   1    6.55    3.68
   1   9  -1   11.19    1.54
  -1   9   1    9.51    1.49
   1  -9  -1    5.26    2.57
  -1  -9   0  184.12    7.29
  -1  -9   0  182.08   14.37
   1  -9   0  199.14   19.68
  -1  -9   0  189.15   19.83
   1   9   0  195.30    6.32
  -1   9   0  209.89    7.08
  -1  -9  -1  545.89   27.18
   1  -9   1  585.65   34.24
   1   9   1  562.73   11.21
  -1   9  -1  587.18   11.99
  -1  -9  -1  570.11   34.07
  -1  -9  -2  158.13   15.80
  -1  -9  -2  187.18   19.11
  -1   9  -2  184.02    7.09
   1  -9   2  172.28   18.69
  -1  -9  -3    1.50    2.85
   1  -9   3    4.06    3.65
  -1   9  -3    1.39    0.64
  -1  -9  -3    1.79    2.25
   1  -9   4    9.53    1.84
  -1  -9  -4    4.31    3.55
  -1  -9  -4    8.78    1.16
   1  -9   4    8.16    1.97
   1  -9   4    5.96    3.20
  -1   9  -4    9.63    1.89
   1   9   4    9.52    2.59
  -1  -9  -5  245.57   23.95
   1  -9   5  239.55    9.43
  -1  -9  -5  227.76    6.08
   1  -9   5  225.38   23.73
   1   9   5  225.56   13.10
  -1   9  -5  236.94    9.75
  -1  -9  -6    4.36    3.64
   1   9   6    2.76    0.92
   1  -9   6    3.06    1.07
  -1  -9  -6    2.70    0.65
  -1   9  -6    2.55    1.01
   1  -9   6    6.57    4.70
   1   9   6    2.76    1.69
   1  -9   7  710.63   15.71
  -1  -9  -7  693.98   11.28
   1   9   7  693.11   24.73
   1  -9   8   73.41    4.67
   1   9   8   84.58    6.17
  -1  -9  -8   73.71    3.60
   1   9   8   71.70    7.99
   1  -9   9   76.41    4.28
   1   9   9   84.60    5.64
   1  -9  10    1.19    0.50
   1   9  10   -0.45    0.57
   1  -9  11   14.43    1.22
   1   9  11   17.32    1.76
  -1 -10  11   43.88    1.87
  -1 -10  10   25.87    1.81
  -1 -10   9    5.49    0.95
  -1 -10   8  125.65    5.12
  -1  10   8  100.26    9.86
  -1 -10   7   33.59    2.81
  -1  10   7   32.54    5.75
  -1  10   6  167.83    9.02
  -1 -10   6  171.34    6.53
   1 -10  -6  161.28    5.72
  -1 -10   6  160.29   21.33
  -1  10   6  153.51   12.57
  -1  10   5   51.26    4.75
   1 -10  -5   67.90   13.10
  -1 -10   5   33.71    3.87
   1 -10  -5   45.19    3.03
  -1 -10   5   56.11   12.57
  -1  10   5   40.85    6.27
   1 -10  -4  186.00   20.10
  -1 -10   4  140.64    7.11
   1 -10  -4  159.96    5.59
  -1 -10   4  187.87   22.72
  -1  10   4  162.53   12.00
   1  10  -4  205.04    7.21
   1 -10  -3  111.38   14.55
  -1 -10   3  105.62    7.00
   1 -10  -3   89.64    4.22
  -1 -10   3   81.01    5.07
   1  10  -3  122.14    5.50
   1 -10  -3  123.63   16.25
  -1  10   3   84.73    8.59
  -1 -10   3  107.08   17.10
  -1 -10   2  192.09    8.76
   1 -10  -2  200.94   17.87
  -1 -10   2  150.27    6.32
   1 -10  -2  148.76    5.52
   1  10  -2  206.64    7.09
  -1  10   2  143.77   11.00
  -1 -10   2  199.18   22.88
  -1  10   2  206.28    7.82
   1 -10  -2  193.65   20.86
  -1 -10   1   79.11    5.22
   1 -10  -1   78.43   10.25
  -1  10   1   80.63    4.73
  -1 -10   1   74.36   13.95
   1 -10  -1   77.04   13.26
   1  10  -1   78.96    4.36
  -1 -10   0    6.70    3.47
  -1 -10   0    4.84    1.30
   1 -10   0    3.44    2.19
  -1 -10   0    4.30    4.43
   1  10   0    5.21    1.12
  -1  10   0    5.48    1.19
  -1 -10  -1  117.34   13.02
  -1 -10  -1   90.35    4.09
   1 -10   1   83.83    4.89
   1 -10   1  124.13   17.17
  -1 -10  -1  111.63   16.27
  -1  10  -1  120.64    5.88
  -1 -10  -2   10.20    4.86
   1 -10   2    6.30    1.34
  -1 -10  -2    7.52    1.15
   1  10   2    5.49    1.84
  -1 -10  -2    6.44    3.41
   1 -10   2    5.19    3.22
  -1  10  -2    8.77    1.59
  -1 -10  -3  102.67   14.29
   1 -10   3   70.74    5.15
  -1 -10  -3   89.00    4.02
  -1 -10  -3  102.50   14.74
  -1  10  -3   98.63    5.63
   1  10   3   90.58    8.47
   1 -10   3  103.38   16.44
   1 -10   4   39.06    3.73
  -1 -10  -4   44.11   10.15
   1 -10   4   27.94    3.52
  -1 -10  -4   37.84    2.66
  -1  10  -4   44.39    3.92
   1 -10   4   39.36   10.71
   1  10   4   34.53    5.40
  -1 -10  -5   -2.95    5.25
   1 -10   5    0.66    0.79
   1 -10   5    0.04    0.70
  -1 -10  -5    0.41    0.30
   1 -10   5    2.36    4.94
   1  10   5    0.24    0.93
  -1  10  -5    0.35    0.18
   1 -10   6  163.05    7.49
  -1 -10  -6  163.51    5.66
   1  10   6  151.22   12.01
   1 -10   7   22.09    2.58
  -1 -10  -7   21.78    2.07
   1  10   7   25.16    3.30
   1  10   7   21.71    4.73
   1 -10   8   15.42    1.98
  -1 -10  -8   14.06    1.62
   1  10   8   15.40    2.40
   1  10   8   13.64    3.67
   1 -10   9   23.55    2.16
   1  10   9   23.60    2.69
   1  10   9   16.98    3.76
   1 -10  10    0.43    0.29
   1  10  10   -0.29    0.42
   1 -10  11    2.65    0.46
   1 -11 -11   -0.68    0.39
  -1 -11  10   55.06    2.20
  -1 -11   9    9.45    1.09
  -1 -11   8    3.24    0.78
  -1  11   8    1.97    1.96
  -1 -11   7   78.23    3.92
  -1  11   7   62.46    8.41
  -1  11   6    1.07    0.95
   1 -11  -6    1.18    0.57
  -1  11   6    1.95    2.19
   1 -11  -5    4.36    3.45
  -1  11   5   10.71    2.20
  -1 -11   5    5.47    1.64
   1 -11  -5    8.75    1.46
  -1 -11   5    6.85    4.90
  -1  11   5    9.41    3.12
   1 -11  -4  514.27   34.61
   1 -11  -4  407.24    9.78
  -1 -11   4  346.83   11.79
  -1 -11   4  516.18   40.18
  -1  11   4  388.59   20.20
   1 -11  -3   25.58    7.35
   1 -11  -3   12.43    1.70
  -1 -11   3   11.58    2.04
  -1  11   3    9.61    3.14
   1  11  -3   18.35    2.24
  -1 -11   3   20.95    7.98
   1 -11  -2   15.30    5.19
  -1 -11   2   10.60    1.82
   1 -11  -2    9.61    1.55
  -1 -11   2   16.41    8.15
   1  11  -2   14.12    1.99
  -1  11   2    7.02    2.30
  -1  11   2   13.99    2.20
   1 -11  -2   10.48    3.68
   1 -11  -1    1.12    0.47
  -1 -11   1    1.08    0.56
   1 -11  -1   -1.57    3.53
  -1  11   1    1.74    0.80
   1  11  -1    1.65    0.69
  -1  11   1    1.74    2.04
   1 -11  -1    2.41    0.83
   1  11  -1    1.26    0.74
  -1 -11   1   -2.87    5.11
  -1 -11   0   93.35    5.87
   1 -11   0   73.85    4.73
  -1 -11   0   72.42    4.23
  -1  11   0  104.34    5.79
  -1  11   0   68.27    8.35
  -1 -11   0  100.34   16.90
   1  11   0   95.36    5.24
   1  11   0   72.53    7.76
   1 -11   0   95.49   16.06
  -1 -11  -1    1.47    1.57
  -1 -11  -1    0.10    0.42
   1 -11   1    0.27    0.29
  -1 -11  -1    0.43    0.37
  -1  11  -1    0.71    0.60
   1  11   1   -0.13    0.95
  -1 -11  -1   -3.73    4.36
   1 -11   1   -4.42    4.28
  -1  11  -1    1.93    1.79
  -1 -11  -2  379.03   26.60
   1 -11   2  290.96   10.42
  -1 -11  -2  330.81    8.54
   1 -11   2  391.04   33.92
  -1  11  -2  284.47   17.90
  -1 -11  -2  380.55   31.97
  -1  11  -2  425.06   11.82
   1  11   2  342.50   16.94
  -1 -11  -3    7.45    3.50
  -1 -11  -3    3.80    0.84
   1 -11   3    4.50    1.35
   1 -11   3    3.43    2.94
  -1  11  -3    4.58    1.20
   1  11   3    4.08    1.94
  -1 -11  -4   16.89    7.14
   1 -11   4   10.06    1.74
  -1 -11  -4   11.45    1.57
   1 -11   4    6.54    1.77
   1  11   4   11.35    3.19
   1 -11   4   15.81    7.01
  -1  11  -4   14.87    2.31
   1 -11   5   -0.38    0.51
  -1 -11  -5    0.21    0.34
   1 -11   5   -0.55    0.84
   1  11   5   -1.96    1.19
   1 -11   6   43.99    3.75
  -1 -11  -6   39.89    2.95
   1  11   6   44.42    6.85
   1 -11   7   13.10    1.96
  -1 -11  -7   12.35    1.60
   1  11   7   12.39    2.11
   1  11   7   13.87    3.80
   1 -11   8   18.46    1.98
  -1 -11  -8   18.43    1.87
   1  11   8   19.71    2.47
   1  11   8   15.92    4.01
   1 -11   9    8.65    1.13
   1  11   9   10.02    1.49
   1  11   9    9.07    2.53
   1 -11  10   33.18    1.79
  -1  12   8  187.04   13.38
  -1  12   7   12.63    4.08
   1 -12  -6    7.19    1.33
  -1  12   6    8.29    3.21
  -1  12   5   11.33    2.30
  -1 -12   5    4.76    1.55
   1 -12  -5    9.06    1.62
  -1  12   5    8.23    2.92
  -1 -12   4   28.19    3.45
   1 -12  -4   32.69    3.00
  -1  12   4   30.07    5.93
  -1 -12   3   83.54    5.72
   1 -12  -3   92.20    5.08
  -1  12   3   91.08   10.28
  -1 -12   3  108.86   19.46
  -1 -12   2   44.79    4.05
   1 -12  -2   64.19    4.41
   1 -12  -2   44.86    3.66
   1 -12  -2   57.13   13.23
  -1  12   2   42.96    7.11
  -1 -12   2   73.16   16.03
   1  12  -2   58.16    4.20
   1 -12  -1    0.36    0.40
  -1 -12   1   -0.04    0.35
   1 -12  -1   -0.54    0.59
   1  12  -1    0.75    0.49
  -1  12   1   -0.21    0.50
   1 -12  -1   -1.60    4.29
  -1  12   1    0.52    1.11
   1  12  -1    1.65    1.06
   1 -12   0  105.35    6.11
  -1 -12   0  106.68    5.62
  -1 -12   0  150.76   21.89
   1  12   0   94.41    9.58
  -1  12   0  100.27   10.92
  -1  12   0  152.81    7.40
   1 -12   0  157.29   22.57
   1 -12   1   10.30    1.95
  -1 -12  -1   12.03    1.79
   1 -12   1   18.63    7.38
   1  12   1   11.15    3.37
  -1  12  -1   17.23    2.52
  -1  12  -1    7.98    2.65
  -1 -12  -1   23.29    8.99
   1 -12   2    5.83    1.53
  -1 -12  -2    5.71    1.28
  -1  12  -2    7.99    1.66
  -1  12  -2    3.41    2.40
  -1 -12  -2    8.36    5.47
   1 -12   2   12.96    6.94
   1  12   2    5.31    2.53
  -1 -12  -3   35.09    9.23
  -1 -12  -3   29.31    2.70
   1 -12   3   24.91    3.33
  -1  12  -3   37.06    3.69
   1  12   3   28.12    5.46
  -1 -12  -4  122.63    5.50
   1  12   4  116.25   10.99
   1 -12   5    9.69    1.61
  -1 -12  -5    7.94    1.34
   1  12   5    7.97    2.92
   1 -12   6  105.23    5.23
  -1 -12  -6   93.84    4.65
   1  12   6   89.25    9.74
   1 -12   7    3.16    0.89
  -1 -12  -7    3.75    0.92
   1  12   7    2.50    1.82
   1 -12   8   -0.15    0.35
  -1 -12  -8   -0.10    0.19
   1  12   8    0.27    1.61
   1 -12   9    0.60    0.22
   1  12   9   -1.34    1.21
   1 -13  -9   83.23    4.18
  -1  13   8   18.18    4.15
  -1  13   7    0.21    1.14
   1 -13  -6   98.59    5.05
  -1  13   6   86.70   10.13
  -1  13   5    0.29    0.57
   1 -13  -5    0.43    0.28
  -1 -13   5    0.84    0.69
  -1  13   5   -0.42    1.41
  -1  13   4  108.68    7.36
   1 -13  -4   94.99    5.43
  -1  13   4   88.64   10.36
   1 -13  -3    7.54    1.58
  -1 -13   3    6.55    1.74
   1 -13  -3    9.22    1.76
  -1  13   3    3.14    1.73
  -1 -13   2  126.34    6.97
   1 -13  -2  142.55    7.01
  -1  13   2  128.91   12.74
  -1 -13   1   56.32    4.45
   1 -13  -1   65.61    4.53
   1 -13  -1   57.07    4.55
  -1  13   1   59.56    8.55
   1  13  -1   56.96    7.64
   1 -13   0  104.11    6.26
  -1 -13   0  105.50    5.99
  -1  13   0   87.75   10.43
   1  13   0   97.94   10.21
   1 -13   1   57.36    4.88
  -1 -13  -1   62.27    4.45
   1  13   1   57.52    7.82
  -1  13  -1   50.18    8.00
   1 -13   2  350.00   12.28
  -1 -13  -2  404.06   10.97
  -1  13  -2  313.72   19.99
   1  13   2  409.25   21.05
  -1 -13  -3   75.22    4.67
   1 -13   3   59.20    5.20
   1  13   3   69.32    8.78
   1 -13   4   77.03    6.02
  -1 -13  -4  102.59    5.30
   1  13   4  100.24   10.81
  -1 -13  -5   28.56    2.71
   1  13   5   24.54    5.28
  -1 -13  -6    7.50    1.36
   1  13   6    8.89    3.82
   1 -13   7   44.68    2.54
  -1 -13  -7   39.29    2.82
   1  13   7   38.21    5.97
  -1 -13  -8   54.31    2.98
   1  13   8   52.12    6.39
   1 -14  -9    0.55    0.35
   1 -14  -8   15.00    1.77
  -1  14   8   17.43    3.71
   1 -14  -7    9.56    1.59
  -1  14   7    8.49    2.95
   1 -14  -6   14.33    2.04
   1 -14  -6    9.66    1.54
  -1  14   6    9.96    3.38
  -1 -14   5   -0.65    0.64
   1 -14  -5    0.93    0.37
  -1  14   5    1.45    1.68
   1 -14  -5    1.47    0.67
  -1  14   4    2.54    1.36
   1 -14  -4    0.31    0.55
  -1 -14   4    0.05    0.43
  -1  14   4    0.23    1.96
   1 -14  -4    2.12    0.91
  -1  14   3   17.25    2.30
  -1 -14   3   13.11    2.33
   1 -14  -3   19.12    2.45
   1 -14  -3   14.20    2.21
  -1  14   3   21.28    5.45
   1 -14  -2    2.58    0.88
  -1 -14   2    3.46    1.22
  -1  14   2    4.76    3.29
   1 -14  -2    3.27    0.89
  -1 -14   1   39.96    3.88
   1 -14  -1   37.23    3.74
   1  14  -1   29.57    5.83
  -1  14   1   36.46    7.10
   1 -14   0    8.66    1.91
  -1 -14   0    9.83    1.98
  -1  14   0    7.58    3.17
   1  14   0    9.86    3.48
   1 -14   1   27.98    3.37
  -1 -14  -1   29.23    3.19
  -1  14  -1   23.95    5.64
   1  14   1   26.35    5.44
  -1 -14  -2   19.19    2.50
   1 -14   2   17.13    2.73
  -1  14  -2   12.56    3.62
   1  14   2   16.81    4.62
  -1 -14  -3    3.51    1.12
   1 -14   3    3.40    1.49
   1  14   3    2.39    2.49
  -1 -14  -4    2.45    0.94
   1 -14   4    0.41    0.51
   1  14   4    2.65    2.33
  -1 -14  -4    1.64    0.60
  -1 -14  -5   18.86    2.29
   1  14   5   19.84    4.67
  -1 -14  -6   19.26    2.11
   1  14   6   20.12    4.68
  -1 -14  -7    6.46    1.14
   1  14   7    7.30    2.68
   1  14   8    2.64    1.50
  -1 -14  -8    2.29    0.66
  -1  15   7    0.86    1.11
   1 -15  -7    0.56    0.40
   1 -15  -6   58.98    3.73
   1 -15  -6   55.00    3.41
  -1  15   6   56.94    7.50
   1 -15  -5  135.15    5.90
   1 -15  -5  111.61    5.41
  -1  15   5  123.16   11.56
   1 -15  -4   15.14    2.04
   1 -15  -4   11.88    1.93
  -1 -15   4    8.07    1.79
  -1  15   4   10.77    3.84
  -1  15   3    0.82    0.62
  -1  15   3    0.89    0.65
  -1 -15   3    1.79    0.89
   1 -15  -3    0.08    0.43
   1 -15  -3    0.48    0.66
  -1  15   3    1.32    1.69
  -1 -15   2  147.03    7.45
   1 -15  -2  154.60    7.42
  -1  15   2  139.46   13.29
  -1 -15   1    6.52    1.70
   1 -15  -1    6.76    1.55
  -1  15   1    7.86    3.59
   1  15  -1    6.50    2.76
  -1 -15   0  178.07    8.05
   1 -15   0  165.89    8.11
  -1  15   0  149.38   13.66
   1  15   0  141.57   12.50
   1 -15   1   35.77    3.85
  -1 -15  -1   39.24    3.74
   1  15   1   39.53    7.02
  -1  15  -1   30.41    6.34
   1 -15   2   25.75    3.23
  -1 -15  -2   29.93    3.18
   1  15   2   21.86    4.69
  -1 -15  -3   60.19    4.33
   1 -15   3   42.35    4.20
   1  15   3   50.29    7.50
  -1 -15  -4   32.93    3.08
   1  15   4   27.66    5.26
  -1 -15  -5    0.01    0.34
   1  15   5   -0.17    2.00
  -1 -15  -5    1.16    0.61
  -1 -15  -6    0.22    0.21
  -1 -15  -6    0.25    0.29
   1  15   6   -1.14    1.86
   1  15   7   12.82    3.11
  -1 -15  -7    4.65    0.81
   1 -16  -6    4.01    0.83
  -1  16   6    7.39    2.72
   1 -16  -5   10.57    1.47
   1 -16  -5   17.05    1.90
  -1  16   5   19.88    4.37
   1 -16  -4    4.75    1.11
  -1  16   4    7.27    3.28
   1 -16  -4    3.72    0.89
  -1  16   3   68.09    4.77
  -1 -16   3   50.11    4.11
   1 -16  -3   60.38    4.20
  -1  16   3   59.57    8.08
  -1  16   2   17.95    2.15
   1 -16  -2   18.24    2.41
  -1 -16   2   14.81    2.19
  -1  16   2   17.25    4.33
   1 -16  -1  200.68    8.34
  -1 -16   1  195.42    8.20
  -1  16   1  175.73   14.14
  -1 -16   0   31.59    3.30
   1 -16   0   30.85    3.38
   1  16   0   21.50    4.26
  -1  16   0   26.61    5.54
  -1 -16  -1   -0.02    0.47
   1 -16   1    0.04    0.53
  -1  16  -1   -0.65    1.98
   1  16   1   -3.04    2.47
  -1 -16  -2    0.30    0.39
   1 -16   2    0.27    0.59
   1  16   2   -0.41    1.74
  -1 -16  -3   10.21    1.71
   1 -16   3    4.63    1.42
   1  16   3   10.39    3.26
  -1 -16  -4   13.91    2.00
   1  16   4   14.90    3.81
  -1 -16  -5   52.34    3.34
   1  16   5   57.20    6.87
   1  16   6   44.78    5.64
  -1  17   5   34.97    4.97
   1 -17  -4   19.17    1.90
  -1  17   4   21.09    4.29
   1 -17  -3    5.10    1.11
  -1 -17   3    2.25    0.83
  -1  17   3    3.51    1.82
  -1  17   2   38.47    2.60
   1 -17  -2   35.02    3.05
  -1 -17   2   28.97    2.86
  -1  17   2   31.46    5.43
  -1  17   1    2.68    0.74
   1 -17  -1    2.71    0.98
  -1 -17   1    2.95    0.98
  -1  17   1    3.25    1.91
  -1  17   0   26.46    2.45
  -1 -17   0   22.94    2.54
   1 -17   0   23.19    2.62
  -1  17   0   18.51    4.10
  -1 -17  -1    1.67    0.73
   1 -17   1    0.83    0.57
   1 -17   2    3.18    0.99
  -1 -17  -2    4.93    1.11
   1  17   2    3.79    2.38
  -1 -17  -3   58.13    3.66
   1  17   3   55.80    6.64
  -1 -17  -4   41.29    2.84
   1  17   4   35.36    5.08
   1  17   5    2.14    1.44
   1 -18  -2    0.13    0.21
  -1 -18   1   64.09    3.58
   1 -18  -1   66.72    3.61
  -1  18   0    1.31    0.42
   1 -18   0    0.13    0.22
  -1 -18   0    1.08    0.54
  -1  18  -1   28.07    2.02
  -1 -18  -1   21.00    2.09
  -1  18  -2   12.01    1.30
  -1 -18  -2   11.56    1.46
  -2   0  11    0.05    0.68
  -2   0  10  219.59   10.47
  -2   0  10  236.32    9.22
  -2   0  10  242.22    6.62
  -2   0   9   -0.68    0.84
  -2   0   9    0.77    0.84
  -2   0   9    0.45    0.65
  -2   0   9   -0.97    1.40
  -2   0   9   -0.04    0.23
  -2   0   8  250.53   10.47
  -2   0   8  220.84   11.05
  -2   0   8  236.56   13.76
  -2   0   8  264.78    6.55
  -2   0   8  230.01    8.47
  -2   0   7   -0.89    1.08
   2   0  -7   -0.29    1.43
  -2   0   6   81.73    6.74
   2   0  -6   98.58    9.53
  -2   0   5   -1.07    0.77
  -2   0   5   -0.50    0.87
   2   0  -5   -0.19    0.24
  -2   0   4  907.16   17.70
   2   0  -4  929.93   10.03
  -2   0   3   -0.75    0.71
  -2   0   3   -0.43    0.65
   2   0  -3    0.18    0.15
  -2   0   2 9999.00   39.07
   2   0  -2 9679.72   29.89
  -2   0   1    0.28    0.26
  -2   0   1    0.15    0.06
   2   0   0  783.23    9.76
  -2   0  -1   -0.03    0.80
   2   0   1    0.46    0.35
  -2   0  -2   17.50    2.92
   2   0   2   22.37    2.32
  -2   0  -3   -0.04    0.92
   2   0   3    0.65    0.57
  -2   0  -4  923.06   23.45
   2   0   5   -0.16    0.81
  -2   0  -5   -1.76    1.83
   2   0   6  101.08    9.56
   2   0   7    0.16    0.27
   2   0   7    1.31    1.80
   2   0   8   26.48    2.91
   2   0   8   24.69    3.08
   2   0   8   23.05    2.22
   2   0   8   17.50    4.31
   2   0   9   -0.01    0.35
   2   0   9   -0.29    0.68
   2   0   9   -0.01    0.37
   2   0  10    0.35    0.74
   2   0  10    0.59    0.40
   2   0  11   -0.66    0.60
  -2  -1  11   -0.09    0.83
  -2   1  11   -1.38    1.03
  -2   1  11    0.50    0.72
  -2  -1  11    0.18    0.30
  -2  -1  10   22.91    3.46
  -2   1  10   20.89    3.49
  -2  -1  10   17.95    3.33
  -2  -1  10   25.96    2.98
  -2   1  10   22.71    2.88
  -2  -1  10   22.49    2.13
  -2   1   9   26.58    3.54
  -2   1   9   19.48    3.38
  -2  -1   9   17.48    3.54
  -2  -1   9   20.36    3.19
  -2   1   9   21.53    2.95
  -2  -1   9   20.47    2.77
  -2  -1   9   25.79    2.18
  -2   1   9   23.86    2.07
  -2  -1   9   26.36    4.55
  -2   1   9   23.62    4.98
  -2  -1   8    1.79    1.02
  -2   1   8    1.47    1.11
  -2  -1   8    1.60    1.03
  -2   1   8    3.09    1.47
  -2   1   8   -1.20    2.46
  -2   1   8    2.44    0.57
  -2  -1   8   -0.22    1.31
   2  -1  -8    0.41    0.95
  -2  -1   8    2.05    0.51
  -2   1   8    1.11    0.57
  -2  -1   8    1.20    0.71
   2  -1  -7   18.51    4.59
  -2   1   7   16.16    3.56
   2   1  -7   13.25    3.29
  -2  -1   7   17.06    3.32
   2   1  -6   58.96    7.07
  -2  -1   6   49.74    5.07
  -2   1   6   51.92    5.55
  -2  -1   6   47.16    5.07
   2  -1  -6   57.88    7.84
   2   1  -6   52.75    2.98
   2  -1  -5   88.80    8.69
  -2   1   5   86.98    6.44
  -2  -1   5  103.55    6.63
  -2  -1   5   84.13    6.15
   2   1  -5   94.95    3.89
  -2   1   4   44.01    3.78
  -2   1   4   44.31    4.14
  -2  -1   4   54.33    4.30
  -2  -1   4   49.32    3.95
   2  -1  -4   52.28    2.30
   2   1  -4   49.67    2.66
  -2  -1   3  153.44    5.88
  -2  -1   3  144.14    5.99
  -2   1   3  131.29    5.73
  -2   1   3  127.60    5.89
  -2  -1   3  151.08    8.30
   2  -1  -3  143.32    3.83
   2   1  -3  136.20    4.15
  -2   1   2 2300.27   18.71
  -2   1   2 2195.85   18.82
  -2  -1   2 2164.94   18.90
   2  -1  -2 2216.72   16.03
   2   1  -2 2272.79   15.68
  -2   1   2 2179.90    9.05
   2   1  -2 2222.69   10.20
  -2  -1   1  371.79    5.91
  -2   1   1  391.13    5.65
   2  -1  -1  350.01    7.08
   2   1  -1  365.83    5.92
  -2   1   1  375.35    3.93
   2  -1   0  599.43   10.58
   2   1   0  618.76    7.79
  -2   1   0  618.55    9.69
  -2  -1  -1  963.62   20.09
   2  -1   1  885.74   14.90
   2   1   1  895.85   10.46
  -2   1  -1  818.07   15.46
  -2  -1  -2  917.59   21.33
  -2   1  -2  895.15   17.97
   2   1   2  854.35   12.66
   2  -1   2  853.33   16.78
  -2   1  -3  151.84    7.67
  -2  -1  -3  149.73    9.34
   2   1   3  139.31    5.98
   2  -1   3  142.27    7.63
  -2  -1  -4  153.05   10.56
  -2   1  -4  161.82    8.63
   2   1   5    0.62    1.05
  -2   1  -5    0.96    1.17
   2  -1   5    0.18    0.78
  -2  -1  -5    1.25    1.48
   2  -1   5    1.11    0.66
   2  -1   6  457.77   19.33
  -2  -1  -6  411.86   20.35
   2   1   7    8.14    1.62
   2  -1   7    8.14    1.59
   2  -1   7    7.47    2.52
   2   1   7    8.42    3.16
   2   1   7    7.98    1.79
  -2   1  -7    7.69    2.90
   2  -1   8  441.55   12.22
   2   1   8  398.95   11.65
   2  -1   8  366.06   19.22
   2  -1   8  363.01    9.78
   2   1   8  391.83   21.62
   2  -1   8  362.14   11.39
   2   1   8  372.23   12.35
  -2   1  -8  292.15   18.95
   2  -1   9   36.09    3.70
   2   1   9   31.38    3.66
   2  -1   9   32.75    3.50
   2  -1   9   26.82    5.11
   2  -1   9   35.25    2.91
   2  -1  10   22.76    2.76
   2   1  10   21.09    2.82
   2  -1  10   29.77    2.39
   2   1  11   28.19    3.02
   2  -1  11   22.48    1.81
   2   1  12    0.20    0.36
  -2   2  12    6.98    1.77
  -2   2  11  134.31    8.51
  -2   2  11  145.74    7.21
  -2  -2  11  141.06    5.07
  -2  -2  10   72.33    6.40
  -2  -2  10   72.17    6.05
  -2   2  10   69.28    6.45
  -2   2  10   73.54    5.16
  -2  -2  10   81.18    3.95
  -2  -2   9    8.12    2.28
  -2  -2   9   12.53    2.57
  -2   2   9   13.65    2.38
  -2   2   9    8.37    2.37
  -2   2   9    8.54    1.87
  -2  -2   9   10.77    2.10
  -2  -2   9   13.84    3.39
  -2   2   9    7.28    2.93
  -2  -2   9   11.13    1.59
  -2  -2   8   17.13    2.83
  -2  -2   8   15.22    2.81
  -2   2   8   15.10    2.92
  -2   2   8   14.68    3.73
  -2  -2   8   19.45    1.92
  -2   2   8   23.26    1.77
   2  -2  -8   18.13    5.17
  -2  -2   8   15.55    3.20
  -2  -2   8   18.74    2.36
  -2   2   8   17.46    2.33
  -2  -2   7  117.18    8.45
   2  -2  -7  147.46   14.52
  -2  -2   7  116.18    8.82
  -2   2   7  132.75   10.02
   2   2  -7  117.12    8.74
  -2   2   6   61.67    6.27
   2  -2  -6   72.03    9.14
  -2  -2   6   66.76    6.03
   2   2  -6   52.95    6.32
  -2  -2   6   63.02    5.61
   2   2  -6   69.98    3.98
   2   2  -6   54.22    5.29
   2  -2  -5   60.44    7.74
  -2  -2   5   50.39    4.70
  -2   2   5   46.71    4.94
  -2  -2   5   50.16    4.43
  -2  -2   5   51.12    5.70
   2   2  -5   40.93    4.15
  -2   2   4  271.75   10.47
  -2  -2   4  330.29   10.18
  -2  -2   4  271.52    9.70
   2  -2  -4  321.23   16.25
  -2  -2   4  292.20   13.83
   2  -2  -4  293.44    5.99
   2   2  -4  270.89    8.84
  -2   2   3 2115.89   24.76
  -2  -2   3 2155.77   23.14
   2  -2  -3 2224.55   18.86
  -2  -2   3 2181.99   37.12
   2   2  -3 2210.64   18.17
  -2   2   2  183.40    5.44
  -2   2   2  175.17    3.12
   2  -2  -2  175.88    5.70
   2   2  -2  180.25    2.22
  -2  -2   2  186.12   10.55
  -2  -2   1    3.97    1.52
  -2  -2   1    9.21    1.06
  -2   2   1    6.90    0.57
  -2   2   1    6.87    0.69
   2   2  -1    6.71    0.92
   2  -2  -1    6.46    1.22
  -2  -2   1    7.90    2.20
  -2  -2   0 2780.15   35.36
  -2   2   0 2533.88   18.43
   2  -2   0 2688.10   27.34
   2   2   0 2627.09   16.59
  -2  -2   0 2692.21   38.84
  -2  -2  -1 1854.27   30.27
   2  -2   1 1809.40   24.77
  -2   2  -1 1805.87   22.44
  -2  -2  -2 1302.20   27.59
   2  -2   2 1344.81   18.79
   2   2   2 1234.92   13.25
   2  -2   2 1264.33   22.86
  -2   2  -2 1215.19   22.56
  -2  -2  -3  725.81   22.75
   2  -2   3  719.19   16.88
  -2   2  -3  651.55   18.64
   2   2   3  676.70   11.68
  -2   2  -4  453.32   12.24
  -2  -2  -4  440.83   19.24
   2  -2   4  383.65   14.06
   2   2   4  459.07   11.02
   2  -2   4  494.14   18.10
  -2   2  -4  399.32   16.26
  -2  -2  -5  113.38   10.81
   2  -2   5  128.14    9.63
  -2   2  -5  104.09    9.09
   2  -2   6    1.43    1.20
  -2  -2  -6    0.10    0.99
   2   2   6   -0.35    1.40
  -2   2  -6   -0.51    0.94
   2   2   7    1.22    0.61
   2  -2   7   -0.12    0.55
   2   2   7    0.40    1.24
   2  -2   7    0.86    0.55
  -2  -2  -7    0.32    3.09
   2  -2   7    1.12    1.14
   2   2   7   -0.28    0.40
  -2   2  -7    0.49    0.93
   2   2   8    2.00    0.81
   2  -2   8    2.02    0.73
   2  -2   8    2.23    0.89
   2   2   8    3.75    3.00
   2  -2   8    2.55    0.76
   2  -2   8    1.88    0.76
   2   2   8    1.19    0.81
  -2   2  -8    1.48    1.27
   2  -2   9   71.16    4.91
   2   2   9   60.04    5.13
   2  -2   9   63.37    4.60
   2  -2   9   62.95    4.04
   2  -2  10   37.46    3.46
   2   2  10   39.66    4.01
   2  -2  10   36.23    2.81
   2  -2  11  118.78    5.47
   2   2  11  109.65    5.88
   2  -2  11  105.95    4.10
   2   2  12   62.65    3.74
  -2   3  11    9.63    2.42
  -2   3  11   11.25    2.00
  -2  -3  11    9.66    1.33
  -2  -3  10    7.05    1.94
  -2   3  10    9.28    2.28
  -2   3  10    7.70    1.70
  -2  -3  10    7.40    1.16
  -2   3   9    0.22    0.60
  -2  -3   9    2.12    1.26
  -2  -3   9    1.51    1.19
  -2   3   9    1.55    0.72
  -2  -3   9    1.38    0.68
  -2  -3   9    0.80    0.71
   2  -3  -9    0.59    2.47
  -2   3   9    1.04    0.77
  -2  -3   8  459.73   16.05
  -2  -3   8  411.44   13.81
  -2   3   8  371.74   14.21
  -2  -3   8  443.71    9.42
  -2   3   8  443.03   20.42
  -2  -3   8  434.02   16.84
   2  -3  -8  416.72   27.88
  -2   3   8  411.41   11.68
   2  -3  -7  677.25   33.67
  -2   3   7  656.96   23.10
  -2  -3   7  674.52   21.45
  -2  -3   7  613.17   18.60
  -2  -3   6   42.18    4.41
  -2  -3   6   31.94    4.25
  -2   3   6   39.13    5.06
   2  -3  -6   43.07    7.55
   2   3  -6   35.77    4.03
  -2  -3   5   10.73    2.30
  -2  -3   5    9.09    2.05
   2  -3  -5   11.49    3.13
  -2   3   5   12.87    2.84
  -2  -3   5   10.80    3.11
   2   3  -5   12.77    2.08
   2  -3  -4  143.38   11.91
  -2  -3   4  124.00    6.30
  -2  -3   4  130.76    6.75
  -2   3   4  125.78    7.32
  -2  -3   4  151.81   11.38
   2  -3  -4  119.16    5.17
   2   3  -4  140.63    5.55
  -2   3   3   31.49    3.11
  -2  -3   3   36.93    3.08
  -2  -3   3   34.25    2.91
   2  -3  -3   34.13    5.18
  -2  -3   3   35.56    5.42
   2  -3  -3   34.71    2.82
   2   3  -3   36.54    1.93
   2  -3  -3   37.62    3.67
  -2   3   2    3.00    0.73
  -2  -3   2    3.41    0.76
  -2   3   2    2.81    0.46
   2  -3  -2    3.12    1.42
   2   3  -2    2.76    0.36
  -2  -3   2    1.24    1.42
   2  -3  -2    2.34    0.70
  -2   3   1 6679.67   17.97
  -2  -3   1 6253.73   28.57
  -2  -3   1 6179.64   56.65
  -2  -3   1 6934.77   70.66
   2   3  -1 6559.57   15.40
  -2   3   1 6159.50   22.49
   2  -3  -1 6507.58   45.90
  -2  -3   0  629.45   18.35
   2  -3   0  655.76   15.73
   2   3   0  627.83    9.18
  -2   3   0  674.30    9.59
  -2  -3   0  636.54   21.23
   2  -3   1  197.19    3.69
  -2  -3  -1  161.93   10.33
  -2   3  -1  174.56    6.48
   2   3   1  172.39    4.53
  -2  -3  -1  160.05   10.74
   2  -3   1  171.44    8.68
   2  -3   2  571.75   10.90
  -2  -3  -2  537.84   19.44
   2  -3   2  597.06   19.50
   2   3   2  522.47    7.98
  -2   3  -2  545.09   14.53
   2  -3   3   12.92    1.99
  -2  -3  -3   10.61    3.25
   2   3   3   11.39    1.38
  -2   3  -3   12.05    2.28
   2  -3   3   11.60    2.97
   2  -3   4   10.62    2.19
  -2  -3  -4    8.61    3.08
  -2   3  -4   10.80    2.75
   2  -3   4   14.48    3.50
   2  -3   5  678.47   19.71
  -2  -3  -5  720.09   28.84
   2  -3   5  719.72   25.51
  -2   3  -5  665.58   22.86
   2   3   6   10.56    3.29
  -2  -3  -6   14.30    4.27
   2  -3   6   15.78    3.26
  -2   3  -6   14.37    3.51
   2  -3   7   13.85    2.19
   2   3   7    9.66    1.60
   2  -3   7   11.78    3.17
  -2  -3  -7   14.72    4.55
   2  -3   7   13.56    2.08
   2   3   7   14.61    4.23
   2   3   7   11.20    2.41
  -2   3  -7   12.04    3.37
   2  -3   8    4.16    1.34
   2   3   8    1.67    1.34
   2  -3   8    1.83    0.67
   2  -3   8    3.53    1.06
   2   3   8    2.70    1.12
   2  -3   8    3.56    1.10
  -2   3  -8    2.95    1.93
   2  -3   9   98.00    5.57
   2  -3   9   81.83    4.93
   2   3   9   84.35    6.16
   2  -3   9   82.28    4.86
   2  -3  10   21.43    2.43
   2   3  10   17.14    2.68
   2  -3  10   18.49    2.09
   2   3  11    1.02    0.62
   2  -3  11    0.46    0.27
   2   3  12    5.45    1.09
   2  -3  12    6.01    0.78
  -2   4  11   56.97    5.41
  -2   4  11   70.49    4.83
  -2  -4  11   59.67    3.35
  -2  -4  10    0.85    1.00
  -2   4  10    1.05    1.21
  -2   4  10    0.42    0.47
  -2  -4  10   -0.37    0.44
  -2  -4   9  393.48   14.12
  -2   4   9  347.06   14.62
  -2   4   9  456.37   12.87
  -2  -4   9  444.58   17.50
   2  -4  -9  367.86   28.60
  -2  -4   9  435.38    9.74
  -2   4   9  344.98   19.67
  -2   4   8    2.77    1.04
  -2  -4   8    3.80    1.53
  -2  -4   8    2.13    0.97
  -2   4   8    4.20    2.07
   2  -4  -8    3.07    2.92
  -2  -4   8    5.06    1.70
  -2  -4   8    3.16    0.87
  -2   4   8    3.97    1.23
  -2   4   7  146.92   10.97
   2  -4  -7  162.85   17.06
  -2  -4   7  148.38    8.97
  -2  -4   7  141.54    9.86
   2   4  -7  159.30    7.65
  -2   4   6   51.92    5.96
  -2  -4   6   66.18    5.40
   2  -4  -6   59.97    9.93
  -2  -4   6   57.89    5.70
   2   4  -6   53.31    4.42
  -2   4   5  237.54   11.69
  -2  -4   5  227.16   10.21
  -2  -4   5  273.26   10.02
   2  -4  -5  283.91   19.11
  -2  -4   5  270.59   17.44
   2   4  -5  255.16    8.10
  -2  -4   4    4.72    1.37
  -2  -4   4    5.01    1.49
  -2   4   4    5.24    1.75
   2  -4  -4    6.39    3.35
  -2  -4   4    5.69    1.90
   2  -4  -4    6.48    1.71
   2   4  -4    6.40    1.03
  -2  -4   3   13.62    1.95
   2  -4  -3   15.74    3.96
  -2   4   3   14.68    2.24
  -2  -4   3   15.74    3.81
   2  -4  -3   14.60    2.80
   2   4  -3   17.69    1.31
  -2   4   3   15.20    1.30
  -2  -4   2  726.95   11.78
   2  -4  -2  680.25   21.81
   2   4  -2  673.06    6.41
   2  -4  -2  681.56   19.55
  -2  -4   2  652.31   24.77
  -2   4   2  687.04    8.20
   2  -4  -1 2626.00   38.02
  -2   4   1 2600.33   11.47
  -2  -4   1 2259.49   19.11
  -2  -4   1 2344.44   37.72
   2   4  -1 2448.25   11.80
  -2  -4   1 2441.30   46.93
  -2   4   1 2469.12   16.03
   2  -4  -1 2701.81   40.35
  -2  -4   0   27.56    4.30
   2  -4   0   38.81    4.07
   2  -4   0   36.22    1.04
  -2  -4   0   35.78    5.55
  -2   4   0   34.25    2.24
   2  -4   0   32.90    4.68
   2  -4   1    0.36    0.10
   2  -4   1    1.02    0.80
  -2   4  -1    0.73    0.41
   2  -4   1    1.11    1.28
   2   4   1    0.60    0.30
  -2  -4  -1    0.13    1.11
  -2  -4  -2   25.15    4.99
   2  -4   2   33.75    2.05
   2  -4   2   26.68    4.46
   2   4   2   28.42    1.93
  -2  -4  -2   31.69    4.93
  -2   4  -2   31.16    3.34
   2  -4   3  172.28    6.53
  -2  -4  -3  167.93   12.63
  -2   4  -3  165.46    9.06
   2   4   3  170.68    5.03
   2  -4   3  169.43   12.13
  -2  -4  -4 1563.29   42.02
   2  -4   4 1612.08   39.85
  -2   4  -4 1536.39   30.60
   2  -4   5  411.98   13.93
  -2  -4  -5  358.10   21.91
  -2   4  -5  345.60   15.99
   2  -4   5  373.63   20.16
   2  -4   6   66.96    6.18
   2   4   6   57.13    7.95
  -2  -4  -6   62.52    9.84
  -2   4  -6   57.81    6.99
   2  -4   7    3.82    1.10
   2  -4   7    4.22    1.85
  -2  -4  -7    1.10    1.71
   2  -4   7    3.50    1.29
   2   4   7    3.25    1.79
   2   4   7    3.83    1.59
  -2   4  -7    4.61    2.21
   2  -4   8    2.59    0.95
  -2  -4  -8   -1.67    2.90
   2   4   8    5.25    2.95
   2  -4   8    2.17    0.49
   2   4   8    1.40    0.83
  -2   4  -8    2.28    1.79
   2  -4   9  494.93   12.44
   2   4   9  479.12   15.04
  -2  -4  -9  473.11    8.08
   2   4  10   47.66    4.48
   2  -4  10   48.14    3.32
   2   4  11   85.51    5.26
   2  -4  11   81.76    3.65
   2   4  12   60.98    3.61
   2  -4  12   54.54    2.29
  -2   5  11   12.26    2.48
  -2   5  11   15.89    2.25
  -2  -5  11   15.67    1.70
  -2   5  10    8.99    2.61
  -2  -5  10    9.93    2.21
  -2   5  10   10.80    2.00
  -2  -5  10   10.33    1.38
  -2   5   9   14.47    2.89
  -2  -5   9   15.43    2.77
  -2   5   9   14.34    2.23
   2  -5  -9   16.62    6.26
  -2  -5   9   14.43    3.02
  -2   5   9   13.69    3.67
  -2  -5   9   13.67    1.71
  -2  -5   8  104.26    6.94
  -2   5   8  103.43    7.41
  -2   5   8  101.22    5.91
  -2  -5   8  118.65    8.72
  -2   5   8   99.75    9.95
  -2  -5   8  109.71    4.92
   2  -5  -8  116.14   15.97
  -2  -5   8   93.84    8.73
   2  -5  -7  394.76   27.78
  -2  -5   7  426.37    9.43
  -2  -5   7  426.53   15.13
  -2  -5   7  374.62   16.24
  -2   5   7  384.90   18.19
  -2   5   7  340.13   12.62
  -2  -5   7  369.02   12.40
  -2  -5   7  444.20   15.47
  -2  -5   6    1.44    1.16
  -2  -5   6   -0.12    0.53
  -2   5   6    0.13    0.92
   2  -5  -6    1.80    1.71
  -2   5   5   21.82    3.62
   2  -5  -5   22.00    6.17
  -2  -5   5   21.19    3.16
  -2  -5   5   25.95    3.15
   2   5  -5   22.64    2.21
  -2  -5   5   24.46    5.77
  -2   5   4   23.36    3.38
   2  -5  -4   25.27    5.79
  -2  -5   4   20.58    2.85
  -2  -5   4   21.40    5.64
   2  -5  -4   21.79    3.59
   2   5  -4   23.22    1.88
  -2  -5   3   58.70    4.21
   2  -5  -3   67.17    8.23
  -2   5   3   61.00    4.61
  -2   5   3   65.00    2.93
  -2  -5   3   70.46    9.12
   2  -5  -3   64.27    6.62
   2   5  -3   68.07    2.64
   2  -5  -2  442.65   18.94
  -2  -5   2  403.97    9.35
  -2   5   2  402.18    9.46
  -2   5   2  437.14    7.32
   2  -5  -2  422.16   17.67
   2   5  -2  423.67    5.72
  -2  -5   2  418.06   21.77
  -2   5   1 1066.88    7.72
   2  -5  -1 1267.09   28.78
  -2  -5   1 1120.79   14.51
  -2  -5   1 1179.03   27.99
  -2  -5   1 1161.93   35.63
   2   5  -1 1201.00    9.65
  -2   5   1 1201.30   12.30
   2  -5  -1 1229.02   30.90
   2  -5   0  605.27   17.70
   2  -5   0  616.86    5.79
  -2  -5   0  531.47   19.67
  -2   5   0  597.50    9.72
   2   5   0  539.50    6.88
  -2  -5   0  559.49   24.24
   2  -5   0  603.58   22.12
   2  -5   1  325.53   10.49
  -2  -5  -1  277.20   15.35
   2  -5   1  312.12    4.81
   2  -5   1  322.27   16.94
  -2  -5  -1  283.15   17.08
   2   5   1  296.14    7.27
  -2   5  -1  306.39    8.24
  -2  -5  -2  135.73   11.20
   2  -5   2  126.59    3.95
   2  -5   2  137.50   11.52
  -2   5  -2  126.70    6.31
   2   5   2  140.76    4.57
  -2  -5  -2  129.09   11.15
   2  -5   3   22.23    2.00
  -2  -5  -3   15.48    4.44
   2  -5   3   17.16    4.45
   2   5   3   18.63    1.68
  -2   5  -3   18.31    2.75
   2  -5   4  164.11    6.95
  -2  -5  -4  138.40   13.40
  -2   5  -4  140.24    8.67
   2  -5   4  151.90   13.44
  -2  -5  -5   33.80    7.21
   2  -5   5   38.05    3.77
   2  -5   5   34.26    6.83
  -2   5  -5   36.08    4.84
   2   5   6    1.09    1.46
   2  -5   6    0.98    0.63
  -2  -5  -6    1.95    1.86
  -2   5  -6    1.26    0.76
   2  -5   7  340.29   11.03
   2   5   7  282.72   19.81
   2  -5   7  317.85   10.74
  -2  -5  -7  268.85   23.06
   2   5   7  324.94   12.53
  -2   5  -7  265.49   14.91
   2   5   7  310.64   13.24
   2  -5   8   36.94    3.42
   2  -5   8   30.12    3.26
   2   5   8   35.78    7.44
  -2  -5  -8   39.60    9.30
  -2  -5  -8   35.00    2.24
   2   5   8   33.79    4.14
  -2   5  -8   25.31    4.50
   2  -5   9    9.79    1.65
   2   5   9    9.34    2.12
  -2  -5  -9    9.07    1.12
   2  -5   9    8.59    1.60
   2   5  10  131.60    7.47
   2  -5  10  130.58    5.47
   2   5  11    3.13    1.10
   2  -5  11    2.68    0.69
   2   5  12    9.87    1.38
   2  -5  12    8.38    0.88
  -2   6  11  122.66    5.86
  -2  -6  11  109.67    4.20
  -2   6  10    0.99    0.57
  -2  -6  10    0.90    0.89
  -2   6  10    0.15    0.51
  -2  -6  10    1.09    0.72
  -2  -6   9  273.24   11.58
  -2   6   9  284.06   13.11
  -2  -6   9  267.85    7.61
  -2  -6   8    0.92    0.56
  -2   6   8    0.38    0.70
  -2   6   8    1.71    0.63
  -2  -6   8    2.26    1.16
   2  -6  -8    1.39    1.59
  -2  -6   8    1.72    0.65
  -2   6   8    0.50    1.53
  -2  -6   7    0.62    0.60
  -2   6   7    0.31    0.69
  -2   6   7    1.58    1.41
  -2  -6   7   -2.25    1.98
   2  -6  -7   -2.04    2.47
  -2  -6   7   -0.61    0.53
  -2   6   7    0.00    0.42
  -2   6   6    3.36    1.68
   2  -6  -6   -0.43    1.93
  -2  -6   6    4.25    1.72
  -2  -6   6    0.95    1.71
  -2   6   5  109.51    8.42
  -2  -6   5   84.23    6.61
   2  -6  -5   98.62   12.62
  -2  -6   5   90.39   12.15
   2   6  -5   78.91    3.94
  -2   6   4   31.45    4.05
  -2  -6   4   28.00    3.31
   2  -6  -4   27.84    6.26
  -2  -6   4   30.94    6.83
   2   6  -4   33.50    2.24
   2  -6  -4   30.10    5.06
  -2   6   3  756.00   16.82
  -2  -6   3  724.65   15.38
   2  -6  -3  790.03   30.13
  -2  -6   3  709.15   32.26
   2  -6  -3  780.44   26.69
   2   6  -3  757.89    9.38
  -2   6   3  753.80   11.11
  -2   6   2  232.58    7.32
  -2  -6   2  217.86    7.41
  -2  -6   2  207.16   12.26
   2  -6  -2  235.92   15.04
  -2  -6   2  216.70   17.44
   2  -6  -2  235.07   15.15
   2   6  -2  236.10    4.86
  -2   6   2  240.35    6.00
  -2  -6   1    4.88    2.14
   2  -6  -1    7.37    2.63
  -2  -6   1    4.67    1.05
  -2   6   1    6.22    1.00
   2  -6  -1    8.70    3.41
  -2  -6   1    7.37    3.98
   2   6  -1    5.30    0.74
   2  -6   0   48.74    5.66
   2  -6   0   48.99    1.95
  -2  -6   0   38.66    5.80
   2   6   0   46.27    2.27
  -2   6   0   49.71    2.97
  -2  -6   0   54.30    8.13
   2  -6   0   43.00    6.46
   2  -6   1  526.13   14.27
  -2  -6  -1  462.18   21.40
  -2  -6  -1  514.30   25.40
  -2   6  -1  506.51   10.73
   2  -6   1  497.90   23.54
   2   6   1  478.67   10.23
  -2  -6  -2   28.67    5.79
  -2  -6  -2   38.35    6.82
   2   6   2   34.23    2.47
  -2   6  -2   33.51    3.22
   2  -6   2   36.23    6.83
  -2  -6  -3  373.21   21.97
  -2  -6  -3  389.28   21.00
  -2   6  -3  386.67   12.37
   2  -6   3  394.07   22.81
  -2   6  -4    1.20    0.98
   2  -6   4   -2.15    2.60
  -2  -6  -5  182.78   17.66
  -2   6  -5  159.72    9.61
   2  -6   6    4.08    1.14
   2   6   6    3.04    1.33
  -2  -6  -6    5.69    4.65
   2  -6   6    4.54    1.44
  -2  -6  -6    4.12    0.70
  -2   6  -6    2.70    1.48
   2  -6   7   89.83    5.66
   2   6   7  114.47   12.84
  -2  -6  -7  105.92   14.49
   2  -6   7   99.20    6.20
   2   6   7  110.49    7.52
  -2  -6  -7  105.14    3.80
  -2   6  -7   77.35    7.39
   2   6   7   97.43    7.88
   2   6   8    8.28    2.44
   2  -6   8    5.89    1.34
  -2  -6  -8    6.68    0.99
   2   6   8    6.69    1.96
   2  -6   8    6.89    1.58
   2  -6   9  111.24    5.45
   2   6   9  111.53    7.23
  -2  -6  -9  114.91    4.05
   2  -6   9  103.60    5.55
   2   6  10    1.95    0.86
   2  -6  10    1.42    0.67
   2   6  11  101.61    5.37
   2  -6  11   82.75    3.50
   2   6  12    1.06    0.52
   2  -6  12    1.40    0.37
  -2   7  11    4.84    1.11
  -2  -7  11    2.58    0.65
  -2   7  10   68.72    6.22
  -2  -7  10   75.16    5.62
  -2   7  10   72.74    4.67
  -2  -7  10   72.92    3.66
  -2  -7   9  182.85    9.23
  -2   7   9  187.22   10.38
  -2   7   9  182.95    7.74
  -2  -7   9  191.92    6.34
  -2  -7   8   82.40    6.15
  -2   7   8   92.11    7.15
  -2   7   8   93.94    5.57
   2  -7  -8  103.55   16.46
  -2  -7   8   87.60    4.42
  -2  -7   8   73.76    7.88
  -2   7   7  118.41   10.31
  -2  -7   7  138.33    5.60
  -2  -7   7  124.78    9.75
  -2   7   7  120.09    7.97
  -2  -7   7  109.35    6.84
  -2   7   6  161.95   11.21
  -2  -7   6  152.45    5.66
   2  -7  -6  172.68   18.95
  -2  -7   6  145.32    9.62
  -2  -7   6  144.97    7.41
  -2   7   6  138.76    7.62
  -2  -7   6  155.81   17.53
  -2   7   5   28.26    4.20
  -2  -7   5   34.16    4.31
   2  -7  -5   35.23    7.68
  -2  -7   5   36.94    8.60
  -2   7   4    1.82    1.04
   2  -7  -4    1.19    2.30
  -2  -7   4    1.64    0.99
  -2  -7   4    3.16    3.18
   2   7  -4    1.73    0.53
   2  -7  -3   86.53   10.45
  -2  -7   3   78.49    5.32
  -2   7   3   82.41    4.00
   2  -7  -3   80.45    9.61
   2   7  -3   86.77    3.38
  -2  -7   3   86.71   12.05
  -2  -7   2  266.37   14.74
   2  -7  -2  301.72   18.24
  -2  -7   2  288.60    9.01
  -2  -7   2  297.97   22.37
   2  -7  -2  300.85   19.29
   2   7  -2  311.87    6.30
  -2   7   2  300.75    7.46
  -2  -7   1   69.56    7.67
  -2  -7   1   58.07    3.78
   2  -7  -1   69.94    7.94
   2  -7  -1   67.29    9.04
   2   7  -1   66.00    2.91
  -2  -7   1   57.42    9.04
  -2   7   1   63.52    3.42
  -2  -7   0    7.50    2.05
   2  -7   0    8.98    2.61
  -2   7   0    8.71    1.34
   2   7   0    9.23    1.13
  -2  -7   0   11.15    4.04
   2  -7   0    8.28    3.75
  -2  -7  -1  699.29   27.94
   2   7   1  698.67   13.56
  -2  -7  -1  755.28   33.56
  -2   7  -1  734.79   13.28
   2  -7   1  744.01   31.98
  -2  -7  -2  175.74   15.05
   2   7   2  202.40    6.63
   2  -7   2  198.83   17.17
  -2   7  -2  196.46    7.70
  -2  -7  -2  196.06   16.74
  -2  -7  -3  177.98   16.14
  -2  -7  -3  189.51   16.21
   2  -7   3  198.67   17.61
  -2   7  -3  194.30    8.39
  -2  -7  -4   -2.53    2.71
  -2   7  -4    1.18    0.81
   2  -7   4   -0.15    1.94
   2  -7   5   21.61    3.02
  -2  -7  -5   15.56    5.10
  -2  -7  -5   19.38    1.54
   2   7   5   18.68    3.21
   2  -7   5   17.39    5.65
  -2   7  -5   16.08    2.86
   2   7   6   14.29    3.03
   2  -7   6   15.04    2.52
   2   7   6   13.53    3.77
  -2  -7  -6   13.35    5.17
  -2  -7  -6   14.38    1.41
   2  -7   6   12.26    5.22
  -2   7  -6   12.47    2.82
   2  -7   7   91.28    5.53
   2   7   7  103.05   12.59
   2  -7   7   88.06    5.82
  -2  -7  -7   96.40   14.28
   2   7   7   97.86    7.14
  -2  -7  -7   91.54    3.69
  -2   7  -7   76.06    6.80
   2   7   7   85.33    7.81
   2  -7   8  250.01    8.45
   2   7   8  246.75   11.33
  -2  -7  -8  255.29    6.30
   2   7   8  242.49   13.47
  -2  -7  -9   71.06    3.24
   2   7   9   72.63    5.82
   2  -7   9   73.24    4.56
   2   7  10   18.71    2.65
   2  -7  10   15.16    1.75
   2   7  11   29.09    2.68
   2  -7  11   30.86    2.01
   2   7  12   17.84    1.61
   2  -7  12   18.31    1.09
  -2   8  11   44.54    2.91
  -2  -8  11   44.49    2.33
  -2   8  10    1.31    0.57
  -2  -8  10    2.33    0.61
  -2   8   9   97.92    7.39
  -2  -8   9   91.78    6.32
  -2   8   9   96.96    5.30
  -2  -8   9   95.08    4.36
  -2  -8   8  206.58    6.64
  -2  -8   8  188.80    9.21
  -2   8   8  196.76   10.49
  -2  -8   7  111.09    4.93
  -2  -8   7  102.12    8.93
  -2  -8   7  105.88    6.76
  -2   8   7  102.33    7.38
  -2   8   7   95.14    9.25
   2  -8  -6   -0.73    2.43
  -2  -8   6    1.75    0.87
  -2  -8   6    2.15    0.65
  -2  -8   6    2.87    1.02
  -2   8   6    2.06    0.95
  -2   8   6    3.59    2.04
  -2  -8   6    2.60    1.89
  -2  -8   5    1.21    0.53
   2  -8  -5    2.46    1.67
  -2   8   5   -0.36    0.36
  -2  -8   5    1.78    2.89
   2  -8  -4   30.93    7.30
  -2  -8   4   23.42    3.36
   2   8  -4   29.87    2.24
  -2  -8   4   29.36    7.80
  -2  -8   3  145.54    7.68
   2  -8  -3  157.82   15.19
  -2  -8   3  151.23   17.70
   2   8  -3  159.29    4.98
   2  -8  -3  167.86   15.72
  -2   8   3  156.94    6.08
   2  -8  -2  278.26   18.79
  -2  -8   2  263.31    9.48
  -2  -8   2  280.28   23.46
   2   8  -2  292.50    6.70
  -2   8   2  297.25    8.05
   2  -8  -2  276.34   20.35
  -2  -8   1   24.30    4.80
   2  -8  -1   23.24    5.25
  -2  -8   1   17.16    2.16
  -2   8   1   22.07    2.18
   2  -8  -1   20.00    5.69
   2   8  -1   21.96    1.85
  -2  -8   1   22.86    6.94
  -2  -8   0   33.23    6.14
   2   8   0   34.50    2.39
   2  -8   0   32.43    7.44
  -2  -8   0   35.98    8.44
  -2   8   0   35.74    2.86
  -2  -8  -1  249.55   17.61
  -2  -8  -1  275.91   22.37
  -2   8  -1  279.80    8.46
   2   8   1  256.77    8.96
   2  -8   1  284.91   21.63
  -2  -8  -2   14.11    4.34
   2  -8   2   15.73    5.65
   2   8   2   18.66    2.21
  -2   8  -2   19.32    2.38
  -2  -8  -2   15.82    5.48
  -2  -8  -3   29.82    7.51
  -2  -8  -3   22.61    5.93
  -2   8  -3   25.08    2.99
   2  -8   3   20.67    5.66
   2   8   4    7.25    2.14
  -2  -8  -4   11.88    5.19
  -2  -8  -4   10.69    1.16
   2  -8   4    5.76    1.63
  -2   8  -4   10.29    2.11
   2  -8   4    9.70    4.06
   2  -8   5  161.52    8.13
  -2  -8  -5  171.76   19.17
  -2  -8  -5  159.80    4.75
   2   8   5  160.65   10.33
   2  -8   5  160.77   18.73
  -2   8  -5  149.13    8.57
   2   8   6  141.57   14.44
   2  -8   6  130.51    7.25
  -2  -8  -6  143.25   18.24
  -2  -8  -6  145.21    4.75
  -2   8  -6  122.20    7.97
   2  -8   6  131.08   17.71
   2   8   6  163.75   11.04
   2  -8   7  206.84    8.96
  -2  -8  -7  233.02    6.16
   2   8   7  220.21   13.28
   2  -8   8   38.62    3.58
  -2  -8  -8   48.43    2.86
   2   8   8   47.00    4.96
   2   8   8   44.06    5.93
   2  -8   9    4.94    1.23
   2   8   9    4.53    1.37
  -2  -8  -9    4.46    0.88
   2   8   9    5.51    2.09
   2   8  10  111.68    6.09
   2  -8  10   93.71    4.20
   2   8  11  267.78    7.53
   2  -8  11  225.54    4.97
  -2  -9  11    0.07    0.15
  -2  -9  10    8.45    1.20
  -2  -9   9   10.81    1.37
  -2  -9   9   12.08    2.17
  -2   9   9   10.95    2.36
  -2  -9   8  254.44    7.08
  -2   9   8  246.43   11.72
  -2  -9   8  231.31    9.83
  -2  -9   7   53.36    3.29
  -2   9   7   48.73    5.26
  -2  -9   7   49.08    4.48
  -2   9   7   42.95    6.49
  -2  -9   6   47.84    3.08
   2  -9  -6   63.38   12.75
  -2  -9   6   40.56    5.28
  -2   9   6   45.89    4.67
  -2   9   6   43.38    6.47
  -2  -9   6   38.86   10.10
   2  -9  -5   28.84    8.25
  -2  -9   5   29.02    4.11
  -2   9   5   28.18    3.70
  -2   9   5   26.98    4.91
  -2  -9   5   28.72    8.90
   2  -9  -4   14.93    5.38
  -2  -9   4   11.48    2.42
  -2   9   4    9.83    2.97
  -2  -9   4   14.34    6.57
  -2  -9   3   46.37    4.56
   2  -9  -3   43.23    8.53
   2   9  -3   57.19    3.28
  -2   9   3   47.30    3.60
  -2  -9   3   44.82   11.05
   2  -9  -3   47.91    9.23
  -2  -9   2   65.92    5.03
   2  -9  -2   74.21    9.93
  -2   9   2   71.15    4.28
   2   9  -2   74.33    3.68
   2  -9  -2   67.44   10.98
  -2  -9   2   57.83   11.42
  -2  -9   1  121.51   11.93
  -2  -9   1  115.68    6.22
   2  -9  -1  128.42   12.21
  -2   9   1  132.83    5.82
   2   9  -1  127.29    4.87
   2  -9  -1  126.94   15.50
  -2  -9   1  127.32   16.86
  -2  -9   0   19.64    2.59
  -2  -9   0   19.85    4.78
  -2   9   0   20.49    2.27
  -2  -9   0   21.84    7.33
   2  -9   0   16.49    5.84
  -2  -9  -1  132.67   13.73
  -2   9  -1  142.25    6.38
   2   9   1  139.01    7.13
  -2  -9  -1  140.53   16.95
   2  -9   1  148.00   17.30
  -2  -9  -2    6.47    2.98
   2  -9   2    4.25    2.14
  -2   9  -2    3.04    1.02
  -2  -9  -2    5.80    3.44
  -2  -9  -3   29.47    6.91
   2  -9   3   23.49    3.00
  -2  -9  -3   29.80    2.11
  -2  -9  -3   29.60    7.38
   2  -9   3   38.72    9.36
  -2   9  -3   33.57    3.45
   2   9   3   33.40    4.55
   2  -9   4   71.15    5.52
  -2  -9  -4   91.49   14.22
  -2  -9  -4   73.51    3.42
   2  -9   4   52.36    4.91
  -2   9  -4   73.24    5.42
   2  -9   4   80.96   14.17
   2   9   4   75.09    7.15
   2  -9   5   69.22    5.38
  -2  -9  -5   74.32   13.19
  -2  -9  -5   72.31    3.47
   2  -9   5   62.60   12.42
   2   9   5   72.96    7.52
  -2   9  -5   69.68    5.62
   2   9   6  133.59   14.45
   2  -9   6  115.94    6.71
  -2  -9  -6  144.73   18.58
  -2  -9  -6  117.55    4.62
   2   9   6  127.26   10.31
  -2   9  -6  118.34    7.43
   2  -9   7  254.87    9.73
  -2  -9  -7  269.58    7.02
   2  -9   8    2.10    0.77
  -2  -9  -8    2.56    0.71
   2   9   8    2.64    1.19
   2   9   8    3.39    1.98
   2  -9   9   12.68    1.82
  -2  -9  -9   14.89    1.55
   2   9   9   16.38    2.48
   2   9   9   12.58    3.03
   2  -9  10   16.32    1.56
   2   9  10   21.11    2.40
   2  -9  11    3.08    0.54
   2   9  11    4.25    0.83
  -2 -10  10    9.03    1.01
  -2 -10   9    0.90    0.41
  -2 -10   8   25.21    2.10
  -2  10   8   18.93    3.16
  -2 -10   8   22.47    2.82
  -2 -10   7    1.57    0.49
  -2  10   7    0.66    0.69
   2 -10  -6   39.33   10.07
  -2  10   6   31.83    4.02
  -2  10   6   27.48    5.59
  -2 -10   6   39.51   10.93
  -2 -10   5   -0.40    1.35
   2 -10  -5    0.82    3.81
  -2  10   5    1.04    0.69
  -2 -10   5    0.35    0.53
   2 -10  -5    0.37    0.25
  -2  10   5    1.19    1.70
  -2 -10   5    3.36    3.01
  -2  10   4   14.24    2.03
   2 -10  -4   24.03    7.63
  -2 -10   4   19.14    3.34
  -2 -10   4   12.42    2.11
   2 -10  -4   12.29    1.62
  -2  10   4   12.39    3.84
  -2 -10   4   17.03    7.32
   2 -10  -3   76.44   11.88
  -2 -10   3   65.56    5.82
  -2 -10   3   49.65    3.83
   2 -10  -3   47.16    3.28
  -2  10   3   51.25    7.15
   2 -10  -3   63.53   11.35
  -2 -10   3   63.66   13.80
  -2 -10   2  123.77    7.47
   2 -10  -2  125.03   14.01
  -2 -10   2   90.00    5.52
   2 -10  -2  100.59    4.88
  -2 -10   2   96.60    4.83
  -2 -10   2  128.52   18.70
  -2  10   2   95.18    9.54
   2 -10  -2  136.68   17.51
   2  10  -2  133.42    5.35
  -2  10   2  139.50    6.55
  -2 -10   1    2.83    1.14
  -2 -10   1    2.03    0.86
  -2 -10   1    1.69    0.55
   2 -10  -1    1.65    0.63
   2 -10  -1    2.62    1.41
   2  10  -1    1.93    0.62
  -2  10   1    2.97    0.96
  -2 -10   1    3.04    2.44
  -2  10   1   -0.48    1.26
  -2 -10   0   59.27    9.16
  -2 -10   0   52.63    4.42
  -2 -10   0   43.77    2.86
   2 -10   0   41.35    3.47
  -2 -10   0   45.80    3.69
  -2  10   0   63.31    4.40
   2  10   0   50.00    4.85
  -2 -10   0   64.48   12.82
  -2  10   0   42.16    6.49
   2 -10   0   55.64   11.03
  -2 -10  -1    5.38    3.47
   2 -10   1    6.90    1.53
  -2 -10  -1    8.84    1.61
  -2 -10  -1    8.12    1.20
   2 -10   1   12.07    5.62
   2  10   1    7.37    2.15
   2  10   1   10.38    2.12
  -2 -10  -1    6.26    4.84
  -2  10  -1    9.36    1.73
  -2  10  -1    8.34    3.12
   2 -10   2   22.95    2.90
  -2 -10  -2   21.97    6.50
  -2 -10  -2   15.25    2.08
   2 -10   2   16.23    2.41
  -2 -10  -2   19.14    1.89
  -2  10  -2   23.92    2.83
  -2  10  -2   13.87    3.79
   2 -10   2   20.34    7.19
   2  10   2   18.77    3.71
  -2 -10  -2   30.18    8.92
  -2 -10  -3   47.72   10.23
   2 -10   3   42.30    4.19
  -2 -10  -3   42.50    2.74
   2 -10   3   32.49    3.71
  -2  10  -3   47.20    4.14
   2 -10   3   39.31   10.66
  -2 -10  -3   42.34    9.47
   2  10   3   43.67    5.78
  -2  10  -3   29.05    6.14
   2 -10   4  132.33    7.64
  -2 -10  -4  154.81   18.84
  -2 -10  -4  138.08    5.09
   2 -10   4  143.58   19.70
   2  10   4  135.61   10.51
  -2  10  -4  140.64    7.42
  -2 -10  -5   40.55   10.66
   2 -10   5   27.22    3.24
  -2 -10  -5   31.90    2.47
  -2  10  -5   28.59    3.45
   2 -10   5   25.31    8.23
   2  10   5   31.63    5.19
   2 -10   6  430.73   12.80
  -2 -10  -6  467.54    9.72
   2  10   6  451.29   20.17
   2 -10   7    7.20    1.54
  -2 -10  -7    7.77    1.20
   2  10   7    8.24    1.98
   2  10   7    8.29    2.82
   2 -10   8   17.56    2.16
  -2 -10  -8   17.58    1.79
   2  10   8   22.30    2.95
   2  10   8   19.03    4.19
   2 -10   9    3.06    0.83
  -2 -10  -9    3.49    0.73
   2  10   9    3.00    1.03
   2  10   9    2.89    1.46
   2 -10  10   35.93    2.08
   2  10  10   41.37    2.93
   2 -11 -11    1.83    0.53
  -2 -11  10    1.43    0.35
  -2 -11   9    0.91    0.41
  -2  11   8   52.50    5.01
  -2  11   8   37.60    6.07
  -2  11   7  217.54   10.86
  -2  11   7  168.00   13.73
  -2  11   6  132.03    8.29
  -2  11   6  101.90   10.93
   2 -11  -5  214.58    7.50
  -2  11   5  212.66   15.94
  -2  11   4   90.01    5.26
   2 -11  -4  102.20   15.72
  -2 -11   4   66.08    4.93
   2 -11  -4   74.40    4.36
  -2 -11   4   90.49   16.85
  -2  11   4   74.80    9.36
  -2 -11   3    9.56    2.28
   2 -11  -3    9.70    3.52
  -2 -11   3    8.14    1.63
   2 -11  -3    8.91    1.55
  -2  11   3    6.94    2.41
  -2 -11   3    6.83    4.03
  -2 -11   2  247.52   11.13
   2 -11  -2  276.15    9.06
   2 -11  -2  194.17    7.48
  -2 -11   2  194.95    7.56
   2 -11  -2  254.60   25.89
  -2  11   2  175.80   13.85
  -2 -11   2  280.46   29.66
  -2  11   2  268.83    9.76
  -2 -11   1   27.88    3.53
   2 -11  -1   24.31    2.79
  -2 -11   1   19.76    2.70
  -2 -11   1   22.36    2.41
   2 -11  -1   21.31    2.55
   2 -11  -1   24.05    8.43
  -2  11   1   30.27    3.24
  -2  11   1   27.25    5.43
  -2 -11   1   27.20    9.23
   2  11  -1   16.55    3.54
  -2 -11   0   38.76    4.02
  -2 -11   0   29.50    3.22
   2 -11   0   32.74    3.19
  -2 -11   0   32.43    2.73
   2 -11   0   32.01    3.27
  -2  11   0   46.13    3.99
   2 -11   0   48.01   11.92
   2  11   0   38.52    4.49
  -2 -11   0   37.41   10.36
  -2  11   0   26.70    5.61
   2  11   0   28.89    4.57
  -2 -11  -1    0.32    0.36
  -2 -11  -1    0.17    0.23
  -2 -11  -1    0.33    0.24
   2 -11   1    0.33    0.61
   2 -11   1    0.58    2.17
  -2  11  -1   -0.65    1.32
  -2  11  -1    0.41    0.42
   2  11   1    1.52    1.40
  -2 -11  -2    7.26    4.22
  -2 -11  -2    9.10    1.74
   2 -11   2    5.77    1.56
  -2 -11  -2    7.57    1.25
  -2  11  -2    2.19    1.93
  -2  11  -2    8.86    1.75
   2 -11   2   12.13    6.30
  -2 -11  -2    4.89    2.00
   2  11   2    9.46    2.81
   2 -11   3  183.49    8.62
  -2 -11  -3  180.19   19.77
   2 -11   3  115.62    7.37
  -2 -11  -3  159.95    5.87
  -2  11  -3  176.59    8.14
   2  11   3  152.86   11.69
  -2  11  -3  109.99   11.87
   2 -11   3  162.05   22.22
   2 -11   4    8.44    1.87
  -2 -11  -4    5.66    1.11
   2 -11   4    3.49    1.52
   2 -11   4    7.75    4.34
   2  11   4    8.61    2.97
  -2  11  -4    7.18    1.60
   2 -11   5  144.07    7.42
  -2 -11  -5  143.48    5.56
   2  11   5  132.14   11.35
   2 -11   6    0.56    0.49
   2  11   6    1.32    0.97
  -2 -11  -6    0.67    0.23
   2  11   6    0.04    1.43
   2 -11   7   -0.38    0.40
   2  11   7    0.27    0.59
  -2 -11  -7    0.58    0.38
   2  11   7    0.82    1.81
   2 -11   8    1.01    0.53
   2  11   8    0.00    0.40
  -2 -11  -8    1.12    0.61
   2  11   8    1.72    1.60
   2 -11   9    3.14    0.68
  -2 -11  -9    4.68    0.81
   2  11   9    3.70    0.93
   2 -11  10   24.21    1.42
   2 -12 -10    4.97    0.96
  -2  12   8  118.96   10.75
  -2  12   7  110.51    7.31
  -2  12   7   98.70   10.70
  -2  12   6  179.22    9.57
  -2  12   6  129.12   12.60
  -2  12   5   15.73    2.92
  -2 -12   5    7.98    1.97
   2 -12  -5   11.63    1.94
  -2  12   5   13.30    4.17
  -2  12   4   12.23    2.03
   2 -12  -4    8.81    1.62
  -2 -12   4    9.06    1.93
  -2  12   4    6.65    2.43
   2 -12  -3    4.12    1.28
  -2 -12   3    4.16    1.20
  -2  12   3    4.72    2.60
  -2 -12   3    5.50    5.35
   2 -12  -3    5.66    1.41
   2 -12  -2  214.60    8.29
  -2 -12   2  158.76    7.35
   2 -12  -2  163.93    7.41
  -2  12   2  229.10    9.49
  -2  12   2  169.63   14.49
  -2 -12   2  236.48   28.21
   2 -12  -2  208.88   24.58
   2 -12  -1   58.77    4.35
   2 -12  -1   45.07    4.00
  -2 -12   1   50.86    3.93
   2  12  -1   59.97    6.16
   2 -12  -1   67.36   13.87
   2  12  -1   38.73    5.89
  -2  12   1   45.55    7.52
  -2 -12   1   83.75   16.32
  -2  12   1   70.20    5.17
  -2 -12   0   -0.06    0.87
   2 -12   0    0.17    0.36
  -2 -12   0    0.22    0.29
  -2  12   0    0.17    0.46
  -2 -12   0    2.22    4.01
  -2  12   0    0.39    2.61
   2  12   0    1.37    1.55
   2 -12   0   -3.86    1.31
   2 -12   0    0.08    0.49
   2  12   0   -0.56    0.91
  -2 -12  -1   36.40    4.08
  -2 -12  -1   28.92    2.69
   2 -12   1   30.34    3.49
  -2  12  -1   44.28    4.06
  -2  12  -1   24.01    5.65
   2 -12   1   42.76   11.51
  -2 -12  -1   41.98   12.24
   2  12   1   26.85    5.00
  -2 -12  -2   16.19    2.91
  -2 -12  -2    9.31    2.02
  -2 -12  -2   15.65    1.96
   2 -12   2   13.47    2.44
  -2  12  -2   11.67    3.95
  -2  12  -2   20.52    2.79
   2 -12   2   13.79    5.19
   2  12   2    8.10    3.03
  -2 -12  -3    4.45    0.99
   2 -12   3    3.83    1.35
  -2  12  -3    2.01    1.62
   2 -12   4  344.93   11.03
  -2 -12  -4  314.11    8.75
   2  12   4  314.35   17.75
   2 -12   5    4.51    1.19
  -2 -12  -5    4.75    1.09
   2  12   5    2.41    1.63
   2 -12   6   82.17    4.87
   2  12   6   83.28    5.63
  -2 -12  -6   81.91    4.30
   2  12   6   73.21    8.81
   2 -12   7   29.83    2.60
   2  12   7   31.88    3.15
  -2 -12  -7   29.80    2.47
   2  12   7   27.08    5.12
   2 -12   8    0.76    0.50
  -2 -12  -8    0.30    0.18
   2 -12   9    1.10    0.42
   2  12   9    0.40    1.13
  -2  13   9   -1.37    1.42
   2 -13  -9    0.57    0.38
  -2  13   8    8.36    3.10
   2 -13  -8    7.10    1.40
   2 -13  -7   16.28    2.30
  -2  13   7    9.90    3.50
  -2  13   6   56.43    5.23
   2 -13  -6   62.82    4.57
  -2  13   6   52.23    8.07
  -2  13   5   16.44    2.87
  -2 -13   5    6.04    1.74
   2 -13  -5   13.23    2.03
   2 -13  -5   16.08    2.35
  -2  13   5   14.84    4.72
  -2  13   4   19.27    2.48
  -2  13   4   20.01    3.13
   2 -13  -4   17.15    2.40
   2 -13  -4   22.74    2.77
  -2 -13   4   14.32    2.52
  -2  13   4   21.10    5.00
  -2  13   3   10.38    1.90
   2 -13  -3    6.92    1.61
  -2 -13   3    6.96    1.61
   2 -13  -3    9.30    1.69
  -2  13   3   10.96    4.22
   2 -13  -2   10.39    1.96
   2 -13  -2   12.21    2.05
  -2 -13   2    8.02    1.73
  -2  13   2    6.66    3.40
  -2 -13   1   69.03    4.86
   2 -13  -1   67.59    5.10
   2 -13  -1   80.73    5.28
  -2  13   1   57.87    8.68
   2  13  -1   54.67    7.16
   2 -13   0  119.47    6.49
   2 -13   0  108.90    6.61
  -2 -13   0  110.65    5.87
  -2  13   0  108.41   12.12
   2  13   0  107.41   10.40
  -2 -13  -1  138.44    6.40
   2 -13   1  117.52    7.12
  -2  13  -1  105.30   12.06
   2  13   1  124.81   11.32
  -2 -13  -2    0.82    0.46
   2 -13   2    2.52    1.28
  -2  13  -2   -0.37    1.22
   2  13   2    2.93    1.93
  -2 -13  -3   85.12    4.81
   2  13   3   74.51    8.85
  -2 -13  -4   13.60    1.84
   2  13   4   13.86    3.78
   2 -13   5   89.27    4.80
  -2 -13  -5   81.77    4.50
   2  13   5   80.39    9.42
   2 -13   6   53.84    3.37
  -2 -13  -6   52.51    3.45
   2  13   6   49.53    7.06
   2 -13   7   10.92    1.30
  -2 -13  -7    9.56    1.39
   2  13   7    8.96    2.90
   2 -13   8   55.27    2.34
  -2 -13  -8   45.83    2.62
   2  13   8   44.77    5.71
   2 -14  -9   20.64    1.80
   2 -14  -8   18.68    1.98
  -2  14   8   19.27    3.75
  -2  14   7   -0.50    1.03
   2 -14  -7    0.62    0.48
  -2  14   6   52.92    4.68
   2 -14  -6   59.73    4.17
  -2  14   5    6.83    1.64
   2 -14  -5    4.25    1.11
  -2 -14   5    0.75    0.74
  -2  14   5    5.40    3.33
   2 -14  -5    8.18    1.59
  -2  14   4  191.59    7.42
  -2  14   4  188.28    9.64
   2 -14  -4  157.80    7.18
   2 -14  -4  216.77    8.30
  -2 -14   4  133.03    7.21
  -2  14   4  158.68   14.66
  -2  14   3    5.59    1.29
  -2 -14   3    5.07    1.35
   2 -14  -3    6.11    1.49
  -2  14   3    8.64    4.24
   2 -14  -3    7.06    1.55
  -2 -14   2    6.52    1.57
   2 -14  -2    7.34    1.72
   2 -14  -2   10.30    1.89
  -2  14   2    6.17    3.01
  -2 -14   1   22.14    2.78
   2 -14  -1   22.74    3.00
   2 -14  -1   24.66    2.93
  -2  14   1   19.34    5.46
   2  14  -1   15.11    3.71
  -2 -14   0   11.41    1.96
   2 -14   0   10.10    2.10
  -2  14   0    8.90    3.89
   2  14   0    8.82    2.92
  -2 -14  -1  166.81    7.46
   2 -14   1  144.22    7.93
   2  14   1  145.36   12.56
   2 -14   2   28.70    3.68
  -2 -14  -2   33.29    3.17
   2  14   2   28.92    5.59
  -2  14  -2   23.49    5.41
   2 -14   3    0.47    0.64
  -2 -14  -3    0.70    0.35
   2  14   3    2.72    2.19
  -2 -14  -4    7.31    1.40
   2  14   4   10.12    3.84
  -2 -14  -5    1.72    0.68
   2  14   5    1.43    1.66
  -2 -14  -6   34.16    2.70
   2  14   6   35.65    6.03
  -2 -14  -7   24.01    2.05
   2  14   7   20.96    4.07
   2  14   8   18.83    3.24
  -2  15   8    1.42    0.88
   2 -15  -8    1.22    0.42
   2 -15  -7    8.20    1.33
  -2  15   7   10.66    2.96
   2 -15  -6   11.30    1.66
  -2  15   6   13.96    3.78
   2 -15  -5   17.05    2.17
   2 -15  -5   14.59    1.93
  -2  15   5   10.86    3.49
  -2  15   4   23.55    3.08
   2 -15  -4   17.39    2.26
   2 -15  -4   18.31    2.32
  -2 -15   4    9.90    1.94
  -2  15   4   19.41    5.50
  -2  15   3   44.52    4.46
  -2  15   3   50.53    3.83
   2 -15  -3   41.96    3.73
   2 -15  -3   44.67    3.71
  -2 -15   3   41.84    3.82
  -2  15   3   49.44    8.00
  -2  15   2    0.39    0.41
  -2 -15   2    0.21    0.68
   2 -15  -2    0.97    0.78
   2 -15  -2   -0.55    0.67
  -2  15   2    0.14    1.81
  -2 -15   1   27.68    3.13
   2 -15  -1   23.11    2.99
  -2  15   1   27.00    6.19
  -2 -15   0   13.09    2.17
   2 -15   0   13.73    2.44
  -2  15   0   13.07    5.00
   2  15   0    9.61    3.03
   2 -15   1    7.11    1.65
  -2 -15  -1    9.04    1.80
   2  15   1    4.67    2.35
  -2  15  -1    5.74    2.66
   2 -15   2   28.84    3.51
  -2 -15  -2   38.38    3.46
   2  15   2   34.15    5.92
  -2  15  -2   23.81    5.28
  -2 -15  -3   44.78    3.65
   2  15   3   41.97    6.60
  -2 -15  -4    3.70    0.97
   2  15   4    0.52    1.57
  -2 -15  -5   18.94    2.11
   2  15   5   14.35    3.58
  -2 -15  -6    0.97    0.51
   2  15   6   -2.06    1.72
   2  15   7    9.60    2.59
  -2  16   7   41.29    4.59
   2 -16  -6   11.06    1.40
  -2  16   6   17.53    3.72
   2 -16  -5    0.13    0.29
  -2  16   5   -1.14    1.09
  -2  16   4   39.94    3.55
   2 -16  -4   28.57    2.62
   2 -16  -4   31.43    2.73
  -2  16   4   37.00    6.20
  -2  16   3   22.21    2.25
  -2  16   3   18.98    2.64
   2 -16  -3   16.87    2.14
  -2 -16   3   14.87    2.15
   2 -16  -3   17.30    2.21
  -2  16   3   20.15    4.91
  -2  16   2  102.06    5.15
   2 -16  -2   80.14    5.08
  -2 -16   2   81.02    5.09
  -2  16   2   80.73    9.95
   2 -16  -1   71.89    4.96
  -2 -16   1   74.27    4.87
  -2  16   1   58.75    8.39
  -2 -16   0    1.76    0.78
   2 -16   0    2.87    1.06
   2  16   0    2.93    2.05
  -2  16   0    0.99    1.38
   2 -16   1   10.49    1.92
  -2 -16  -1   13.33    1.97
   2  16   1   10.73    3.21
  -2  16  -1    8.03    3.25
  -2 -16  -2    1.40    0.62
   2 -16   2    0.36    0.59
  -2 -16  -3    5.64    1.28
   2  16   3    7.50    2.87
  -2 -16  -4  123.56    5.40
   2  16   4  134.50   10.51
  -2 -16  -5   17.44    1.93
   2  16   5   14.94    3.39
   2  16   6    1.12    1.23
  -2  17   5    1.01    1.13
  -2  17   5   -0.99    1.28
  -2  17   4    0.58    1.02
  -2  17   4    3.61    2.01
  -2  17   3    5.63    1.25
  -2  17   3    9.30    2.21
  -2 -17   3    3.32    0.97
   2 -17  -3    6.43    1.19
  -2  17   3    6.72    2.99
  -2  17   2   16.81    1.77
  -2 -17   2   11.73    1.73
   2 -17  -2   14.69    1.91
  -2  17   2   13.34    3.59
  -2  17   1   28.17    2.44
   2 -17  -1   21.28    2.39
  -2 -17   1   22.10    2.42
  -2  17   1   18.95    4.23
  -2  17   0    9.40    1.43
  -2 -17   0    8.47    1.54
   2 -17   0    7.33    1.45
  -2  17   0    4.33    1.71
  -2  17  -1    2.54    0.83
  -2 -17  -1    2.67    0.90
   2 -17   1    2.13    0.76
  -2  17  -1   -0.20    0.89
   2  17   1    2.55    1.56
  -2  17  -2    3.04    0.81
  -2 -17  -2    1.96    0.69
   2  17   2    1.82    1.14
  -2  17  -3   14.64    1.61
  -2 -17  -3   12.94    1.66
   2  17   3   10.29    2.79
  -2  17  -4    0.12    0.21
  -2 -17  -4   -0.12    0.20
  -2 -18   1   33.41    2.42
  -2  18   0    0.81    0.30
  -2 -18   0    0.28    0.28
  -2  18  -1   -0.41    0.25
  -2 -18  -1   -0.12    0.24
  -3   0  12   41.44    4.46
  -3   0  11   -1.10    1.16
  -3   0  11    0.61    0.69
  -3   0  10    6.17    1.99
  -3   0  10    7.32    1.98
  -3   0   9    0.27    0.66
  -3   0   9   -0.03    1.18
  -3   0   9    0.02    0.46
  -3   0   9   -0.05    0.73
  -3   0   9    0.24    0.38
  -3   0   8  113.12    7.10
  -3   0   8   98.39    7.54
  -3   0   8   97.30    8.13
  -3   0   8  119.85    4.30
   3   0  -8  119.37   13.03
  -3   0   8   97.90    5.42
  -3   0   7   -0.68    0.99
   3   0  -7   -0.05    1.21
  -3   0   6  426.84   14.60
   3   0  -6  443.97   21.67
  -3   0   6  427.43   15.33
  -3   0   5   -0.32    0.69
  -3   0   5   -0.60    0.67
   3   0  -5    0.42    0.31
  -3   0   4   79.01    4.85
  -3   0   4   81.16    5.31
   3   0  -4   85.75    3.70
  -3   0   3    0.42    0.57
  -3   0   3    0.72    0.54
   3   0  -3    0.19    0.26
  -3   0   2   25.55    2.17
   3   0  -2   22.73    1.85
  -3   0   1    0.34    0.28
   3   0  -1    0.19    0.28
   3   0   0 1504.93   17.36
  -3   0   0 1453.94   18.15
  -3   0  -1   -0.80    1.27
   3   0   1    0.68    0.69
  -3   0  -2   57.58    5.84
   3   0   2   52.00    4.21
  -3   0  -3    0.02    0.97
   3   0   3    0.08    0.59
  -3   0  -4  423.59   17.61
   3   0   4  400.76   14.51
   3   0   5    0.95    1.20
  -3   0  -5   -1.36    1.81
   3   0   6   90.34    9.11
   3   0   7   -0.85    0.67
   3   0   7   -0.93    1.58
   3   0   7   -0.46    0.62
   3   0   8  315.43   19.08
   3   0   8  284.56    8.48
   3   0   8  297.73   10.79
  -3   0  -8  263.63   18.74
   3   0   9   -0.14    0.50
   3   0   9    0.44    0.70
   3   0  10   90.67    5.41
   3   0  11   -0.09    0.40
  -3   1  12    6.73    1.73
  -3   1  11  108.69    7.93
  -3  -1  11  115.21    7.52
  -3  -1  11  111.58    8.05
  -3  -1  10   37.02    4.78
  -3   1  10   43.76    4.67
  -3   1  10   35.07    4.66
  -3  -1  10   36.96    4.50
  -3   1  10   48.28    4.17
  -3  -1  10   46.84    2.93
  -3  -1   9   34.08    4.66
  -3   1   9   36.76    4.17
  -3  -1   9   39.38    4.45
  -3   1   9   24.41    4.32
  -3   1   9   36.92    3.76
  -3  -1   9   35.82    3.75
  -3  -1   9   35.96    2.65
  -3   1   9   36.41    5.55
  -3  -1   9   43.52    5.67
  -3  -1   8  438.66   14.23
  -3   1   8  412.13   15.48
  -3   1   8  447.00   13.99
  -3  -1   8  436.04   16.00
  -3   1   8  413.33   17.81
   3  -1  -8  442.49   26.88
  -3   1   8  490.90    8.51
  -3  -1   8  409.86   16.61
  -3  -1   8  504.88    9.08
  -3  -1   8  420.26   11.25
  -3   1   8  452.26   11.56
  -3  -1   7   -0.71    1.22
  -3  -1   7   -0.28    0.93
  -3   1   7    0.28    0.91
   3   1  -7    1.73    1.71
   3  -1  -7   -0.25    1.18
  -3  -1   6  517.90   15.70
  -3   1   6  496.56   16.07
  -3  -1   6  514.09   16.96
   3   1  -6  532.15   10.45
  -3  -1   5    2.61    1.01
  -3   1   5    1.98    1.04
  -3   1   5    2.25    1.19
  -3  -1   5    1.82    1.16
   3   1  -5    2.50    0.72
   3  -1  -5    2.28    0.65
  -3  -1   4  215.47    8.06
  -3  -1   4  208.93    8.51
  -3   1   4  206.54    7.90
  -3   1   4  221.47    8.55
   3   1  -4  210.75    6.03
   3  -1  -4  223.05    6.33
  -3  -1   3  360.89    9.72
  -3   1   3  358.20    9.55
  -3  -1   3  434.10    9.61
  -3   1   3  385.73    8.89
   3   1  -3  397.22    7.91
   3  -1  -3  397.52    8.53
  -3  -1   2  694.40   11.56
  -3   1   2  673.22    9.40
  -3   1   2  756.20   11.27
   3   1  -2  713.41   10.38
  -3   1   2  668.65    5.20
   3  -1  -2  729.23   12.00
  -3  -1   1  641.48    8.75
  -3   1   1  646.51    8.22
  -3   1   1  592.62    6.42
   3  -1  -1  600.60   11.50
   3   1  -1  631.27    9.62
  -3  -1   1  615.71    5.50
  -3   1   0 1211.45    8.27
  -3  -1   0 1180.47   27.25
  -3   1   0 1188.79   15.86
   3   1   0 1199.05   13.96
   3  -1   0 1167.49   17.64
  -3  -1  -1   54.93    5.92
   3  -1   1   51.35    4.05
   3   1   1   54.67    3.36
  -3   1  -1   58.21    4.60
  -3  -1  -2  138.86    9.83
   3   1   2  148.71    6.42
   3  -1   2  140.41    7.59
  -3   1  -2  131.33    7.84
  -3  -1  -3  431.65   17.68
  -3   1  -3  433.46   15.82
   3   1   3  396.02   11.95
   3  -1   3  417.63   14.52
   3  -1   4  393.65   15.42
  -3   1  -4  473.28   17.14
  -3  -1  -4  448.65   19.15
   3   1   4  418.12   13.59
  -3  -1  -5    8.18    2.96
   3  -1   5    8.22    2.76
   3  -1   5    4.68    2.33
   3  -1   6  163.34   12.09
   3   1   6  154.77   12.58
  -3  -1  -6  192.66   14.49
  -3   1  -6  150.89   12.43
   3  -1   7   20.43    2.72
   3   1   7   25.62    2.85
   3  -1   7   15.83    4.06
   3  -1   7   17.92    2.30
   3   1   7   14.53    4.11
   3  -1   7   16.57    2.40
   3   1   7   15.80    2.52
  -3   1  -7   12.81    4.00
   3   1   8   39.31    3.66
   3  -1   8   36.26    3.68
   3  -1   8   27.85    5.78
   3   1   8   34.80    6.56
   3  -1   8   39.92    3.23
   3  -1   8   30.66    3.34
   3   1   8   30.71    3.66
  -3   1  -8   25.07    5.62
   3   1   9   13.31    2.28
   3  -1   9   13.08    2.21
   3   1   9   10.04    2.03
   3  -1   9   10.11    1.89
   3  -1   9   11.01    1.56
   3  -1  10   51.58    3.92
   3   1  10   50.72    4.24
   3  -1  11    4.82    1.01
   3   1  11    3.83    1.02
   3   1  12  132.42    4.79
  -3   2  12   48.93    4.97
  -3  -2  11   61.73    6.11
  -3   2  11   60.40    5.94
  -3  -2  11   60.73    5.43
  -3  -2  10  288.38   12.47
  -3   2  10  331.73   12.36
  -3   2  10  274.71   13.39
  -3  -2  10  274.82   13.12
  -3   2  10  317.47   10.59
  -3  -2  10  310.44    7.57
  -3  -2   9   13.17    2.52
  -3  -2   9   11.71    2.75
  -3   2   9   12.83    2.51
  -3   2   9    9.64    2.71
  -3   2   9   11.94    2.10
  -3  -2   9   14.01    2.97
  -3   2   9    9.38    2.77
  -3  -2   9   12.48    1.52
   3  -2  -9    8.79    4.14
  -3  -2   8   10.66    2.63
  -3   2   8   10.11    2.43
  -3  -2   8   11.36    2.32
  -3  -2   8    6.46    1.85
  -3   2   8    8.35    2.63
  -3  -2   8    9.63    1.31
   3  -2  -8   12.44    4.56
  -3   2   8   10.04    1.74
  -3   2   7  216.00   11.80
  -3  -2   7  225.06   12.60
  -3  -2   7  226.63   11.26
  -3  -2   6    0.66    0.81
  -3   2   6   -0.40    0.74
   3  -2  -6    2.23    2.37
  -3  -2   6    0.65    0.75
   3   2  -6   -0.11    0.39
  -3   2   5  100.15    6.57
  -3  -2   5  101.85    7.21
  -3  -2   5  124.37    6.70
   3   2  -5  111.77    5.06
   3   2  -5  105.82    5.01
  -3   2   4  492.28   12.44
  -3  -2   4  484.58   13.13
   3   2  -4  465.60    6.68
   3   2  -4  509.17   10.27
   3  -2  -4  501.55   10.86
  -3  -2   3    0.40    0.38
  -3   2   3    1.08    0.57
  -3  -2   3    1.24    0.76
  -3   2   3    0.20    0.34
  -3  -2   3    1.49    1.73
   3   2  -3    0.65    0.33
   3  -2  -3    0.61    0.32
  -3  -2   2   92.22    4.50
  -3   2   2   97.62    4.04
  -3   2   2  110.63    3.56
  -3  -2   2  119.52    9.71
   3   2  -2  109.13    4.26
   3  -2  -2  104.26    5.25
  -3   2   2  111.73    2.65
  -3  -2   1 3117.41   20.82
  -3   2   1 3085.99   15.87
  -3   2   1 3044.79   16.29
   3  -2  -1 3062.16   30.37
  -3  -2   0  497.21   18.61
  -3   2   0  525.67    9.84
   3   2   0  529.37    9.01
   3  -2   0  499.02   13.30
  -3  -2  -1  191.88   11.25
  -3   2  -1  200.63    8.27
   3   2   1  188.64    5.69
   3  -2   1  188.53    8.98
  -3  -2  -2   -1.32    1.62
  -3   2  -2    1.02    1.21
   3   2   2    1.29    0.63
   3  -2   2    3.35    1.65
   3  -2   3  945.85   20.26
  -3  -2  -3  901.86   27.55
   3   2   3  889.18   16.65
   3  -2   3  825.98   22.22
  -3   2  -3  866.41   22.96
   3  -2   4  100.18    7.67
  -3  -2  -4   95.23    9.45
  -3   2  -4   82.56    7.83
   3   2   4   88.39    5.79
   3  -2   5  172.04   10.95
  -3  -2  -5  167.92   13.55
  -3   2  -5  146.17   11.22
   3  -2   5  164.94   12.17
  -3  -2  -6    7.98    3.22
   3   2   6    3.26    2.19
   3  -2   6    8.42    2.72
  -3   2  -6    4.65    2.41
   3  -2   7   20.27    2.78
   3   2   7   20.98    2.57
   3  -2   7   19.45    4.22
   3   2   7   19.11    5.01
   3  -2   7   22.65    2.71
   3  -2   7   16.95    2.56
   3  -2   7   14.14    2.07
   3   2   7   15.34    2.61
  -3   2  -7   14.76    4.15
   3   2   8   11.18    2.05
   3  -2   8   10.37    1.94
   3  -2   8    7.78    2.79
   3   2   8    6.87    2.11
   3  -2   8   10.29    1.76
   3  -2   8    9.39    1.74
   3   2   8    9.40    2.17
  -3   2  -8    7.73    3.22
   3  -2   9    1.84    0.90
   3   2   9    1.89    1.10
   3  -2   9    1.74    0.85
   3  -2   9    1.47    0.72
   3   2  10   75.02    5.26
   3  -2  10   79.87    4.56
   3  -2  10   78.04    3.89
   3   2  11    7.43    1.41
   3  -2  11    8.76    1.06
   3   2  12   14.91    1.59
  -3   3  12   25.75    3.50
  -3  -3  11   14.37    2.68
  -3   3  11   14.29    3.10
  -3   3  11   13.58    2.22
  -3  -3  11   15.23    1.61
  -3  -3  10    4.52    1.63
  -3  -3  10    5.70    2.06
  -3   3  10    1.02    0.76
  -3   3  10    5.73    1.45
  -3  -3  10    4.88    1.01
  -3  -3   9    1.83    1.21
  -3   3   9    2.01    1.26
  -3  -3   9    0.26    0.63
  -3   3   9    0.15    0.35
  -3  -3   9    1.51    0.87
  -3   3   9    0.57    1.15
  -3  -3   9    1.47    0.50
   3  -3  -9    2.57    4.68
  -3   3   8  308.26   13.06
  -3  -3   8  338.76   14.12
  -3  -3   8  283.36   11.59
   3  -3  -8  359.01   26.56
  -3  -3   8  357.63    7.89
  -3   3   8  271.64   15.12
  -3  -3   8  336.52   17.13
  -3  -3   8  319.76   14.21
  -3   3   8  331.55    9.96
  -3   3   7  355.34   15.36
   3  -3  -7  378.04   25.34
  -3  -3   7  308.12   14.94
  -3  -3   7  321.87   13.14
  -3  -3   6   18.86    3.41
  -3   3   6   20.72    3.40
   3  -3  -6   27.38    6.46
  -3  -3   6   18.29    2.96
   3   3  -6   20.90    2.46
  -3  -3   5    2.90    1.08
  -3   3   5    4.53    1.44
  -3  -3   5    2.77    1.48
   3  -3  -5    3.12    2.18
  -3  -3   5    6.50    2.57
   3   3  -5    5.05    1.17
  -3  -3   4   54.15    4.48
  -3  -3   4   58.51    4.25
  -3   3   4   48.43    4.03
   3   3  -4   52.41    1.77
   3  -3  -4   46.72    4.65
   3   3  -4   54.23    3.69
   3  -3  -4   56.17    4.09
  -3  -3   4   52.92    7.23
  -3   3   3  429.27    9.59
  -3  -3   3  488.04   11.59
  -3  -3   3  450.70   20.72
   3   3  -3  482.11    2.71
  -3   3   3  432.04    6.28
   3   3  -3  443.10    9.80
   3  -3  -3  435.10   12.06
  -3  -3   2  761.12   12.48
  -3   3   2  830.00    9.18
   3  -3  -2  822.63   17.20
  -3  -3   2  805.31   27.45
   3   3  -2  843.17   12.83
  -3   3   2  786.60    8.19
  -3  -3   1  501.54    9.25
  -3  -3   1  474.05   18.83
  -3   3   1  507.87    7.38
  -3  -3   1  514.77   21.60
   3   3  -1  524.65    9.55
   3  -3  -1  514.57   14.36
  -3  -3   0  249.02   13.70
  -3  -3   0  256.87   15.14
   3  -3   0  255.42   10.80
   3   3   0  259.71    6.54
  -3   3   0  247.52    6.78
  -3  -3  -1    5.61    2.77
   3  -3   1    6.39    0.87
   3   3   1    6.57    1.05
  -3   3  -1    6.28    1.46
   3  -3   1    9.37    2.13
  -3  -3  -2   -0.36    1.49
   3  -3   2    1.92    0.65
  -3   3  -2    1.98    0.91
   3   3   2    1.60    0.63
   3  -3   2    2.95    1.64
   3  -3   3   82.08    5.57
  -3  -3  -3   76.08    8.47
   3   3   3   79.41    4.67
  -3   3  -3   78.11    6.69
   3  -3   4   50.56    5.12
  -3  -3  -4   47.14    7.16
   3  -3   4   52.62    7.21
  -3   3  -4   45.78    5.80
   3  -3   5  112.87    8.14
  -3  -3  -5  118.36   12.09
  -3   3  -5  111.40    9.52
   3  -3   5  110.42   10.80
   3  -3   6  359.24   15.88
   3   3   6  331.46   19.63
  -3  -3  -6  367.26   22.60
  -3   3  -6  316.69   17.44
   3   3   7  190.69    7.59
   3  -3   7  196.52    8.89
   3   3   7  160.73   14.83
   3  -3   7  188.27    8.14
  -3  -3  -7  166.87   16.03
   3  -3   7  154.25   11.17
   3  -3   7  169.43    8.31
   3   3   7  181.93    9.14
   3   3   7  191.92    9.57
  -3   3  -7  150.65   12.61
   3  -3   8  173.93    8.15
   3  -3   8  169.68    7.38
   3   3   8  184.10   16.25
   3   3   8  162.27    8.89
  -3   3  -8  153.89   12.95
   3  -3   9    0.58    0.58
   3   3   9    0.43    0.45
   3  -3   9    0.30    0.38
   3  -3  10    2.28    0.78
   3   3  10    1.98    1.13
  -3  -3 -10    1.66    0.49
   3  -3  10    2.16    0.72
   3   3  11   26.81    2.92
   3  -3  11   26.64    1.88
   3   3  12   60.63    3.26
  -3   4  12   38.02    4.14
  -3   4  11    3.17    1.17
  -3  -4  11    4.42    1.43
  -3   4  11    7.14    1.47
  -3  -4  11    5.26    0.94
  -3  -4  10  121.21    7.96
  -3  -4  10  132.63    5.00
  -3  -4   9   16.34    3.15
  -3  -4   9   18.63    3.05
  -3   4   9   14.86    3.12
  -3   4   9   18.43    2.51
  -3   4   9   19.22    4.11
  -3  -4   9   18.94    1.96
  -3  -4   9   17.20    3.41
  -3   4   8   -0.34    1.01
  -3  -4   8   -0.58    0.63
  -3  -4   8    0.74    0.79
  -3  -4   8    1.15    1.14
  -3  -4   8    0.99    0.50
  -3   4   8    0.88    1.21
  -3  -4   8    0.05    0.43
   3  -4  -8   -2.29    3.57
  -3   4   8    0.33    0.30
  -3   4   7  455.79   18.05
   3  -4  -7  519.61   31.78
  -3  -4   7  412.33   17.26
  -3  -4   7  517.41   16.75
  -3  -4   7  447.81   13.39
  -3  -4   7  545.46   17.13
   3   4  -7  501.56   13.68
  -3   4   6   26.73    3.95
   3  -4  -6   31.70    7.36
  -3  -4   6   30.00    4.27
  -3  -4   6   30.74    3.93
   3   4  -6   31.54    3.33
  -3   4   5  277.81   11.35
   3  -4  -5  274.39   19.33
  -3  -4   5  255.69   11.16
  -3  -4   5  292.15   10.43
   3   4  -5  238.70    8.77
  -3  -4   5  276.62   18.50
  -3   4   4  628.34   14.55
   3  -4  -4  681.02   28.03
  -3  -4   4  655.00   16.10
   3   4  -4  623.18   13.37
   3  -4  -4  694.05   19.22
  -3  -4   4  663.62   28.31
  -3  -4   3   62.72    4.31
  -3   4   3   51.74    3.34
  -3  -4   3   52.49    7.69
   3   4  -3   53.80    1.43
  -3   4   3   55.16    2.51
   3  -4  -3   56.86    4.84
   3   4  -3   53.97    3.75
   3  -4  -3   56.73    6.08
  -3  -4   2  124.68    5.30
  -3   4   2  115.78    3.17
  -3   4   2  128.01    3.76
   3   4  -2  126.46    5.43
  -3  -4   2  128.40   11.99
   3  -4  -2  125.80    7.76
   3  -4  -2  147.95   10.07
  -3  -4   1   22.83    4.66
  -3  -4   1   26.47    2.52
  -3  -4   1   32.57    6.10
   3   4  -1   27.16    2.37
  -3   4   1   33.39    2.05
   3  -4  -1   29.35    3.99
  -3  -4   0  914.18   27.13
  -3   4   0  919.28   12.89
  -3  -4   0  928.42   30.86
   3   4   0  917.77   13.11
   3  -4   0  928.19   23.18
  -3  -4  -1    1.89    1.68
  -3   4  -1    4.20    1.14
  -3  -4  -1    5.83    2.84
   3   4   1    3.18    0.77
   3  -4   2  506.20    8.39
  -3  -4  -2  477.14   21.20
   3   4   2  473.48    9.67
  -3   4  -2  491.17   14.27
   3  -4   2  501.34   21.59
   3  -4   3  232.03    7.95
  -3  -4  -3  210.85   15.14
  -3   4  -3  217.10   10.87
   3   4   3  221.78    7.35
   3  -4   3  222.79   15.07
   3  -4   4  633.32   15.60
  -3  -4  -4  603.64   27.17
   3  -4   4  623.09   26.03
  -3   4  -4  593.34   19.80
  -3  -4  -5  322.83   21.50
   3  -4   5  352.68   20.79
  -3   4  -5  343.90   16.54
   3  -4   6  263.49   10.07
  -3  -4  -6  248.90   19.77
   3  -4   6  255.79   10.31
   3   4   6  280.39   11.42
  -3   4  -6  244.55   14.95
   3  -4   7   27.97    3.39
   3  -4   7   32.44    3.47
   3   4   7   26.16    6.29
  -3  -4  -7   23.79    6.32
   3   4   7   21.30    3.41
   3  -4   7   26.19    3.27
  -3   4  -7   26.90    5.08
   3   4   7   33.87    4.27
   3  -4   8    1.90    0.96
   3   4   8    0.01    1.02
   3   4   8    1.39    0.68
   3  -4   8    1.11    0.78
   3  -4   9   12.04    1.98
  -3  -4  -9    8.97    1.17
   3   4   9    9.40    2.12
   3  -4   9    7.83    1.55
   3  -4  10   46.25    3.57
   3   4  10   36.72    3.85
  -3  -4 -10   39.16    2.22
   3  -4  10   35.31    2.78
   3   4  11   30.02    2.87
   3  -4  11   25.82    1.87
   3   4  12    6.45    1.08
   3  -4  12    8.10    0.72
  -3   5  12   -0.27    0.38
  -3  -5  11    0.48    0.82
  -3   5  11    0.42    0.85
  -3   5  11    0.03    0.30
  -3  -5  11   -0.58    0.42
  -3   5  10  133.32    9.39
  -3  -5  10  144.04    8.61
  -3   5  10  186.61    7.77
  -3  -5  10  176.07    5.63
  -3  -5   9    3.82    1.39
  -3   5   9    5.28    1.85
  -3   5   9    4.82    1.26
  -3   5   9    2.79    1.39
  -3  -5   9    4.60    0.95
  -3  -5   8   42.37    4.49
  -3   5   8   35.93    4.51
  -3  -5   8   49.02    5.52
  -3   5   8   38.33    5.42
   3  -5  -8   43.96   10.19
  -3  -5   8   41.46    2.80
  -3  -5   8   36.80    5.65
  -3   5   8   36.10    3.43
   3  -5  -7  499.72   32.96
  -3  -5   7  526.58    9.65
  -3  -5   7  427.02   17.95
  -3   5   7  463.11   17.85
  -3  -5   7  444.75   13.56
  -3   5   7  428.06   14.53
  -3  -5   7  577.02   18.07
   3   5  -7  499.81   14.62
  -3   5   6  343.84   14.67
   3  -5  -6  375.91   26.27
  -3  -5   6  320.54   14.27
   3   5  -6  357.05   12.10
  -3   5   5   44.00    4.58
  -3  -5   5   36.71    4.37
   3  -5  -5   44.39    8.52
  -3  -5   5   48.58    8.69
  -3  -5   4   25.67    3.25
  -3   5   4   24.59    2.92
   3  -5  -4   27.07    5.74
  -3  -5   4   21.80    5.63
   3  -5  -4   24.27    4.22
  -3   5   3    6.32    1.24
  -3  -5   3    4.81    1.36
   3  -5  -3    5.92    2.76
  -3  -5   3    6.22    3.23
   3   5  -3    6.29    0.61
  -3   5   3    7.08    1.00
   3  -5  -3    6.70    2.62
   3  -5  -2  100.66    9.79
  -3  -5   2   88.80    4.77
  -3   5   2  101.39    3.71
   3   5  -2   92.06    5.04
  -3  -5   2   92.59   10.81
   3  -5  -2  100.88    9.23
   3   5  -2   98.87    2.44
  -3  -5   1  293.82   16.08
   3  -5  -1  342.05   15.84
  -3  -5   1  300.40    8.14
  -3   5   1  321.31    6.84
   3   5  -1  308.79    8.77
  -3  -5   1  293.13   19.36
   3  -5  -1  336.03   17.20
  -3  -5   0  705.05   25.46
  -3  -5   0  751.62   30.32
   3   5   0  761.08   12.93
  -3   5   0  760.67   12.02
   3  -5   1  176.63    8.80
  -3  -5  -1  185.82   13.16
  -3   5  -1  187.70    7.08
   3   5   1  184.89    6.16
  -3  -5  -1  165.69   14.21
   3  -5   1  199.34   14.22
  -3  -5  -2   25.50    5.36
  -3   5  -2   24.93    3.09
   3   5   2   26.34    2.30
   3  -5   2   28.35    5.42
  -3  -5  -3    0.97    1.69
   3  -5   3   -0.31    1.34
  -3   5  -3    1.41    0.71
   3   5   3    0.78    0.50
  -3  -5  -4    1.06    1.57
   3  -5   4    0.99    1.89
  -3   5  -4    0.61    0.58
  -3  -5  -5   75.90   10.96
  -3   5  -5   85.94    7.90
   3  -5   5   84.24   10.96
   3  -5   6   14.14    2.43
  -3  -5  -6   13.46    4.98
   3  -5   6   11.36    2.28
   3  -5   6   11.96    2.36
   3   5   6   15.47    2.92
  -3   5  -6   11.38    3.04
   3  -5   7   22.46    3.06
  -3  -5  -7   17.49    5.80
   3   5   7   19.66    5.18
   3  -5   7   21.21    2.90
   3  -5   7   15.59    2.49
   3   5   7   23.33    3.77
  -3   5  -7   18.39    3.98
   3  -5   8  208.92    8.85
   3  -5   8  190.13    8.48
   3   5   8  209.30   10.50
  -3  -5  -8  209.61    5.69
   3   5   8  213.90   11.64
   3  -5   9    0.07    0.31
   3   5   9   -0.43    1.04
  -3  -5  -9    0.33    0.31
   3  -5   9    0.22    0.48
   3  -5  10   17.00    2.05
  -3  -5 -10   13.32    1.27
   3   5  10   11.30    1.95
   3  -5  10   11.68    1.58
   3   5  11   15.44    2.13
   3  -5  11   11.65    1.24
   3   5  12    0.13    0.18
   3  -5  12    0.20    0.13
  -3  -6  11   25.32    3.17
  -3   6  11   21.61    3.27
  -3  -6  11   21.68    1.85
  -3   6  10   43.44    5.22
  -3  -6  10   42.67    4.61
  -3   6  10   44.25    3.64
  -3  -6  10   45.56    2.81
  -3  -6   9    1.08    1.04
  -3   6   9   -0.98    1.44
  -3   6   9    1.12    0.58
  -3  -6   9    0.96    0.51
  -3   6   8    0.85    0.81
  -3  -6   8    0.59    0.47
  -3  -6   8    0.54    1.06
  -3   6   8    1.30    0.71
  -3  -6   8    1.66    0.62
   3  -6  -8    0.58    1.78
  -3   6   8    1.52    0.78
  -3  -6   7  363.14    8.07
   3  -6  -7  369.54   29.26
  -3  -6   7  362.38   16.90
  -3   6   7  337.54   15.21
  -3   6   7  324.07   12.90
  -3  -6   7  328.28   11.88
   3   6  -7  353.67   13.19
  -3  -6   6    2.48    1.49
  -3   6   6    1.61    0.57
   3  -6  -6   -1.40    3.02
  -3  -6   6   -0.02    1.83
   3   6  -6    2.22    0.89
  -3   6   5   41.66    4.39
  -3  -6   5   55.43    5.63
   3  -6  -5   64.87   10.73
  -3  -6   5   68.50   10.95
  -3  -6   4    1.42    0.93
   3  -6  -4    1.86    2.80
  -3  -6   4   -1.24    3.16
   3  -6  -4    2.52    1.86
  -3  -6   3  119.25    6.73
   3  -6  -3  140.76   13.23
  -3  -6   3  136.22   14.76
  -3   6   3  140.62    4.87
   3  -6  -3  145.28   12.16
   3  -6  -2   61.44    7.90
  -3  -6   2   50.18    3.87
  -3  -6   2   55.23    9.38
  -3   6   2   64.06    3.24
   3  -6  -2   50.26    7.32
   3   6  -2   59.42    2.19
  -3  -6   1   80.57    4.48
  -3  -6   1   75.08    8.56
   3  -6  -1   84.84    8.46
  -3   6   1   83.60    3.82
   3   6  -1   78.48    4.74
  -3  -6   1   79.21   10.95
   3  -6  -1   91.32   10.08
  -3  -6   0    2.94    1.85
   3  -6   0    5.97    2.50
   3   6   0    5.03    1.15
  -3   6   0    5.23    1.07
  -3  -6   0    2.87    1.76
   3  -6   0    5.06    2.68
  -3  -6  -1  331.79   19.28
  -3   6  -1  352.79    9.80
  -3  -6  -1  344.30   21.85
   3   6   1  354.11    9.21
   3  -6   1  373.19   21.30
  -3  -6  -2  156.41   13.75
  -3   6  -2  160.44    7.46
  -3  -6  -2  165.71   15.14
   3   6   2  169.97    6.20
   3  -6   2  174.51   15.17
  -3  -6  -3   10.68    4.06
   3  -6   3   10.98    4.04
  -3   6  -3   12.94    2.49
  -3  -6  -4    1.70    1.94
   3  -6   4    3.44    3.17
  -3   6  -4    2.25    1.40
   3  -6   5  227.64    9.83
  -3  -6  -5  232.02   20.28
  -3  -6  -5  233.08    5.41
  -3   6  -5  214.83   11.56
   3   6   5  258.61   11.61
   3  -6   5  216.41   19.18
   3  -6   6    1.72    0.71
   3   6   6    1.57    1.12
  -3  -6  -6    4.04    2.42
   3  -6   6    1.23    0.75
  -3  -6  -6    1.74    0.53
  -3   6  -6    2.02    1.15
   3   6   7   13.17    3.19
   3  -6   7    9.56    1.87
  -3  -6  -7   13.97    5.87
   3   6   7    8.45    3.40
   3  -6   7    8.57    1.92
  -3  -6  -7   10.07    1.27
  -3   6  -7    6.89    2.24
   3   6   8    1.65    1.14
   3  -6   8    1.29    0.79
  -3  -6  -8    0.64    0.33
   3   6   8    0.62    0.85
   3  -6   8    0.53    0.67
   3  -6   9    2.30    0.80
  -3  -6  -9    1.76    0.50
   3   6   9    1.75    1.01
   3  -6   9    1.81    0.68
  -3  -6 -10   31.21    1.96
   3   6  10   26.64    3.16
   3  -6  10   27.99    2.39
   3   6  11   48.91    3.46
   3  -6  11   39.65    2.22
   3   6  12   27.38    1.91
  -3   7  11    9.28    2.14
  -3  -7  11   11.18    1.22
  -3   7  10   30.94    4.22
  -3  -7  10   32.33    3.86
  -3   7  10   34.88    3.07
  -3  -7  10   33.84    2.39
  -3  -7   9  187.39    5.88
  -3   7   9  182.66   10.65
  -3  -7   9  179.22    9.31
   3  -7  -8   18.06    7.48
  -3  -7   8   15.31    3.89
  -3  -7   8   13.78    1.66
  -3  -7   8   12.00    2.40
  -3   7   8   14.86    2.88
  -3  -7   7   27.35    2.23
  -3  -7   7   24.85    4.44
   3  -7  -7   35.27    9.84
  -3   7   7   24.23    3.56
  -3  -7   7   22.63    3.20
   3   7  -7   21.09    3.41
  -3  -7   6    2.00    1.34
   3  -7  -6    2.05    1.93
  -3   7   6    1.32    0.78
  -3  -7   6    1.84    0.57
  -3  -7   6   -1.00    3.24
   3   7  -6    1.70    0.99
   3  -7  -5   63.93   11.22
  -3  -7   5   56.69    5.79
  -3  -7   5   62.16   11.39
   3  -7  -4   34.57    7.92
  -3  -7   4   26.75    3.61
  -3  -7   4   40.79    8.89
   3  -7  -3   50.33    8.52
  -3  -7   3   47.58    4.34
  -3  -7   3   48.75    9.55
  -3   7   3   50.81    3.20
   3  -7  -3   44.18    7.66
   3  -7  -2    1.36    2.05
  -3  -7   2    0.39    0.55
   3  -7  -2    0.02    1.53
  -3   7   2    0.81    0.44
   3   7  -2    0.71    0.29
  -3  -7   2   -1.09    2.75
  -3  -7   1   82.67    9.75
   3  -7  -1  101.13    9.83
  -3  -7   1   84.68    4.94
  -3  -7   1   96.38   12.70
   3   7  -1   92.01    5.60
  -3   7   1   97.84    4.45
   3  -7  -1  100.81   11.62
   3  -7   0  102.77    8.79
  -3  -7   0   98.27   10.73
  -3  -7   0   95.21   12.46
  -3   7   0   96.77    4.72
   3   7   0   98.14    5.51
   3  -7   0  103.80   12.21
  -3  -7  -1  372.26   21.38
   3   7   1  405.97   10.62
  -3   7  -1  386.49   10.30
  -3  -7  -1  377.69   24.91
   3  -7   1  409.14   24.33
  -3  -7  -2    2.93    2.64
   3  -7   2   -0.05    2.06
  -3   7  -2   -0.14    0.49
  -3  -7  -2   -0.32    1.98
   3   7   2    0.03    0.21
  -3  -7  -3  113.50   13.34
  -3   7  -3  122.05    7.19
   3  -7   3  112.12   13.97
  -3  -7  -4   30.96    7.53
  -3   7  -4   31.28    3.92
   3  -7   4   31.22    7.63
   3  -7   5  292.32   11.11
   3  -7   5  314.03   11.66
  -3  -7  -5  306.52   25.16
  -3  -7  -5  330.55    6.72
  -3   7  -5  296.41   13.07
   3  -7   5  320.78   25.01
   3   7   5  347.33   14.61
   3  -7   6   54.34    4.80
   3  -7   6   48.66    4.67
  -3  -7  -6   52.31   10.08
  -3  -7  -6   55.81    2.92
  -3   7  -6   48.09    5.48
   3   7   6   57.30    6.23
   3  -7   7   65.92    4.99
   3  -7   7   63.89    5.11
  -3  -7  -7   67.61    3.31
   3   7   7   68.58    7.20
   3  -7   8   61.87    4.38
   3  -7   8   57.38    4.60
   3   7   8   65.50    5.97
  -3  -7  -8   63.84    3.20
   3   7   8   67.64    7.17
   3  -7   9   57.51    3.71
   3  -7   9   45.07    3.56
  -3  -7  -9   54.30    2.81
   3   7   9   54.80    4.99
   3   7   9   51.15    5.98
  -3  -7 -10   11.57    1.19
   3   7  10   15.03    2.29
   3  -7  10   12.50    1.55
   3   7  11  157.10    5.82
   3  -7  11  138.83    3.87
  -3   8  11   48.32    4.49
  -3  -8  10   80.89    3.44
  -3  -8  10   70.52    5.28
  -3   8  10   70.57    6.20
  -3  -8   9    0.36    0.23
  -3  -8   9    0.18    0.56
  -3   8   9   -0.03    0.95
  -3  -8   8    2.30    0.68
  -3  -8   8    2.32    1.22
  -3   8   8    1.74    1.13
  -3  -8   7   25.58    2.11
  -3  -8   7   28.95    4.70
  -3  -8   7   21.60    3.12
  -3   8   7   25.94    3.80
   3   8  -7   23.97    3.80
   3  -8  -6   76.86   13.64
  -3  -8   6   77.30    7.52
  -3  -8   6   73.13    5.40
  -3   8   6   72.88    5.97
   3   8  -6   80.13    6.88
  -3   8   6   66.65    7.88
  -3  -8   6   83.15   13.94
   3  -8  -5  253.46   22.99
  -3  -8   5  225.12   11.82
  -3   8   5  209.09    9.63
  -3   8   5  184.97    7.20
  -3   8   5  184.32   12.74
  -3  -8   5  236.98   23.88
   3  -8  -4    8.32    4.37
  -3  -8   4    9.44    2.12
  -3  -8   4    8.42    3.20
   3  -8  -3   96.38   12.23
  -3  -8   3   84.15    6.16
   3  -8  -3   94.72   12.00
  -3  -8   3  106.77   15.44
  -3   8   3   94.13    4.78
   3  -8  -2   33.13    6.72
  -3  -8   2   26.25    3.16
   3   8  -2   21.78    1.69
  -3   8   2   30.11    2.65
  -3  -8   2   31.07    7.99
   3  -8  -2   32.59    7.35
  -3  -8   1   93.25   10.93
  -3  -8   1   80.98    5.18
   3  -8  -1  106.59   10.59
  -3   8   1   98.27    4.79
   3   8  -1   92.07    6.08
  -3  -8   1   91.31   13.52
   3  -8  -1   91.57   12.22
  -3  -8   0   13.58    4.79
  -3   8   0   14.83    1.93
   3   8   0   14.94    2.33
  -3  -8   0   14.28    5.33
   3  -8   0   11.77    3.89
  -3  -8  -1   12.81    4.46
  -3  -8  -1   15.01    5.80
   3  -8   1   12.65    4.81
   3   8   1   14.32    2.15
  -3   8  -1   13.79    2.02
  -3  -8  -2  101.49   12.37
  -3   8  -2  101.65    5.88
   3   8   2  107.58    5.61
  -3  -8  -2  101.58   13.87
   3  -8   2  102.64   13.76
  -3  -8  -3   14.65    5.24
   3  -8   3    8.19    1.83
  -3  -8  -3   13.40    1.29
  -3   8  -3   12.02    2.19
   3  -8   3   11.97    5.00
   3   8   4   17.74    3.36
  -3  -8  -4   19.45    6.39
   3  -8   4   19.07    2.88
  -3  -8  -4   20.34    1.68
  -3   8  -4   21.29    3.17
   3  -8   4   18.11    6.64
   3  -8   5  166.43    8.39
   3  -8   5  159.74    8.69
  -3  -8  -5  204.76   21.03
  -3  -8  -5  185.05    5.30
  -3   8  -5  177.18    9.74
   3  -8   5  171.81   19.73
   3   8   5  183.42   11.21
   3   8   6    1.89    1.32
   3  -8   6    0.73    0.79
  -3  -8  -6    0.51    1.24
   3  -8   6    0.54    0.69
  -3  -8  -6    0.94    0.39
  -3   8  -6    0.44    0.80
   3  -8   7   39.10    3.64
   3  -8   7   33.59    3.66
   3   8   7   33.52    4.12
  -3  -8  -7   41.17    2.67
   3   8   7   44.26    6.05
   3  -8   8   22.58    2.47
   3  -8   8   20.90    2.69
   3   8   8   28.02    3.82
  -3  -8  -8   26.23    2.09
   3   8   8   25.64    4.35
   3  -8   9    0.90    0.57
  -3  -8  -9    1.14    0.43
   3   8   9    0.10    0.53
   3   8   9    2.01    1.51
  -3  -8 -10   45.45    2.34
   3  -8  10   50.26    2.87
   3   8  11  235.60    6.42
   3  -8  11  231.97    4.51
  -3  -9  10    0.45    0.25
  -3   9  10    0.53    0.81
  -3  -9   9    6.03    0.92
  -3  -9   9    2.93    1.20
  -3   9   9    4.40    1.46
  -3  -9   8  153.41    5.03
  -3   9   8  142.54    9.28
  -3   9   7  239.36   11.80
  -3  -9   7  241.74   10.26
   3  -9  -6   92.59   15.59
  -3  -9   6   75.25    7.60
  -3  -9   6   72.51    5.34
  -3   9   6   78.28    6.36
  -3  -9   6   84.19   15.10
   3   9  -6   82.49    7.33
  -3   9   6   58.56    7.91
  -3  -9   5   42.02    5.45
   3  -9  -5   45.19   10.07
  -3   9   5   38.71    4.30
  -3   9   5   34.52    3.20
  -3  -9   5   34.91    9.76
  -3   9   5   29.13    5.36
   3  -9  -4   -0.82    3.16
  -3  -9   4    2.22    1.02
  -3   9   4    1.72    0.75
  -3   9   4    1.87    1.87
  -3  -9   4    4.66    2.72
  -3  -9   3   35.61    4.14
   3  -9  -3   43.10    8.43
  -3  -9   3   28.69    3.00
  -3   9   3   37.65    3.31
   3  -9  -3   35.84    8.40
  -3  -9   3   38.61    9.79
  -3   9   3   24.19    4.73
  -3  -9   2  113.89    7.01
   3  -9  -2  141.76   14.34
  -3  -9   2  129.45   17.76
  -3   9   2  131.20    6.02
   3   9  -2  120.07    7.79
   3  -9  -2  129.61   15.83
  -3  -9   1  221.03   17.61
  -3  -9   1  208.38    8.96
  -3  -9   1  222.78   23.07
  -3   9   1  236.52    8.12
   3   9  -1  215.84   10.03
   3  -9  -1  230.20   21.43
  -3  -9   0  509.29   27.72
  -3  -9   0  510.23   13.90
  -3  -9   0  491.44   34.05
  -3   9   0  534.08   12.33
   3   9   0  540.68   15.09
   3  -9   0  543.73   33.42
  -3  -9  -1  166.62   16.42
  -3   9  -1  175.36    7.38
   3   9   1  181.15    8.17
  -3  -9  -1  176.95   19.92
   3  -9   1  184.26   19.60
   3   9   2    2.09    1.03
  -3  -9  -2    2.03    1.88
   3  -9   2    2.94    1.06
  -3  -9  -2    4.66    0.82
   3  -9   2    1.80    1.50
  -3   9  -2    5.29    1.39
  -3  -9  -2    1.99    2.29
  -3  -9  -3   27.44    6.76
   3  -9   3   30.27    3.66
   3  -9   3   27.40    3.29
  -3  -9  -3   28.64    2.64
  -3  -9  -3   32.58    2.26
   3  -9   3   21.62    3.14
  -3   9  -3   25.85    6.14
   3   9   3   32.44    4.71
  -3   9  -3   32.03    3.59
   3  -9   3   28.94    7.77
  -3  -9  -4   37.09    9.18
   3  -9   4   28.16    3.70
  -3  -9  -4   33.58    2.36
  -3   9  -4   30.57    3.69
   3  -9   4   39.16    9.94
   3   9   4   34.86    4.89
   3  -9   5  258.61   10.99
  -3  -9  -5  290.96    7.09
  -3   9  -5  277.23   11.61
   3  -9   5  278.10   26.85
   3   9   5  284.89   15.05
  -3  -9  -6  306.08    7.53
   3   9   6  309.06   16.00
   3  -9   7   91.15    5.95
  -3  -9  -7  113.87    4.62
   3   9   7  100.71    7.44
   3   9   7  107.95    9.61
   3  -9   8    1.34    0.71
   3   9   8    1.67    1.11
  -3  -9  -8    2.10    0.58
   3   9   8    2.26    1.70
   3  -9   9    7.97    1.41
  -3  -9  -9   11.05    1.27
   3   9   9   11.92    2.00
   3   9   9    9.25    2.70
  -3  -9 -10    4.25    0.66
   3   9  10    8.05    1.43
   3  -9  10    6.29    0.93
   3  -9  11   24.99    1.27
   3 -10 -11    9.50    1.36
  -3 -10   9   -0.22    0.16
  -3 -10   9    0.75    0.73
  -3  10   9    0.35    0.64
  -3  10   8   10.91    2.64
  -3 -10   8    7.02    1.61
  -3  10   7   55.81    5.78
  -3 -10   7   55.77    4.72
  -3  10   7   48.89    7.52
  -3  10   6  141.68    8.78
  -3  10   6  116.52   11.59
   3 -10  -5   68.95   13.04
  -3 -10   5   53.33    6.26
  -3  10   5   57.18    5.36
  -3  10   5   54.55    4.11
   3  10  -5   59.30    6.39
  -3 -10   5   58.84   13.48
  -3  10   5   37.34    6.60
   3 -10  -4  193.48   20.89
  -3 -10   4  166.29   10.23
  -3  10   4  178.32    7.48
  -3  10   4  139.00   12.59
  -3 -10   4  178.40   23.12
   3  10  -4  185.07   10.99
   3 -10  -3  116.77   14.71
  -3 -10   3   94.40    7.28
  -3 -10   3   78.61    5.25
  -3 -10   3   75.29    4.55
   3 -10  -3   80.08    4.67
   3 -10  -3  117.37   16.02
  -3  10   3  110.05    6.09
   3  10  -3  103.13    7.99
  -3 -10   3   96.13   17.00
  -3  10   3   73.88    9.09
  -3 -10   2    8.92    2.06
   3 -10  -2    7.13    1.48
   3 -10  -2   11.50    1.83
  -3 -10   2   10.11    1.90
  -3 -10   2    8.68    1.41
  -3  10   2   11.67    1.94
  -3 -10   2   13.18    6.23
   3  10  -2   11.55    2.53
  -3  10   2   10.89    3.58
   3 -10  -2    8.73    4.24
  -3 -10   1    1.99    0.82
  -3 -10   1    3.14    0.82
  -3 -10   1    2.08    0.80
   3 -10  -1    1.53    0.58
   3 -10  -1    1.50    0.68
   3 -10  -1    3.74    3.05
  -3  10   1    2.10    0.85
  -3 -10   1    2.25    2.07
  -3  10   1    0.50    1.96
   3  10  -1    2.28    0.98
  -3 -10   0   22.99    3.10
  -3 -10   0   24.47    5.88
   3 -10   0   18.19    2.47
  -3 -10   0   20.37    2.47
  -3 -10   0   20.81    1.96
   3 -10   0   20.01    2.54
  -3  10   0   21.91    2.69
   3 -10   0   26.13    8.07
   3  10   0   23.31    3.31
  -3 -10   0   16.92    6.90
  -3  10   0   14.09    4.12
   3  10   0   17.21    3.28
  -3 -10  -1   67.30   10.80
  -3 -10  -1   64.22    3.41
   3 -10   1   57.30    4.71
   3 -10   1   53.91    4.48
  -3 -10  -1   64.70    4.35
  -3 -10  -1   81.45   14.37
  -3  10  -1   72.05    4.94
   3 -10   1   80.81   14.26
   3  10   1   78.92    5.74
  -3  10  -1   51.92    8.24
   3  10   1   65.15    6.54
  -3 -10  -2   25.99    7.50
   3 -10   2   22.92    3.33
  -3 -10  -2   21.83    2.00
   3 -10   2   16.67    2.59
  -3 -10  -2   19.57    2.43
   3 -10   2   16.88    2.58
  -3  10  -2   23.53    2.97
  -3  10  -2   12.69    3.81
   3 -10   2   27.30    8.95
  -3 -10  -2   24.99    7.75
   3  10   2   19.45    3.68
  -3 -10  -3   35.87    8.79
   3 -10   3   32.30    3.80
  -3 -10  -3   30.46    2.38
  -3 -10  -3   29.78    2.95
   3 -10   3   19.99    3.20
  -3  10  -3   33.08    3.68
   3 -10   3   42.27   10.90
  -3  10  -3   24.56    5.82
   3  10   3   35.98    5.29
  -3 -10  -4   34.44    8.45
   3 -10   4   19.47    3.14
  -3 -10  -4   23.41    2.14
  -3  10  -4   23.34    3.20
   3  10   4   22.56    4.29
   3 -10   4   18.31    6.74
   3 -10   5   44.68    4.45
  -3 -10  -5   48.13    3.05
   3  10   5   48.47    6.59
  -3 -10  -6  242.55    7.06
   3  10   6  241.44   14.74
   3 -10   7    8.71    1.77
  -3 -10  -7    9.89    1.40
   3  10   7   12.01    2.48
   3  10   7    9.69    3.37
   3 -10   8    2.16    0.86
  -3 -10  -8    2.81    0.71
   3  10   8    2.39    1.18
   3  10   8    2.53    2.09
   3 -10   9    3.83    0.85
  -3 -10  -9    4.44    0.80
   3  10   9    4.50    1.14
   3  10   9    3.08    1.36
   3  10  10   20.58    1.90
   3 -10  10   18.98    1.39
   3 -11 -10   12.80    1.78
  -3  11   9    7.50    1.87
  -3  11   8    1.00    0.96
  -3  11   7   25.80    3.95
  -3  11   7   26.38    5.79
  -3  11   6   98.85    7.42
  -3  11   6   95.31   10.70
  -3  11   5   36.87    3.43
  -3  11   5   37.76    4.51
  -3  11   5   43.32    7.52
  -3  11   4   21.14    2.68
   3 -11  -4   32.19    8.51
  -3 -11   4   21.42    3.74
   3 -11  -4   18.95    2.39
  -3 -11   4   14.71    2.29
   3  11  -4   22.23    3.99
  -3 -11   4   18.28    7.31
  -3  11   4   24.31    5.32
  -3 -11   3  157.94    9.82
   3 -11  -3  184.58    7.82
  -3 -11   3  125.32    6.31
   3 -11  -3  120.85    6.13
  -3 -11   3  180.56   24.56
   3  11  -3  172.72   10.75
  -3  11   3  139.86   13.39
  -3 -11   2  136.46    8.77
   3 -11  -2  107.84    5.93
  -3 -11   2  109.38    5.54
  -3 -11   2  106.04    6.41
   3 -11  -2  152.76    7.03
  -3  11   2  156.70    7.54
   3  11  -2  147.28    9.64
  -3  11   2  103.74   11.56
  -3 -11   2  153.21   22.10
   3 -11  -2  133.96   18.85
  -3 -11   1   20.41    3.14
  -3 -11   1   16.54    2.00
   3 -11  -1   19.34    2.55
   3 -11  -1   15.36    2.28
  -3 -11   1   17.32    2.57
  -3  11   1   22.74    2.87
   3 -11  -1   27.32    9.26
   3  11  -1   21.21    3.46
  -3 -11   1   29.33   10.18
  -3  11   1   12.55    3.35
  -3 -11   0  127.06    7.75
   3 -11   0  111.46    6.33
   3 -11   0  100.56    6.18
  -3 -11   0  112.27    6.34
  -3 -11   0  109.17    4.95
  -3 -11   0  140.81   20.66
  -3  11   0  142.50    7.22
   3 -11   0  147.70   20.42
   3  11   0  142.18    8.58
  -3  11   0   95.67   11.30
   3  11   0  107.01    8.95
  -3 -11  -1   63.38   11.36
  -3 -11  -1   59.44    5.35
   3 -11   1   52.16    5.27
   3 -11   1   47.81    4.39
  -3 -11  -1   50.66    4.20
  -3 -11  -1   52.03    3.35
   3 -11   1   41.82    4.15
  -3  11  -1   64.18    4.85
  -3 -11  -1   56.54   12.57
   3 -11   1   64.99   13.76
  -3  11  -1   41.21    7.71
   3  11   1   51.25    6.32
  -3 -11  -2  115.02   15.78
   3 -11   2  110.75    7.04
  -3 -11  -2  102.90    4.72
   3 -11   2  100.20    6.38
  -3 -11  -2   98.93    5.87
   3 -11   2   75.81    5.91
   3 -11   2  125.03   19.08
  -3 -11  -2  120.59   18.07
  -3  11  -2  117.92    6.71
  -3  11  -2   71.01   10.06
   3  11   2  106.83    9.26
  -3 -11  -3   -2.78    3.97
   3 -11   3    0.56    0.75
  -3 -11  -3    0.94    0.32
   3 -11   3    0.66    0.53
  -3 -11  -3    1.34    0.71
   3 -11   3   -1.56    2.73
   3  11   3    0.59    0.99
  -3  11  -3    0.54    0.58
  -3  11  -3    1.10    1.62
   3 -11   4   93.62    6.44
  -3 -11  -4  102.77    4.76
   3  11   4  101.45    9.48
   3 -11   5   -1.00    1.07
  -3 -11  -5   -0.33    0.42
   3  11   5    1.09    1.38
   3 -11   6  105.43    6.17
  -3 -11  -6  120.53    5.08
   3  11   6  126.49   11.02
   3 -11   7   71.18    4.45
   3  11   7   88.78    6.13
  -3 -11  -7   78.43    3.97
   3  11   7   76.48    8.20
   3 -11   8   66.67    3.75
  -3 -11  -8   76.05    3.57
   3  11   8   79.01    5.04
   3  11   8   68.03    7.36
   3 -11   9    6.10    0.91
  -3 -11  -9    4.86    0.76
   3  11   9    5.95    1.14
   3  11   9    5.45    1.82
   3 -12 -10   66.86    3.54
  -3  12   9  102.83    9.68
   3 -12  -9   83.85    4.55
  -3  12   8    2.63    1.17
  -3  12   8    2.11    0.94
   3 -12  -8    3.85    1.17
  -3  12   7   35.95    4.57
  -3  12   7   31.12    6.12
  -3  12   6   55.28    5.52
  -3  12   6   45.73    7.75
  -3  12   5    3.19    1.43
  -3  12   5    2.57    1.00
   3 -12  -5    3.09    1.13
  -3  12   4    4.62    1.30
   3 -12  -4    4.24    1.19
  -3 -12   4    3.30    0.91
   3 -12  -4    6.10    1.44
  -3  12   3  119.15    6.53
   3 -12  -3  130.00    6.71
  -3 -12   3   89.19    5.49
   3 -12  -3   92.54    5.60
  -3  12   3  100.57   11.63
  -3 -12   2  388.70   15.58
   3 -12  -2  407.24   11.96
  -3 -12   2  335.26   10.45
   3 -12  -2  323.96   10.74
  -3 -12   2  442.65   39.20
  -3  12   2  464.04   13.62
   3  12  -2  469.70   17.65
   3 -12  -2  424.26   35.67
  -3  12   2  319.91   20.81
  -3 -12   1  215.35   11.03
   3 -12  -1  207.40    8.73
   3 -12  -1  175.11    8.20
  -3 -12   1  174.81    7.09
  -3 -12   1  174.63    8.45
  -3 -12   1  246.44   28.91
   3  12  -1  253.97   12.50
  -3  12   1  176.82   15.59
  -3  12   1  264.00   10.16
   3 -12  -1  250.33   27.95
  -3 -12   0   22.98    3.46
  -3 -12   0   20.61    2.89
  -3 -12   0   20.57    2.33
   3 -12   0   18.38    2.80
   3 -12   0   20.00    2.78
  -3  12   0   27.88    3.29
  -3  12   0   14.84    4.34
   3 -12   0   26.66    9.87
  -3 -12   0   34.89   10.37
   3  12   0   18.95    4.05
  -3 -12  -1   14.68    2.77
  -3 -12  -1   13.67    1.81
   3 -12   1   12.85    2.29
  -3 -12  -1   13.55    2.40
   3 -12   1   12.34    2.33
   3  12   1   10.39    3.14
  -3  12  -1    8.21    3.54
  -3 -12  -1   20.64    8.50
   3 -12   2   46.66    4.34
   3 -12   2   31.53    3.82
  -3 -12  -2   37.01    2.96
  -3 -12  -2   35.04    3.71
   3  12   2   36.59    5.69
  -3  12  -2   32.80    7.08
   3 -12   3    6.45    1.71
  -3 -12  -3    4.40    1.08
   3 -12   3    2.20    1.15
  -3 -12  -3    3.26    1.07
  -3  12  -3    4.93    3.84
   3  12   3    1.53    1.05
   3 -12   4  170.18    8.22
  -3 -12  -4  166.71    6.30
   3  12   4  172.21   12.97
   3 -12   5    2.83    1.14
  -3 -12  -5    2.65    0.76
   3  12   5    4.30    3.11
   3 -12   6   35.76    3.25
   3  12   6   36.29    3.87
  -3 -12  -6   36.83    2.88
   3  12   6   40.36    6.37
   3 -12   7   17.87    1.98
  -3 -12  -7   19.75    1.94
   3  12   7   22.65    2.79
   3  12   7   17.88    3.98
   3 -12   8   73.19    3.34
   3  12   8   79.92    4.24
  -3 -12  -8   77.40    3.48
   3  12   8   74.90    7.36
   3 -12   9   11.34    0.97
  -3  13   9   46.35    5.78
   3 -13  -9   29.17    2.53
  -3  13   8  216.85    8.95
   3 -13  -8  220.74    7.64
  -3  13   7    5.64    1.63
  -3  13   7    8.96    3.50
   3 -13  -7    6.15    1.42
  -3  13   6   12.06    2.49
   3 -13  -6   13.63    2.18
  -3  13   6    6.56    2.89
  -3  13   5    3.14    1.31
  -3  13   5    2.04    0.73
  -3  13   5    0.13    1.79
   3 -13  -5    3.64    1.25
  -3  13   4   32.42    3.24
  -3  13   4   29.55    4.01
   3 -13  -4   31.32    3.29
   3 -13  -4   25.23    2.86
  -3 -13   4   20.20    2.72
  -3  13   4   21.38    5.55
  -3  13   3    1.12    0.60
  -3 -13   3   -0.18    0.70
   3 -13  -3   -0.14    0.58
   3 -13  -3   -0.44    0.49
  -3 -13   2  316.24   10.54
   3 -13  -2  312.55   10.90
  -3  13   2  332.66   21.66
   3 -13  -1    6.92    1.62
  -3 -13   1    8.08    1.64
  -3  13   1   10.80    4.37
   3 -13  -1    9.17    1.86
  -3 -13   0  308.53    9.61
   3 -13   0  272.52   10.81
   3 -13   0  317.56   11.18
  -3  13   0  274.21   20.09
   3  13   0  279.42   16.26
   3 -13   1   45.24    4.50
  -3 -13  -1   51.07    3.80
   3 -13   1   52.05    4.51
   3  13   1   51.50    7.16
  -3  13  -1   36.86    7.52
  -3 -13  -2    0.52    0.66
   3 -13   2    0.13    0.53
   3  13   2    0.67    1.39
  -3  13  -2    2.40    2.50
   3 -13   3   -0.39    0.87
  -3 -13  -3   -0.57    0.64
   3 -13   3   -0.02    0.51
  -3  13  -3    0.67    1.70
   3  13   3   -1.59    2.12
   3 -13   4   34.24    3.35
  -3 -13  -4   31.83    2.80
   3  13   4   33.80    6.15
   3 -13   5    7.61    1.45
  -3 -13  -5    7.09    1.26
   3  13   5    5.16    2.53
   3 -13   6  200.42    6.47
  -3 -13  -6  195.42    6.44
   3  13   6  185.75   12.99
   3 -13   7    0.90    0.42
  -3 -13  -7    0.99    0.49
   3 -13   8    1.91    0.42
  -3 -13  -8    1.76    0.53
   3  13   8    1.99    1.13
   3 -14  -9    7.58    1.09
  -3  14   8   -2.07    1.89
   3 -14  -8   -0.31    0.40
  -3  14   8   -3.49    1.64
  -3  14   7    3.91    1.28
  -3  14   7    3.44    2.16
   3 -14  -7    2.44    0.91
  -3  14   6    1.24    1.03
  -3  14   6    0.69    2.11
   3 -14  -6    0.78    0.50
  -3  14   5   51.23    4.81
   3 -14  -5   51.51    4.03
  -3  14   4    1.26    0.69
  -3  14   4    0.83    0.64
   3 -14  -4    0.43    0.27
  -3 -14   4    0.35    0.54
  -3  14   4   -0.91    1.84
   3 -14  -4    0.30    0.36
  -3  14   3    0.37    0.49
  -3 -14   3    0.24    0.29
   3 -14  -3    0.40    0.37
   3 -14  -3    0.25    0.44
  -3  14   3    2.13    3.48
  -3  14   2    0.66    0.51
   3 -14  -2    0.96    0.33
  -3 -14   2    1.10    0.74
  -3  14   2    0.88    2.31
   3 -14  -2    0.43    0.65
   3 -14  -1    9.92    2.08
   3 -14  -1   14.35    2.35
  -3 -14   1   11.99    2.02
  -3  14   1   10.00    4.35
  -3 -14   0   17.99    2.40
   3 -14   0   18.53    2.59
   3 -14   0   18.33    2.76
   3  14   0   14.03    3.78
  -3  14   0   13.68    4.72
  -3 -14  -1   35.04    3.34
   3 -14   1   29.48    3.63
   3  14   1   33.36    5.88
  -3  14  -1   25.65    6.16
  -3 -14  -2    2.21    0.97
   3 -14   2    1.35    0.96
   3  14   2    1.09    1.28
  -3  14  -2    0.75    1.44
  -3 -14  -3   31.86    2.93
   3  14   3   29.68    5.38
  -3 -14  -4   31.45    2.86
   3  14   4   29.10    5.53
   3 -14   5    3.78    0.83
  -3 -14  -5    4.31    1.06
   3  14   5    4.75    2.60
  -3  14  -6   -0.63    0.45
   3 -14   6    0.69    0.29
  -3 -14  -6    1.70    0.68
   3  14   6    0.45    1.45
  -3 -14  -7    0.46    0.35
   3  14   7    1.55    0.95
  -3  15   8   82.09    6.64
  -3  15   7   10.98    3.08
  -3  15   7    6.79    2.43
   3 -15  -7    6.30    1.24
  -3  15   6    0.36    0.37
  -3  15   6    2.90    2.44
   3 -15  -6    1.61    0.62
  -3  15   5   46.92    4.30
   3 -15  -5   42.92    3.45
  -3  15   5   39.32    6.97
  -3  15   4    3.54    1.06
  -3  15   4    4.43    1.36
   3 -15  -4    3.32    1.03
  -3 -15   4    1.90    0.80
   3 -15  -4    4.03    1.16
  -3  15   3   -0.17    0.61
  -3  15   3    0.59    0.83
   3 -15  -3   -0.07    0.51
  -3 -15   3    0.32    0.64
   3 -15  -3   -0.04    0.33
  -3  15   3   -1.51    2.09
  -3  15   2   13.35    2.02
   3 -15  -2    9.30    1.81
  -3 -15   2   10.53    1.83
   3 -15  -2   10.70    1.91
  -3  15   2   12.92    4.80
  -3  15   1   24.88    2.91
  -3 -15   1   19.46    2.54
   3 -15  -1   21.61    2.68
   3 -15  -1   19.44    2.76
  -3  15   1   14.50    4.04
  -3 -15   0   63.37    4.49
   3 -15   0   51.71    4.51
  -3  15   0   50.59    8.18
   3  15   0   51.63    6.79
   3 -15   1   22.07    3.01
  -3 -15  -1   26.72    2.86
  -3  15  -1   18.37    4.85
   3  15   1   20.12    4.32
  -3 -15  -2   -0.31    0.48
   3  15   2    1.82    1.33
  -3  15  -2   -1.77    1.96
  -3 -15  -3   25.64    2.62
   3  15   3   22.79    4.52
  -3 -15  -4    1.34    0.64
   3  15   4   -0.75    1.39
  -3 -15  -5  121.61    5.06
   3  15   5  106.94    9.32
  -3 -15  -6   14.15    1.60
   3  15   6   13.09    2.94
  -3  16   6    4.05    1.39
   3 -16  -6    2.34    0.70
   3 -16  -5   78.10    4.17
  -3  16   5   84.60    8.94
  -3  16   4    6.15    1.39
  -3  16   4    6.54    1.12
  -3  16   4    9.11    2.95
   3 -16  -4    4.39    1.00
  -3  16   4    6.63    2.27
   3 -16  -4    5.67    1.14
  -3  16   3   44.90    4.01
  -3  16   3   48.71    3.33
  -3 -16   3   33.31    3.01
   3 -16  -3   39.58    3.19
   3 -16  -3   34.13    3.02
  -3  16   3   37.20    6.55
  -3  16   2    7.38    1.34
  -3  16   2   10.16    2.91
   3 -16  -2    5.38    1.23
   3 -16  -2    7.24    1.38
  -3 -16   2    5.48    1.24
  -3  16   2    8.74    3.14
  -3  16   1    3.67    1.01
   3 -16  -1    2.25    0.85
  -3 -16   1    2.82    0.97
  -3  16   0    6.98    1.41
   3 -16   0    3.57    1.21
  -3 -16   0    5.68    1.33
  -3  16   0    3.92    2.05
  -3  16  -1   51.95    3.68
  -3 -16  -1   44.81    3.57
  -3  16  -1   31.37    5.53
   3  16   1   38.60    5.59
  -3 -16  -2   32.53    2.92
   3  16   2   30.19    5.01
  -3  16  -3   45.94    3.07
  -3 -16  -3   42.50    3.28
  -3  16  -4    4.19    0.80
  -3 -16  -4    4.22    0.94
   3  16   4    3.86    1.70
  -3 -16  -5   20.11    1.89
   3  16   5   19.91    3.72
  -3  17   5   19.95    3.49
  -3  17   4    2.76    1.39
  -3  17   4    1.03    1.06
  -3  17   3    7.53    1.49
  -3  17   3   11.25    1.27
  -3  17   3   13.72    2.75
  -3  17   3    9.57    3.10
  -3  17   2    1.88    0.64
  -3  17   2    0.02    0.45
   3 -17  -2    0.97    0.64
  -3 -17   2    2.58    0.79
  -3  17   2    1.82    1.63
  -3  17   1   29.94    2.39
  -3 -17   1   23.28    2.32
  -3  17   1   22.22    4.47
  -3  17   0    2.08    0.69
  -3 -17   0    2.29    0.74
  -3  17   0    2.44    1.54
  -3  17  -1    7.82    1.22
  -3 -17  -1    6.48    1.24
  -3  17  -2   27.27    2.15
  -3 -17  -2   21.69    2.15
  -3  17  -3    2.39    0.60
  -3 -17  -3    3.18    0.85
   3  17   3    2.61    1.31
  -4   0  12  114.15    7.66
  -4   0  11   -0.01    0.70
  -4   0  11    0.32    0.97
  -4   0  10  198.39   11.56
  -4   0  10  210.52   10.54
  -4   0   9   -0.02    1.13
  -4   0   9   -0.63    0.72
  -4   0   9   -0.86    1.13
   4   0  -8  135.77   14.88
  -4   0   8  127.20    8.90
  -4   0   8  128.34    9.00
  -4   0   8  143.73    8.15
  -4   0   7    0.83    1.03
   4   0  -7    1.34    1.95
  -4   0   6  161.76    9.71
  -4   0   6  150.90    7.98
  -4   0   5   -2.16    1.21
  -4   0   5   -1.17    0.85
   4   0  -5   -0.09    0.52
  -4   0   4   61.49    4.79
  -4   0   4   60.69    4.05
   4   0  -4   64.06    3.91
  -4   0   3   -0.75    0.79
   4   0  -3    0.03    0.35
  -4   0   2  282.26    7.62
   4   0  -2  292.50    8.23
  -4   0   1   -0.02    0.24
  -4   0   1   -0.08    0.16
   4   0  -1    0.17    0.64
   4   0   0  269.57    9.03
  -4   0   0  259.36    8.38
   4   0   1    0.03    0.57
  -4   0  -1   -0.09    0.54
  -4   0  -2  944.35   27.88
   4   0   2  915.65   19.98
  -4   0  -3   -1.66    1.66
   4   0   3    0.31    0.70
  -4   0  -4  118.39   10.38
   4   0   4   98.17    8.02
   4   0   5   -1.00    0.86
   4   0   6   14.83    2.44
   4   0   6   11.17    3.20
   4   0   6   10.43    2.21
   4   0   6   11.48    2.09
  -4   0  -6    9.61    3.27
   4   0   7   -1.08    0.57
   4   0   7    0.53    0.94
   4   0   7   -0.73    0.58
  -4   0  -7   -0.37    2.22
   4   0   8  375.53   12.07
   4   0   8  363.74   20.53
   4   0   9    0.21    0.48
   4   0   9   -0.11    0.40
   4   0  10   24.07    2.59
   4   0  11   -0.78    0.49
  -4   1  12   37.40    4.41
  -4  -1  12   36.78    4.38
  -4   1  11    9.18    1.90
  -4   1  11    7.05    2.07
  -4  -1  11    9.05    2.49
  -4  -1  11    9.02    2.06
  -4  -1  10  151.94    9.09
  -4  -1  10  144.60    9.81
  -4   1  10  135.22    9.64
  -4   1  10  168.54    9.20
  -4  -1   9    1.55    1.14
  -4  -1   9   -0.59    1.12
  -4   1   9   -1.27    0.84
  -4   1   9    0.13    0.84
  -4   1   9    1.09    0.85
  -4  -1   9    0.27    0.47
  -4  -1   8  113.72    7.21
  -4   1   8  121.29    7.39
  -4  -1   8  113.72    8.33
  -4   1   8  100.25    7.90
   4  -1  -8  104.80   13.46
  -4  -1   8  127.40    4.44
  -4  -1   8  120.39    8.53
  -4   1   8  108.70    8.27
  -4   1   8  100.55    5.41
  -4  -1   7    2.84    1.57
  -4  -1   7    2.01    0.95
  -4   1   7    1.63    1.09
   4  -1  -7    5.43    2.89
   4   1  -7    3.80    2.03
  -4  -1   6    2.75    1.29
  -4   1   6    4.87    1.48
  -4  -1   6    5.52    1.93
   4   1  -6    6.06    1.34
  -4  -1   5   -0.02    0.73
  -4   1   5    0.31    0.57
  -4  -1   5    0.03    0.44
  -4   1   5    0.41    0.74
   4   1  -5    0.26    0.31
   4  -1  -5    0.33    0.41
  -4  -1   4   95.71    6.00
  -4   1   4   88.09    5.53
  -4  -1   4   77.44    4.92
  -4   1   4   82.69    4.79
   4   1  -4   98.14    4.77
   4  -1  -4  108.07    5.48
  -4   1   3    0.32    0.57
  -4   1   3    1.07    0.35
  -4  -1   3   -0.43    0.67
   4   1  -3    0.11    0.40
   4  -1  -3    0.76    0.58
  -4  -1   2   62.26    3.62
  -4   1   2   51.92    3.26
  -4   1   2   48.99    1.50
   4   1  -2   58.03    3.48
   4  -1  -2   60.04    4.13
  -4  -1   1  319.54    7.05
  -4   1   1  296.26    6.32
   4  -1  -1  310.25    9.99
   4   1  -1  299.51    8.22
  -4  -1   1  292.32    4.84
  -4   1   0  385.98    5.83
  -4   1   0  384.71    9.81
   4   1   0  362.45    9.50
   4  -1   0  361.32   11.69
  -4  -1  -1   16.37    3.98
  -4   1  -1   19.27    2.80
   4   1   1   16.37    2.24
   4  -1   1   15.57    2.73
  -4  -1  -2  138.74   11.06
   4   1   2  161.22    7.86
   4  -1   2  134.78    8.35
  -4   1  -2  147.95    9.01
  -4  -1  -3    6.47    2.93
   4   1   3    7.38    1.86
   4  -1   3    7.44    2.26
  -4   1  -3    8.07    2.51
   4  -1   4  495.51   18.30
  -4  -1  -4  559.38   24.56
   4   1   4  519.54   17.46
   4  -1   4  497.30   19.25
  -4   1  -4  486.39   19.86
  -4  -1  -5  130.03   11.97
   4  -1   5  108.04    9.42
  -4   1  -5   99.32    9.76
   4  -1   6   54.17    4.72
   4   1   6   54.49    4.46
   4  -1   6   50.26    6.99
   4   1   6   41.12    6.62
   4  -1   6   42.68    4.45
   4   1   6   55.97    4.77
  -4   1  -6   37.96    6.42
   4  -1   7   42.87    4.22
   4   1   7   43.68    4.04
   4  -1   7   32.37    5.70
   4  -1   7   40.33    3.43
   4   1   7   29.69    6.45
   4  -1   7   37.33    4.31
   4  -1   7   34.53    3.46
   4   1   7   35.06    3.85
   4   1   7   39.71    4.16
  -4   1  -7   31.53    6.14
   4  -1   8   66.50    5.08
   4   1   8   71.37    5.22
   4  -1   8   55.21    4.38
   4   1   8   52.93    4.76
   4  -1   8   69.98    4.22
   4  -1   9   99.26    5.99
   4   1   9  108.97    6.21
   4   1   9   69.95    5.15
   4  -1   9   77.91    4.95
   4  -1   9   91.04    4.32
   4   1  10    9.92    1.81
   4  -1  10   13.34    1.79
  -4  -1 -11   21.43    1.35
   4   1  11   24.93    2.27
  -4   2  12   99.98    7.11
  -4   2  11   46.98    5.44
  -4  -2  11   52.94    5.10
  -4  -2  11   50.71    5.68
  -4   2  10   38.45    5.30
  -4  -2  10   49.95    5.21
  -4  -2  10   48.52    5.57
  -4  -2   9   76.17    6.89
  -4   2   9   85.14    6.33
  -4   2   9   74.69    7.15
  -4  -2   9   72.97    6.16
  -4   2   9  103.90    5.91
  -4  -2   9   92.94    4.01
   4  -2  -9   68.70   12.35
  -4  -2   9   96.82    8.12
  -4   2   9   78.16    7.47
  -4   2   8  220.06   11.59
  -4  -2   8  246.71   12.42
  -4   2   8  236.49   10.30
  -4  -2   8  205.93    9.84
  -4  -2   8  268.86    6.49
   4  -2  -8  222.28   20.97
  -4  -2   8  244.04   14.73
  -4  -2   8  222.79   11.84
  -4   2   8  240.57   12.49
  -4   2   8  240.85    8.45
   4  -2  -7  185.93   17.78
  -4   2   7  168.45    9.69
  -4  -2   7  196.03   12.03
  -4  -2   7  179.57   10.00
  -4  -2   6    2.13    1.36
  -4  -2   6    2.46    1.37
  -4   2   6    1.60    0.97
   4  -2  -6    0.85    2.14
   4   2  -6    3.75    1.04
  -4  -2   5  171.41    9.38
  -4  -2   5  214.43    8.61
  -4   2   5  183.08    8.02
   4   2  -5  204.66    7.29
   4  -2  -5  182.97    7.91
  -4  -2   4  418.45   12.75
  -4   2   4  371.45   11.46
  -4   2   4  376.22    9.86
   4   2  -4  401.93    9.89
   4  -2  -4  405.60   12.03
  -4  -2   3   83.34    4.95
  -4   2   3   72.06    4.40
  -4   2   3   88.90    4.03
   4   2  -3   88.70    4.44
   4  -2  -3   83.74    5.48
  -4   2   3   75.91    2.30
  -4  -2   2   15.47    1.91
  -4   2   2   17.96    1.75
  -4   2   2   16.61    1.08
   4   2  -2   18.68    1.98
   4  -2  -2   18.42    2.57
  -4   2   1    1.96    0.45
  -4   2   1    1.02    0.33
  -4  -2   1    1.51    0.39
   4   2  -1    1.58    0.68
   4  -2  -1    2.03    0.94
  -4  -2   0  650.01   23.95
  -4   2   0  600.92    4.99
  -4   2   0  664.35   12.04
   4   2   0  643.35   12.17
   4  -2   0  602.19   16.49
  -4  -2  -1  199.57   13.79
  -4   2  -1  229.27    3.24
  -4   2  -1  220.29    9.14
   4   2   1  218.63    7.62
   4  -2   1  190.25    9.97
  -4  -2  -2    0.49    1.71
   4   2   2    0.53    0.65
   4  -2   2    1.62    1.31
  -4   2  -2    0.20    0.84
  -4  -2  -3  151.24   12.61
   4  -2   3  137.70    8.71
   4   2   3  166.97    8.39
   4  -2   3  147.11   10.37
  -4   2  -3  157.65   10.24
  -4  -2  -4  115.29   11.57
   4  -2   4  107.19    8.49
   4   2   4  103.52    7.34
  -4   2  -4  104.79    9.20
  -4  -2  -5  217.42   16.52
   4  -2   5  220.65   13.03
   4  -2   5  199.20   15.20
  -4   2  -5  190.85   13.33
   4   2   6   30.20    3.17
   4  -2   6   31.20    3.69
  -4  -2  -6   31.56    6.14
   4  -2   6   26.30    4.79
   4  -2   6   29.24    3.22
   4   2   6   17.51    5.18
   4  -2   6   29.86    3.65
   4   2   6   30.81    3.69
  -4   2  -6   23.12    4.93
   4  -2   7  126.48    7.40
   4   2   7  145.03    7.09
   4   2   7  122.32   12.69
   4  -2   7  124.90    6.57
   4  -2   7  124.16    7.63
   4   2   7  118.91    7.38
   4   2   7  135.56    8.01
  -4   2  -7  103.17   10.89
   4   2   8   56.94    4.64
   4  -2   8   51.99    4.48
   4   2   8   47.64    4.73
   4  -2   8   43.39    3.61
   4  -2   9  100.56    5.94
   4   2   9   85.64    5.96
   4  -2   9   91.44    4.67
   4  -2  10   15.85    2.15
   4   2  10   11.41    1.89
   4  -2  10   10.39    1.28
  -4  -2 -11    7.90    0.81
   4   2  11    8.38    1.33
  -4   3  13   20.56    2.59
  -4   3  12   30.54    3.89
  -4   3  11   13.94    2.99
  -4  -3  11   15.15    2.70
  -4  -3  10  280.71   13.55
  -4  -3  10  246.24   11.57
  -4   3  10  208.07   12.20
  -4  -3  10  313.64    7.60
  -4  -3   9   32.42    4.16
  -4  -3   9   35.68    4.73
  -4   3   9   25.39    4.12
  -4   3   9   31.97    3.23
  -4  -3   9   32.55    2.40
   4  -3  -9   28.15    8.44
  -4  -3   9   33.49    5.00
  -4   3   9   31.88    4.80
  -4   3   8    0.44    0.72
  -4  -3   8    1.01    0.65
  -4  -3   8    2.19    1.31
  -4   3   8    0.56    0.28
  -4  -3   8    2.99    1.64
  -4  -3   8    1.50    1.21
  -4   3   8    1.55    1.30
   4  -3  -8    3.11    1.72
  -4  -3   8    0.93    0.34
  -4  -3   7    0.45    0.82
  -4  -3   7    1.29    1.14
  -4   3   7   -0.60    0.88
   4  -3  -7    1.33    1.72
  -4  -3   7    1.20    0.86
  -4   3   7    1.27    0.90
  -4  -3   7   -0.49    0.76
   4  -3  -6   28.55    7.32
  -4   3   6   29.66    3.63
  -4  -3   6   29.12    4.39
  -4  -3   6   26.14    3.45
   4   3  -6   32.39    3.21
  -4  -3   5   38.24    4.49
  -4   3   5   41.55    3.77
   4   3  -5   41.76    3.52
  -4  -3   4   43.86    4.27
  -4   3   4   49.62    3.50
   4   3  -4   47.48    3.55
   4  -3  -4   49.65    4.54
  -4   3   3 1033.78   12.85
  -4   3   3 1028.57    9.96
   4  -3  -3 1002.52   21.23
  -4  -3   2   29.60    2.72
  -4   3   2   30.36    1.69
   4   3  -2   36.03    2.86
   4  -3  -2   28.76    3.73
  -4  -3   1  273.30    7.40
  -4   3   1  269.54    5.89
   4   3  -1  283.70    7.96
  -4  -3   0   88.64    9.46
  -4   3   0  106.80    4.85
   4   3   0   93.34    4.61
   4  -3   0   84.25    6.89
  -4  -3  -1  114.99   10.77
  -4   3  -1  125.68    6.58
   4   3   1  122.08    5.47
   4  -3   1  114.79    8.69
  -4  -3  -2  190.96   14.21
   4  -3   2  180.81    7.77
  -4   3  -2  203.22   10.16
   4   3   2  199.21    7.79
   4  -3   2  167.19   11.24
  -4  -3  -3  133.93   12.29
   4  -3   3  128.59    7.55
   4   3   3  141.81    7.39
  -4   3  -3  144.77    9.59
   4  -3   4  272.41   12.23
  -4  -3  -4  303.60   19.42
   4  -3   4  304.43   18.88
  -4   3  -4  309.42   15.40
  -4  -3  -5   35.48    6.87
   4  -3   5   34.68    6.50
  -4   3  -5   32.40    5.45
   4   3   6    1.11    0.62
   4   3   6    1.73    1.31
   4  -3   6    1.62    1.03
   4   3   6   -1.49    1.70
   4  -3   6    1.06    0.37
  -4  -3  -6   -0.69    2.21
   4  -3   6    2.23    1.34
  -4   3  -6    2.10    1.57
   4   3   7  723.38   15.49
   4  -3   7  688.54   17.70
   4  -3   7  578.08   14.65
   4   3   7  532.41   27.76
   4   3   7  577.31   17.01
   4  -3   7  615.04   16.77
   4   3   7  671.51   18.79
  -4   3  -7  552.50   24.14
   4   3   8   15.00    2.89
   4   3   8   16.19    2.38
   4  -3   8   14.41    2.39
   4   3   8   14.28    2.64
  -4   3  -8   23.05    2.41
   4  -3   8   12.19    2.09
   4  -3   9   -0.14    0.46
   4   3   9   -0.19    0.54
   4  -3   9    0.45    0.40
   4  -3  10    4.59    1.17
  -4  -3 -10    3.75    0.69
   4   3  10    1.94    0.87
   4  -3  10    4.10    0.86
   4   3  11   52.37    3.40
  -4  -3 -11   46.89    1.96
   4  -3  11   55.15    2.25
   4   3  12   26.42    1.79
  -4   4  13   74.34    4.54
  -4   4  12    0.24    0.51
  -4  -4  11   91.93    6.61
  -4   4  11   95.21    7.56
  -4  -4  10    1.31    0.75
  -4   4  10    1.36    1.27
  -4  -4  10    1.78    0.64
  -4  -4   9  379.11   15.65
  -4   4   9  313.11   14.48
  -4  -4   9  324.68   13.10
  -4   4   9  387.62   10.82
  -4  -4   9  390.76    8.31
   4  -4  -9  381.88   30.77
  -4   4   9  328.60   15.32
  -4  -4   8   53.23    5.73
  -4  -4   8   45.53    4.65
  -4   4   8   44.45    5.14
  -4  -4   8   54.35    3.03
   4  -4  -8   50.56   10.96
  -4  -4   8   44.68    6.35
  -4   4   8   43.82    5.47
  -4   4   8   39.78    3.57
  -4   4   7  134.20    8.61
   4  -4  -7  135.56   16.76
  -4  -4   7  131.11    4.38
  -4  -4   7  124.81    9.91
  -4  -4   7  145.54    9.02
  -4  -4   7  133.80    7.33
  -4   4   7  107.34    7.76
   4   4  -7  144.69    7.51
  -4   4   6  107.38    6.89
   4  -4  -6  109.72   14.07
  -4  -4   6   99.90    8.07
   4   4  -6  105.99    6.26
  -4   4   5    0.66    0.36
   4  -4  -5    0.88    2.03
  -4  -4   5    1.32    0.87
   4   4  -5    0.87    0.57
  -4  -4   4    9.35    2.17
  -4   4   4   11.96    1.70
   4  -4  -4   10.72    2.95
  -4  -4   4   10.09    3.43
   4   4  -4    9.44    1.71
   4  -4  -4   12.42    2.49
  -4  -4   3 4082.15   37.31
  -4   4   3 4898.67   25.72
  -4  -4   3 4722.09   78.52
   4   4  -3 4547.04   36.26
   4  -4  -3 4422.58   49.64
  -4   4   3 4302.51   22.77
  -4  -4   2    1.16    0.69
  -4   4   2    1.65    0.46
  -4  -4   2    1.97    2.28
   4   4  -2    1.28    0.67
   4  -4  -2    2.66    1.42
  -4  -4   1  136.27    5.49
   4   4  -1  128.66    5.62
   4  -4  -1  115.71    8.61
  -4   4   1  123.41    4.32
  -4  -4   0  819.02   29.57
  -4   4   0  869.12   13.94
   4   4   0  848.12   14.31
   4  -4   0  808.11   23.81
  -4  -4  -1  504.96   23.70
   4   4   1  523.91   11.55
  -4   4  -1  538.84   13.02
   4  -4   1  487.36   19.36
  -4  -4  -2  796.07   30.04
  -4   4  -2  789.36   18.71
   4   4   2  815.53   15.46
  -4  -4  -3  445.10   23.54
  -4   4  -3  471.80   16.56
   4   4   3  482.22   13.42
   4  -4   3  478.64   24.02
  -4  -4  -4  146.86   14.38
  -4   4  -4  152.05   10.36
   4  -4   4  153.13   13.96
  -4  -4  -5   84.85   11.45
   4  -4   5   97.29    6.58
  -4   4  -5   90.39    8.64
   4  -4   5   80.33   10.50
   4  -4   6  470.17   14.74
   4   4   6  454.13   11.40
  -4  -4  -6  420.61   26.95
   4  -4   6  408.39   13.50
   4  -4   6  405.75   13.85
  -4   4  -6  405.10   19.08
   4   4   6  507.30   16.14
   4  -4   7  893.25   20.01
  -4  -4  -7  858.74   39.83
   4   4   7  793.22   34.49
   4  -4   7  865.24   18.42
   4  -4   7  799.39   19.13
  -4   4  -7  784.64   27.86
   4   4   7  917.45   22.89
   4   4   8    4.50    1.73
   4  -4   8    3.14    1.10
   4   4   8    2.50    1.25
   4  -4   8    2.14    0.95
   4  -4   9   53.89    4.19
  -4  -4  -9   47.99    2.68
   4   4   9   46.36    4.45
   4  -4  10   18.86    2.15
   4   4  10   15.88    2.36
  -4  -4 -10   15.56    1.35
   4  -4  10   16.90    1.73
  -4  -4 -11   -0.04    0.09
   4   4  11    0.02    0.28
   4  -4  11    0.16    0.21
  -4   5  12   -0.59    0.95
  -4  -5  11    7.37    2.02
  -4   5  11    5.27    1.92
  -4  -5  10   30.07    4.02
  -4   5  10   26.70    4.31
  -4  -5  10   38.52    2.55
  -4  -5   9  176.11    9.62
  -4   5   9  160.70   10.32
  -4   5   9  204.64    7.72
  -4  -5   9  206.06    5.94
  -4  -5   8   11.57    2.84
  -4   5   8   11.28    2.66
  -4  -5   8   11.10    2.36
  -4  -5   8   12.66    3.63
  -4   5   8    8.53    2.19
  -4  -5   8   14.37    1.54
   4  -5  -8   18.59    7.21
  -4   5   8    7.46    1.59
  -4   5   7   84.64    6.80
   4  -5  -7   88.38   14.05
  -4  -5   7   90.53    3.72
  -4  -5   7   73.73    7.80
  -4  -5   7   97.13    7.55
  -4   5   7   69.89    6.39
  -4  -5   7   77.84    5.70
   4   5  -7   88.46    6.22
  -4   5   6   14.17    2.44
   4  -5  -6   16.51    5.51
  -4  -5   6   16.45    3.37
   4   5  -6   12.47    2.25
  -4   5   5   57.45    4.38
   4  -5  -5   79.76   11.62
  -4  -5   5   69.30    6.23
  -4  -5   5   79.43   11.38
   4   5  -5   76.54    5.45
   4  -5  -4  123.26   13.30
  -4  -5   4  115.53    7.23
  -4  -5   4  124.58   14.06
   4   5  -4  125.53    6.63
   4  -5  -4  124.46   10.37
  -4  -5   3  707.56   16.38
  -4  -5   3  759.54   34.02
   4   5  -3  765.10   15.82
  -4   5   3  765.80   10.74
  -4  -5   2   54.01    4.12
  -4  -5   2   61.08    9.66
  -4   5   2   57.17    2.93
   4   5  -2   55.54    4.09
   4  -5  -2   51.91    6.14
   4  -5  -2   61.17    8.01
  -4  -5   1   54.63    3.86
  -4  -5   1   44.60    7.02
  -4  -5   1   56.90    8.98
   4   5  -1   54.63    3.90
  -4   5   1   51.37    2.95
   4  -5  -1   50.10    6.28
   4  -5  -1   55.87    8.03
  -4  -5   0   40.24    6.86
  -4   5   0   45.07    3.21
   4   5   0   42.61    3.33
   4  -5   0   46.65    7.36
  -4  -5  -1    9.12    3.53
   4  -5   1    7.27    3.00
  -4   5  -1    7.71    1.55
   4   5   1    6.55    1.37
  -4  -5  -2  181.57   15.07
  -4   5  -2  169.98    8.33
   4   5   2  177.91    7.18
   4  -5   2  171.75   14.88
  -4  -5  -3    3.90    2.64
   4  -5   3    0.21    1.56
  -4   5  -3    2.21    1.30
   4   5   3    0.00    0.50
  -4  -5  -4   -2.36    2.78
   4  -5   4    1.28    2.65
  -4   5  -4    0.76    0.74
   4  -5   5  567.91   16.02
  -4  -5  -5  509.07   29.60
   4  -5   5  519.22   15.59
   4  -5   5  502.89   15.29
  -4   5  -5  534.69   20.13
   4  -5   5  507.88   28.49
   4  -5   6   69.93    5.66
  -4  -5  -6   73.71   11.64
   4  -5   6   74.76    5.71
   4  -5   6   72.85    5.82
   4   5   6   80.30    6.84
  -4   5  -6   72.40    7.82
   4   5   7    0.73    1.00
   4  -5   7    0.68    0.62
   4   5   7    0.62    1.65
   4  -5   7    1.79    1.27
  -4  -5  -7    3.04    5.17
   4  -5   7    1.39    0.84
  -4   5  -7    1.12    1.33
   4  -5   8   37.93    3.84
   4  -5   8   28.37    3.30
   4   5   8   30.44    4.00
  -4  -5  -8   38.43    2.48
   4   5   8   36.88    4.89
   4  -5   9   48.02    3.77
   4   5   9   40.85    4.22
  -4  -5  -9   43.57    2.52
   4  -5   9   39.00    3.24
   4  -5  10   11.69    1.63
   4   5  10    8.46    1.73
  -4  -5 -10   11.10    1.15
   4  -5  10    8.02    1.23
   4   5  11  173.58    6.03
   4  -5  11  170.34    4.04
  -4   6  12    0.63    0.55
  -4  -6  11  153.07    7.95
  -4   6  11  143.67    8.96
  -4  -6  10    2.47    0.60
  -4  -6  10    3.36    1.37
  -4   6  10    1.80    1.01
  -4  -6   9   10.52    1.37
  -4  -6   9    6.71    1.70
  -4   6   9    8.88    2.54
  -4  -6   8    4.03    1.88
  -4  -6   8    6.26    1.08
   4  -6  -8    9.48    6.69
  -4   6   8    5.46    1.66
  -4  -6   8    3.88    1.47
  -4  -6   7  211.79    5.71
   4  -6  -7  196.35   22.02
  -4  -6   7  164.07   11.75
  -4   6   7  147.66    9.33
  -4  -6   7  159.85    8.34
   4   6  -7  177.60    9.36
  -4  -6   6    3.00    1.61
   4  -6  -6    8.03    4.65
  -4   6   6    2.50    1.29
  -4  -6   6    2.73    0.88
  -4  -6   6    3.20    3.21
   4   6  -6    4.62    1.42
   4  -6  -5  170.88   17.83
  -4  -6   5  144.11    9.20
  -4  -6   5  181.93   18.42
   4   6  -5  170.11    8.66
   4  -6  -4  408.34   25.45
  -4  -6   4  374.33   13.70
  -4  -6   4  396.12   26.78
   4   6  -4  395.46   12.71
  -4  -6   3    0.92    0.67
   4  -6  -3    3.01    1.95
  -4   6   3    1.33    0.47
  -4  -6   3   -1.05    3.06
   4   6  -3    1.20    0.56
   4  -6  -2  764.51   30.10
  -4  -6   2  743.38   15.65
  -4  -6   2  742.10   35.51
  -4   6   2  722.82   11.50
   4   6  -2  752.56   16.10
   4  -6  -2  792.16   30.92
  -4  -6   1   37.63    7.08
   4  -6  -1   46.04    6.89
  -4  -6   1   43.31    3.53
  -4   6   1   44.04    2.94
   4   6  -1   47.95    3.88
  -4  -6   1   46.44    8.76
   4  -6  -1   44.95    7.62
  -4  -6   0  604.48   27.82
   4  -6   0  635.76   22.72
  -4   6   0  631.49   12.25
  -4  -6   0  627.54   31.78
   4   6   0  644.55   13.81
   4  -6   0  685.01   29.49
  -4  -6  -1  298.46   20.26
  -4   6  -1  318.44    9.84
   4   6   1  326.10    9.83
   4  -6   1  335.28   21.28
  -4  -6  -2   14.11    4.60
  -4   6  -2   12.83    2.25
   4  -6   2    8.56    3.59
   4   6   2   11.46    1.82
  -4  -6  -3   13.55    5.30
   4  -6   3    9.73    4.01
  -4   6  -3    5.62    1.66
  -4  -6  -4   31.87    7.61
   4  -6   4   36.31    4.05
  -4   6  -4   31.41    4.25
   4   6   4   35.23    4.28
   4  -6   4   31.67    7.41
   4  -6   5   24.43    3.34
  -4  -6  -5   24.22    6.31
   4  -6   5   21.99    3.31
   4  -6   5   24.49    3.32
   4   6   5   27.00    3.99
  -4   6  -5   25.57    4.17
   4  -6   5   22.38    6.54
   4  -6   6   19.20    3.04
   4  -6   6   18.90    2.86
  -4  -6  -6   21.40    6.47
   4  -6   6   16.69    2.84
  -4  -6  -6   21.11    1.85
  -4   6  -6   18.66    3.51
   4   6   6   24.71    4.10
   4  -6   7  180.31    9.06
   4  -6   7  175.88    8.64
  -4  -6  -7  200.43    5.72
   4  -6   7  160.13    8.35
   4   6   7  215.03   12.25
   4  -6   8   55.06    4.42
   4  -6   8   49.48    4.18
  -4  -6  -8   55.76    2.97
   4   6   8   55.89    5.37
   4   6   8   59.92    6.53
   4  -6   9  106.08    5.36
   4  -6   9   85.08    4.74
  -4  -6  -9  106.69    3.91
   4   6   9  104.25    6.81
   4   6   9   99.71    7.78
   4   6  10  117.41    6.14
  -4  -6 -10  121.62    3.76
   4  -6  10  115.15    4.36
   4   6  11   19.71    1.98
   4  -6  11   21.40    1.37
  -4   7  12   27.53    2.98
  -4  -7  11   93.76    5.85
  -4   7  11   93.16    6.89
  -4  -7  10    3.45    0.73
  -4   7  10    2.63    1.28
  -4  -7  10    4.01    1.33
  -4  -7   9   79.69    3.61
  -4  -7   9   60.52    5.52
  -4   7   9   61.29    6.34
  -4  -7   8   10.85    1.33
  -4  -7   8    8.53    2.02
  -4   7   8    7.03    2.03
  -4  -7   7   13.36    3.13
  -4  -7   7   16.51    1.58
   4  -7  -7   15.62    6.00
  -4   7   7   12.65    2.69
  -4  -7   7   15.72    2.54
   4   7  -7   15.09    2.89
  -4  -7   6   12.06    3.21
   4  -7  -6   11.87    5.25
  -4   7   6   12.03    2.58
  -4   7   6   10.55    1.68
  -4  -7   6   11.77    2.14
  -4  -7   6   22.02    7.27
   4   7  -6   10.91    2.38
   4  -7  -5   -1.44    3.74
  -4   7   5    3.66    1.54
  -4  -7   5    3.56    1.48
  -4  -7   5    1.72    2.04
   4   7  -5    4.36    1.53
   4  -7  -4   57.93   10.12
  -4  -7   4   50.01    5.20
  -4  -7   4   64.62   11.76
   4   7  -4   61.38    5.35
   4  -7  -3  548.40   29.03
  -4  -7   3  513.90   15.19
  -4  -7   3  493.86   31.61
  -4   7   3  499.22   10.37
   4   7  -3  506.61   14.79
   4  -7  -3  548.96   27.58
  -4  -7   2   75.55    5.41
   4  -7  -2   81.33   10.27
  -4  -7   2   75.55   12.00
  -4   7   2   81.35    4.17
   4   7  -2   75.33    5.38
   4  -7  -2   78.70   10.79
  -4  -7   1  299.42   10.02
  -4  -7   1  280.58   19.66
   4  -7  -1  338.46   19.01
  -4   7   1  296.50    8.18
   4   7  -1  310.90   10.56
  -4  -7   1  284.22   23.35
   4  -7  -1  304.96   21.09
  -4  -7   0    1.19    1.88
   4  -7   0    2.13    2.02
  -4   7   0    1.31    0.57
  -4  -7   0    0.88    1.74
   4   7   0    0.29    0.59
  -4  -7  -1    3.30    1.93
   4  -7   1    1.92    2.12
  -4   7  -1    3.39    1.08
   4   7   1    5.27    1.36
  -4  -7  -2    5.01    4.11
   4  -7   2   -4.46    3.80
  -4   7  -2    0.60    0.68
   4   7   2   -0.01    0.42
  -4  -7  -3  291.77   22.74
  -4   7  -3  285.62   11.34
   4  -7   3  277.20   22.80
   4   7   4    7.57    2.05
   4  -7   4    5.13    1.48
  -4  -7  -4   13.74    5.43
   4  -7   4    5.23    1.83
  -4  -7  -4    7.38    1.02
   4  -7   4    6.34    1.83
  -4  -7  -4    6.68    1.09
   4  -7   4    7.11    3.52
  -4   7  -4    5.58    1.74
   4  -7   5  205.32    9.91
  -4  -7  -5  222.08   21.76
   4  -7   5  195.51    9.71
  -4  -7  -5  226.37    5.87
   4  -7   5  206.43    9.94
   4   7   5  232.55   12.23
  -4   7  -5  223.29   11.82
   4  -7   5  185.91   19.74
   4  -7   6   89.52    6.30
   4  -7   6   77.62    6.10
  -4  -7  -6   88.32   13.83
  -4  -7  -6   93.16    3.90
   4  -7   6   78.44    5.90
  -4   7  -6   90.46    7.62
   4   7   6   95.26    8.23
   4   7   7    0.40    0.75
   4  -7   7    0.20    0.55
   4  -7   7    0.79    0.69
   4  -7   7   -0.77    0.60
  -4  -7  -7    0.31    0.33
   4  -7   8   41.04    3.65
   4  -7   8   33.67    3.47
   4   7   8   38.80    4.48
  -4  -7  -8   42.01    2.61
   4   7   8   38.20    5.24
   4  -7   9   19.69    2.11
   4  -7   9   14.47    1.88
   4   7   9   19.30    2.88
  -4  -7  -9   20.49    1.73
   4   7   9   15.03    3.04
  -4  -7 -10    4.18    0.71
   4   7  10    5.96    1.34
   4  -7  10    4.66    0.83
   4   7  11   95.88    3.99
   4  -7  11   98.19    2.67
  -4  -8  11   67.61    4.61
  -4   8  11   60.92    5.18
  -4  -8  10    1.80    0.91
  -4   8  10    1.53    0.91
  -4  -8   9   19.33    1.66
  -4   8   9   18.44    4.66
  -4   8   9   15.30    3.18
  -4  -8   9   16.01    2.73
  -4  -8   8    6.39    0.95
  -4  -8   8    4.62    1.30
  -4   8   8    5.08    1.91
  -4  -8   7   17.67    3.98
   4  -8  -7   18.76    6.65
  -4  -8   7   14.07    2.57
  -4   8   7   16.21    3.14
   4   8  -7   18.58    3.31
  -4  -8   6   27.79    4.69
   4  -8  -6   30.45    8.68
  -4  -8   6   22.18    3.07
  -4   8   6   22.89    2.65
  -4   8   6   25.19    3.59
   4   8  -6   27.10    3.92
  -4  -8   6   22.97    6.06
  -4   8   6   18.56    4.58
  -4  -8   5   17.98    3.55
   4  -8  -5   22.89    7.74
  -4  -8   5   17.68    2.48
  -4   8   5   17.39    3.13
  -4   8   5   18.59    2.30
   4   8  -5   20.14    3.33
  -4  -8   5   12.58    5.82
  -4   8   5   21.40    5.18
  -4   8   4  151.78    6.55
   4  -8  -4  177.64   18.96
  -4  -8   4  146.87    9.23
  -4  -8   4  130.77    6.29
  -4  -8   4  154.71   19.25
   4   8  -4  171.48    9.56
  -4   8   4  130.23   11.57
   4  -8  -3  192.91   17.81
  -4  -8   3  155.53    8.84
  -4  -8   3  181.53   20.96
  -4   8   3  170.61    6.59
   4   8  -3  171.62    9.14
   4  -8  -3  176.29   17.19
   4  -8  -2   52.10    8.76
  -4  -8   2   45.64    4.43
  -4   8   2   48.36    3.51
   4   8  -2   47.38    4.62
  -4  -8   2   41.62    9.64
   4  -8  -2   50.81    9.27
   4  -8  -1   82.31    9.82
  -4  -8   1   71.20    5.17
  -4  -8   1   69.43   10.16
  -4  -8   1   73.71   12.48
  -4   8   1   69.93    4.28
   4   8  -1   75.06    5.58
   4  -8  -1   75.92   11.68
  -4  -8   0   66.11   10.18
  -4  -8   0   80.41    5.57
  -4  -8   0   68.62   12.20
  -4   8   0   76.54    4.70
   4   8   0   74.21    5.37
   4  -8   0   79.26   11.92
  -4  -8  -1   -0.75    3.02
   4  -8   1    3.56    1.66
  -4   8  -1    3.55    1.11
  -4  -8  -1    3.54    2.59
   4   8   1    2.44    0.98
  -4  -8  -2   42.66    8.67
  -4  -8  -2   41.57    2.31
   4  -8   2   29.05    3.47
  -4   8  -2   41.33    3.92
   4  -8   2   42.07    9.49
   4   8   2   45.72    4.93
   4  -8   3  111.84    7.21
   4  -8   3   76.09    7.73
  -4  -8  -3  121.73   15.81
  -4  -8  -3  115.49    4.03
   4  -8   3  105.45    6.92
  -4  -8  -3  119.85    5.01
   4   8   3  128.97    8.80
  -4   8  -3  119.08    7.19
  -4   8  -3   81.95   10.81
   4  -8   3  119.41   15.89
   4  -8   4   13.23    2.56
   4   8   4   13.22    3.18
  -4  -8  -4   20.75    7.32
   4  -8   4   11.66    2.71
  -4  -8  -4   16.42    1.59
  -4  -8  -4   17.27    1.92
   4  -8   4   13.78    2.57
  -4   8  -4   15.37    2.86
   4  -8   4   15.04    6.04
   4  -8   5    1.19    0.90
   4   8   5   -0.28    0.91
  -4  -8  -5   -0.24    2.59
   4  -8   5    0.00    0.51
  -4  -8  -5    0.50    0.28
   4  -8   5   -0.34    0.79
  -4   8  -5    0.09    0.60
   4  -8   6    0.51    0.56
   4   8   6   -0.43    1.12
   4  -8   6    0.42    0.74
   4  -8   6    0.95    0.57
  -4  -8  -6    1.24    0.49
   4  -8   7   45.98    4.03
   4  -8   7   39.93    3.97
  -4  -8  -7   49.12    2.92
   4   8   7   46.13    6.05
   4  -8   8  125.08    5.81
   4  -8   8  103.33    5.73
  -4  -8  -8  124.34    4.53
   4   8   8  119.27    7.69
   4   8   8  106.87    8.93
   4  -8   9   79.70    3.79
   4  -8   9   65.37    3.76
  -4  -8  -9   70.30    3.19
   4   8   9   78.84    5.46
   4   8   9   71.44    6.71
   4  -8  10   10.53    1.16
   4   8  10   11.84    1.75
  -4  -8 -10    7.44    0.89
  -4   9  11   17.76    2.60
   4  -9 -11    5.56    1.05
  -4   9  10    7.02    1.92
  -4  -9  10    9.33    1.80
   4  -9 -10    5.17    1.26
  -4  -9   9  108.37    3.72
  -4  -9   9   90.22    6.17
  -4   9   9   97.77    7.67
  -4   9   8   74.09    6.98
  -4  -9   8   70.43    5.65
  -4   9   7    7.89    2.34
  -4  -9   7    7.55    1.91
  -4  -9   6   65.21    7.29
   4  -9  -6   72.74   13.38
  -4   9   6   53.77    4.09
  -4  -9   6   54.47    4.69
  -4   9   6   56.69    5.60
   4   9  -6   62.19    6.29
  -4  -9   6   68.51   13.37
  -4   9   6   48.98    7.56
   4  -9  -5  187.12   21.33
  -4  -9   5  168.36   11.01
  -4  -9   5  137.49    7.16
  -4   9   5  161.11    9.08
  -4   9   5  154.95    7.12
  -4  -9   5  153.55   20.70
   4   9  -5  181.82   10.65
  -4   9   5  139.78   12.80
  -4   9   4    2.23    0.79
   4  -9  -4    0.03    2.07
  -4  -9   4    1.78    1.09
  -4  -9   4    2.88    0.97
  -4  -9   4    3.49    3.22
  -4   9   4    0.27    1.28
   4   9  -4    3.83    1.41
  -4   9   3    9.45    1.68
   4  -9  -3   12.93    5.10
  -4  -9   3   11.19    2.43
  -4  -9   3    8.81    1.67
   4  -9  -3   13.57    2.04
  -4   9   3   11.63    1.88
   4  -9  -3   15.22    5.29
  -4  -9   3    4.94    2.87
  -4   9   3    9.87    3.31
   4   9  -3   12.55    2.64
  -4  -9   2   19.12    3.03
   4  -9  -2   21.33    5.25
   4  -9  -2   22.32    2.60
  -4  -9   2   18.30    2.29
  -4   9   2   20.27    2.43
   4   9  -2   19.87    3.19
  -4   9   2   12.00    3.82
  -4  -9   2   18.83    6.37
   4  -9  -2   14.85    5.91
  -4  -9   1    0.47    1.95
  -4  -9   1    0.57    0.50
  -4  -9   1    1.02    0.53
   4  -9  -1    2.29    2.63
  -4   9   1    0.84    1.01
  -4   9   1    0.87    0.58
  -4  -9   1   -3.04    3.65
   4  -9  -1    0.52    0.55
   4   9  -1    0.35    0.32
  -4  -9   0    8.98    4.25
  -4  -9   0   11.18    2.25
  -4  -9   0    9.96    1.27
   4  -9   0    7.37    1.55
   4  -9   0   10.59    1.94
  -4  -9   0    8.60    1.46
  -4   9   0    8.83    1.66
  -4   9   0    7.34    3.36
   4  -9   0   14.18    5.30
  -4  -9   0    3.82    2.71
   4   9   0    9.86    2.03
   4   9   1   -0.56    0.84
  -4  -9  -1   -1.46    2.89
   4  -9   1   -1.34    0.86
   4  -9   1   -1.15    0.62
  -4  -9  -1    0.29    0.46
  -4  -9  -1   -0.02    0.13
   4  -9   1    0.74    3.16
  -4   9  -1   -0.02    0.36
  -4  -9  -1   -2.40    1.89
   4   9   1    0.68    0.71
  -4   9  -1   -3.57    2.66
   4  -9   2   24.59    3.32
  -4  -9  -2   26.80    7.56
   4  -9   2   24.73    3.30
   4  -9   2   17.84    2.83
  -4  -9  -2   26.04    2.02
  -4  -9  -2   26.54    2.54
  -4   9  -2   27.42    3.31
   4  -9   2   30.06    8.86
  -4   9  -2   22.41    5.69
   4   9   2   27.29    4.05
   4  -9   3   28.78    3.70
   4  -9   3   34.04    3.96
  -4  -9  -3   32.01    8.19
   4  -9   3   27.16    3.62
  -4  -9  -3   31.72    2.32
  -4  -9  -3   31.71    2.78
  -4   9  -3   34.54    3.86
   4  -9   3   36.32    9.47
  -4   9  -3   17.65    5.30
   4   9   3   34.03    4.82
   4   9   4    4.54    1.84
   4  -9   4    3.69    1.38
  -4  -9  -4   -0.67    3.68
   4  -9   4    2.12    1.10
  -4  -9  -4    3.12    0.74
   4  -9   4    1.88    0.69
  -4  -9  -4    3.86    1.06
   4  -9   4    0.28    3.03
  -4   9  -4    1.87    0.78
   4  -9   5   17.87    2.87
   4   9   5   20.00    3.97
   4  -9   5   16.79    2.75
  -4  -9  -5   19.94    1.89
   4  -9   5   16.42    2.93
   4   9   6    2.44    1.79
   4  -9   6    0.73    0.83
   4  -9   6    1.75    1.20
  -4  -9  -6    1.05    0.39
   4  -9   7    0.96    0.77
   4  -9   7   -1.06    1.05
  -4  -9  -7    0.35    0.30
   4   9   7    0.60    0.83
   4   9   7    0.44    1.08
   4  -9   8    7.67    1.52
  -4  -9  -8    9.21    1.27
   4   9   8    9.69    2.12
   4   9   8    9.80    2.79
   4  -9   9   -0.44    0.35
  -4  -9  -9    0.24    0.27
  -4   9  -9    0.32    0.28
   4   9   9    0.20    0.68
   4   9   9    0.39    0.85
   4  -9  10   26.31    1.63
   4   9  10   31.22    2.48
   4 -10 -11    0.10    0.19
  -4  10  10    0.84    0.79
   4 -10 -10    1.16    0.67
  -4  10   9    0.52    2.07
  -4  10   9    3.69    1.67
  -4 -10   9    4.64    1.35
   4 -10  -9    3.20    0.93
  -4 -10   8    5.03    1.43
  -4  10   8    2.30    1.03
  -4  10   7    3.19    1.48
  -4 -10   7    4.02    1.47
  -4  10   7    1.80    0.99
  -4  10   6  373.19   11.00
  -4  10   6  372.63   14.64
   4 -10  -5   60.48   12.85
  -4 -10   5   43.51    5.89
  -4  10   5   40.54    3.72
  -4  10   5   42.15    4.71
   4  10  -5   45.62    5.49
  -4 -10   5   44.01   11.52
  -4  10   5   26.94    5.96
  -4  10   4   10.96    1.95
  -4 -10   4   12.15    2.82
   4 -10  -4   11.54    5.07
   4 -10  -4   14.74    2.23
  -4 -10   4   13.38    5.41
  -4  10   4    9.11    3.36
   4  10  -4   12.77    2.82
  -4  10   3    1.95    0.96
   4 -10  -3   -0.74    3.12
  -4 -10   3    1.96    1.13
  -4 -10   3    0.42    0.52
  -4  10   3    3.13    1.00
  -4  10   3    4.76    2.82
   4  10  -3    1.47    0.76
   4 -10  -3    1.24    0.54
  -4 -10   2    1.60    1.19
   4 -10  -2    1.91    0.84
  -4 -10   2    1.72    0.65
  -4 -10   2    2.47    0.98
   4 -10  -2    2.57    3.83
  -4  10   2    3.07    0.98
  -4  10   2    1.75    2.32
  -4 -10   2    2.84    2.21
   4  10  -2    2.59    1.40
   4 -10  -2    1.97    0.80
  -4 -10   1   14.24    2.74
  -4 -10   1   13.41    2.14
  -4 -10   1   12.55    1.57
   4 -10  -1   10.29    1.94
   4 -10  -1   15.99    2.35
  -4  10   1   13.42    2.13
  -4  10   1   10.07    3.83
   4 -10  -1   19.04    6.81
   4  10  -1   17.10    3.05
  -4 -10   1   19.00    7.27
  -4 -10   0  583.58   33.82
  -4 -10   0  608.16   17.04
  -4 -10   0  542.42   12.92
   4 -10   0  436.59   13.08
   4 -10   0  514.28   14.05
  -4 -10   0  502.07    9.72
  -4 -10   0  652.14   42.49
  -4  10   0  624.35   14.73
   4 -10   0  652.46   41.02
   4  10   0  642.98   17.63
  -4  10   0  473.82   25.92
   4  10   0  530.95   18.40
   4 -10   1  174.28    8.56
  -4 -10  -1  158.80   18.34
  -4 -10  -1  187.51    9.64
   4 -10   1  118.54    7.08
   4 -10   1  150.93    7.85
  -4 -10  -1  147.90    6.72
  -4 -10  -1  142.63    5.18
  -4 -10  -1  186.83   22.31
   4 -10   1  173.64   21.37
  -4  10  -1  123.99   13.45
  -4  10  -1  166.81    7.86
   4  10   1  141.61    9.75
   4  10   2   10.39    2.76
   4 -10   2   12.53    2.38
  -4 -10  -2   12.05    5.01
   4 -10   2    9.28    2.26
  -4 -10  -2   12.27    1.52
   4 -10   2    7.95    2.08
  -4 -10  -2   12.21    1.90
   4 -10   2    7.75    1.81
  -4  10  -2   11.76    2.10
   4 -10   2   14.45    5.93
  -4  10  -2    9.11    3.37
   4  10   3   23.77    4.31
  -4 -10  -3   28.17    7.87
   4 -10   3   19.77    3.03
  -4 -10  -3   20.55    2.00
   4 -10   3   16.25    2.72
  -4 -10  -3   21.49    2.56
  -4  10  -3   23.45    3.18
   4 -10   3   23.06    8.42
  -4  10  -3    9.35    4.05
   4 -10   4   42.88    4.45
  -4 -10  -4   46.61    3.04
   4 -10   4   45.22    4.57
  -4 -10  -4   44.21    3.59
   4  10   4   52.25    6.53
   4 -10   5   -0.14    1.02
  -4 -10  -5    0.43    0.37
   4  10   5   -0.54    1.45
   4 -10   6   42.29    4.09
  -4 -10  -6   48.45    3.15
   4  10   6   50.28    6.77
   4 -10   7   28.61    3.11
  -4 -10  -7   34.07    2.55
   4  10   7   34.21    4.06
   4  10   7   34.79    5.38
   4 -10   8    1.88    0.75
   4  10   8    2.35    0.97
  -4 -10  -8    1.88    0.59
   4  10   8    3.72    1.89
   4 -10   9    5.60    0.93
   4  10   9    7.07    1.33
  -4 -10  -9    5.46    0.83
   4  10   9    5.62    1.95
   4 -10  10   28.81    1.44
  -4  11  10   71.88    5.11
   4 -11 -10   42.61    3.04
  -4  11   9    1.73    1.62
  -4  11   9   -0.20    0.81
   4 -11  -9   -0.46    0.53
  -4  11   8   42.42    4.91
   4 -11  -8   52.33    4.22
  -4  11   7  137.65    8.95
  -4  11   7  116.06   11.84
  -4  11   6   46.85    3.84
  -4  11   6   47.55    5.24
   4 -11  -6   59.67    4.69
  -4  11   6   37.79    7.19
  -4  11   5   -0.49    0.65
  -4  11   5    0.37    0.40
   4 -11  -5    0.28    0.51
  -4  11   4   14.47    2.25
   4 -11  -4   18.35    2.59
  -4  11   3   -0.60    0.61
  -4 -11   3    1.29    0.83
  -4 -11   3   -0.24    0.38
  -4 -11   3    0.78    0.80
   4 -11  -3   -0.25    0.58
  -4  11   3    0.17    0.56
  -4  11   3   -0.90    2.10
   4 -11  -3   -0.24    0.74
   4  11  -3    0.24    0.60
  -4 -11   2    2.27    1.16
   4 -11  -2    2.19    0.79
  -4 -11   2    2.14    0.76
  -4 -11   2    2.81    1.18
   4 -11  -2    0.24    1.55
  -4  11   2    2.38    0.88
  -4  11   2    2.95    1.70
   4  11  -2    3.85    1.63
   4 -11  -2    2.80    0.91
  -4 -11   1   10.18    2.46
  -4 -11   1    9.49    1.48
   4 -11  -1    7.62    1.66
  -4 -11   1   10.56    2.01
  -4  11   1   11.04    2.02
  -4  11   1    7.70    3.42
   4 -11  -1    9.42    1.98
   4 -11  -1   17.32    7.47
  -4 -11   1   11.91    5.54
   4  11  -1   11.73    2.63
  -4 -11   0   97.05   13.85
  -4 -11   0  104.00    7.43
   4 -11   0   80.19    5.81
  -4 -11   0   81.71    5.42
  -4 -11   0   76.46    4.10
   4 -11   0   68.66    5.36
  -4 -11   0  104.35   17.70
  -4  11   0  103.13    6.32
   4  11   0   92.97    7.01
   4 -11   0   94.79   16.66
  -4  11   0   59.65    9.54
   4  11   0   81.90    7.67
  -4 -11  -1   34.63    4.28
  -4 -11  -1   35.87    8.49
  -4 -11  -1   29.35    2.54
   4 -11   1   20.89    3.09
   4 -11   1   24.81    3.36
  -4 -11  -1   30.84    3.34
  -4  11  -1   32.95    3.56
   4 -11   1   39.54   10.54
  -4  11  -1   25.84    6.46
   4  11   1   28.07    4.77
   4 -11   2   31.24    4.01
  -4 -11  -2   32.00    2.60
   4 -11   2   30.39    3.76
   4 -11   2   20.99    3.25
  -4 -11  -2   32.06    3.43
   4 -11   2   43.16   12.33
  -4  11  -2   22.17    6.37
   4  11   2   32.68    5.25
   4 -11   3   51.97    4.83
  -4 -11  -3   54.57    3.43
  -4 -11  -3   49.07    4.12
   4 -11   3   51.48    4.86
  -4  11  -3   37.60    7.80
   4  11   3   55.76    7.10
   4 -11   4   27.37    3.62
  -4 -11  -4   33.78    2.73
  -4 -11  -4   27.56    2.94
   4  11   4   33.05    5.54
   4 -11   5    1.79    1.03
  -4 -11  -5    2.98    0.73
   4  11   5    0.38    1.30
   4 -11   6   19.63    2.60
  -4 -11  -6   23.19    2.20
   4  11   6   24.77    4.89
   4 -11   7   13.81    1.98
  -4 -11  -7   18.10    1.83
   4  11   7   20.14    2.90
   4  11   7   19.13    4.19
   4 -11   8   10.97    1.44
  -4 -11  -8   11.63    1.33
   4  11   8   13.91    2.01
   4  11   8   10.51    2.62
   4 -11   9   32.49    1.80
  -4 -11  -9   26.15    1.66
   4  11   9   32.99    2.40
   4 -12 -10    0.07    0.32
  -4  12   9   20.78    2.79
   4 -12  -9   17.45    2.11
  -4  12   9   20.66    4.26
  -4  12   8   30.55    4.08
  -4  12   8   43.37    6.92
   4 -12  -8   39.45    3.45
  -4  12   7   93.47    7.25
   4 -12  -7  103.86    5.99
  -4  12   6    6.33    1.34
  -4  12   6    7.65    2.12
  -4  12   6    6.91    3.59
   4 -12  -6    6.28    1.49
  -4  12   5   34.77    4.44
  -4  12   5   36.69    3.47
   4 -12  -5   42.16    3.96
  -4  12   5   37.47    7.30
  -4  12   4  104.06    6.07
   4 -12  -4  110.70    6.39
  -4  12   3   33.30    3.46
   4 -12  -3   39.00    3.77
   4 -12  -3   25.13    3.00
  -4 -12   3   24.76    2.83
  -4  12   3   27.59    6.34
  -4  12   2    2.77    1.23
   4 -12  -2    1.86    0.87
  -4 -12   2    1.48    0.53
  -4 -12   2    1.82    0.86
  -4  12   2    2.86    1.71
   4 -12  -2    1.49    0.88
  -4 -12   1   91.48    4.95
   4 -12  -1  105.67    6.56
  -4 -12   1   92.39    6.22
   4 -12  -1   88.56    6.07
  -4  12   1   89.74   11.73
  -4 -12   0  289.18   10.90
   4 -12   0  250.99   10.46
  -4 -12   0  283.23    8.58
   4 -12   0  294.13   11.16
  -4  12   0  251.05   19.94
   4  12   0  275.85   14.97
   4 -12   1  136.43    7.81
   4 -12   1  108.17    6.90
  -4 -12  -1  109.81    5.14
  -4 -12  -1  106.29    6.58
   4 -12   1   84.85    6.22
  -4  12  -1   83.25   11.52
   4  12   1  109.50    9.75
   4 -12   2  139.06    7.96
   4 -12   2  130.60    7.59
  -4 -12  -2  133.37    5.69
  -4 -12  -2  128.42    7.09
   4 -12   2   95.22    6.78
  -4  12  -2   90.83   11.79
   4  12   2  128.93   10.67
   4 -12   3   30.32    3.69
  -4 -12  -3   34.83    2.86
  -4 -12  -3   31.22    3.31
   4  12   3   34.51    5.85
   4 -12   4   67.34    5.22
  -4 -12  -4   72.91    4.15
   4  12   4   75.91    8.45
   4 -12   5    1.69    0.84
  -4 -12  -5    1.84    0.66
   4  12   5    2.74    1.85
   4 -12   6   49.78    3.72
  -4 -12  -6   55.58    3.33
   4  12   6   53.99    4.69
   4  12   6   50.62    6.83
   4 -12   7    9.73    1.43
  -4 -12  -7   10.76    1.36
   4  12   7   10.54    1.78
   4  12   7    9.09    2.93
   4 -12   8   41.53    2.27
  -4 -12  -8   45.85    2.49
   4  12   8   36.29    2.70
   4  12   8   43.27    5.12
   4 -13  -9   82.47    4.11
  -4  13   9  148.06    9.86
  -4  13   8   85.96    5.91
   4 -13  -8   86.81    4.65
  -4  13   7    2.97    1.30
  -4  13   7    3.20    1.90
   4 -13  -7    3.79    1.23
  -4  13   6    1.10    0.89
  -4  13   6    0.23    2.15
   4 -13  -6    0.10    0.52
  -4  13   5    0.43    0.84
  -4  13   5   -0.37    0.55
  -4  13   5    2.76    3.18
   4 -13  -5    0.75    0.51
  -4  13   4   26.95    3.85
  -4  13   4   30.98    3.29
   4 -13  -4   29.25    3.23
  -4  13   4   24.41    6.01
  -4  13   3   19.39    2.62
   4 -13  -3   16.04    2.42
  -4 -13   3   14.26    2.17
   4 -13  -3   19.73    2.73
  -4  13   3   14.05    4.58
  -4  13   2  245.52    9.45
  -4 -13   2  184.70    7.78
   4 -13  -2  223.63    9.39
   4 -13  -2  179.02    8.39
  -4  13   2  188.47   17.01
   4 -13  -1  160.40    8.18
  -4 -13   1  181.15    7.41
  -4  13   1  169.63   16.15
   4 -13   0   69.90    5.53
  -4 -13   0   81.57    4.82
   4 -13   0   86.16    5.99
  -4 -13   0   75.35    5.71
  -4  13   0   69.81   10.55
   4  13   0   77.16    8.15
   4 -13   1  174.03    8.23
  -4 -13  -1  145.71    7.78
   4 -13   1  168.38    8.44
  -4 -13  -1  153.21    6.43
   4 -13   1  113.41    7.23
  -4  13  -1  115.99   13.27
   4  13   1  148.64   11.57
   4 -13   2    3.28    1.16
   4 -13   2    3.75    1.27
  -4 -13  -2    4.81    1.40
  -4 -13  -2    5.48    1.23
  -4  13  -2    4.92    3.67
   4  13   2    4.15    1.84
   4 -13   3   58.01    4.52
  -4 -13  -3   51.07    3.55
   4  13   3   48.88    6.94
   4 -13   4   22.26    2.63
  -4 -13  -4   22.24    2.29
   4  13   4   21.28    4.48
   4 -13   5   38.33    3.19
  -4 -13  -5   41.68    3.00
   4  13   5   43.22    6.23
   4 -13   6    9.19    1.38
  -4 -13  -6    8.87    1.32
   4  13   6    5.41    1.32
   4  13   6    5.79    2.16
   4 -13   7    0.17    0.28
  -4 -13  -7    0.11    0.25
   4  13   7    0.09    0.31
  -4  14   8    9.27    1.60
   4 -14  -8   10.80    1.53
  -4  14   7    0.30    1.28
  -4  14   7   -0.07    0.47
   4 -14  -7   -0.20    0.41
  -4  14   7    0.35    1.37
  -4  14   6   23.92    3.36
   4 -14  -6   25.78    2.74
  -4  14   6   18.75    4.83
  -4  14   5   44.88    4.60
  -4  14   5   42.23    3.33
   4 -14  -5   43.64    3.79
  -4  14   5   34.63    6.90
  -4  14   4   10.42    2.21
  -4  14   4   10.69    1.85
  -4  14   4    9.43    3.70
   4 -14  -4   10.12    1.93
  -4  14   3   14.69    2.15
   4 -14  -3   10.41    1.84
   4 -14  -3   13.39    2.18
  -4 -14   3   10.95    1.85
  -4  14   3    8.66    3.67
  -4  14   2    1.00    0.75
  -4  14   2    1.10    1.31
   4 -14  -2    1.63    0.94
  -4 -14   2    1.25    0.71
  -4  14   2   -1.39    2.65
   4 -14  -2    1.64    0.96
  -4  14   1   19.56    2.60
  -4  14   1   16.71    3.93
   4 -14  -1   13.50    2.35
   4 -14  -1   16.60    2.58
  -4 -14   1   16.91    2.31
  -4  14   1   10.18    4.01
   4 -14   0    0.58    0.57
  -4 -14   0    1.37    0.69
   4 -14   0    1.43    0.97
   4  14   0    0.53    0.94
  -4  14   0   -0.16    2.22
   4 -14   1    0.04    0.38
   4 -14   1    1.29    0.87
  -4 -14  -1    1.47    0.66
   4  14   1    0.06    1.31
  -4  14  -1   -0.92    1.44
  -4 -14  -2   11.82    1.78
   4  14   2   12.43    3.71
  -4  14  -2   10.15    4.20
   4 -14   3    6.68    1.30
  -4 -14  -3    7.43    1.38
   4  14   3    6.08    2.69
   4 -14   4   47.18    3.28
  -4 -14  -4   43.56    3.16
   4  14   4   50.13    6.56
  -4  14  -5    3.63    0.72
   4 -14   5    7.13    1.14
  -4 -14  -5    6.79    1.17
   4  14   5    7.77    2.67
   4 -14   6   17.18    1.39
  -4 -14  -6   16.68    1.67
   4  14   6   15.42    3.38
  -4 -14  -7   -0.42    0.32
   4  14   7    0.72    0.98
  -4  15   7    2.68    1.57
  -4  15   7    0.67    0.29
   4 -15  -7    2.97    0.83
  -4  15   7    2.98    1.09
  -4  15   6    4.98    2.58
  -4  15   6    2.94    1.01
   4 -15  -6    2.34    0.77
  -4  15   5   -0.18    1.45
  -4  15   5    0.54    0.30
  -4  15   5    0.22    0.59
  -4  15   5   -1.61    1.99
   4 -15  -5   -0.09    0.49
  -4  15   4   22.43    3.09
  -4  15   4   22.55    2.38
  -4  15   4   28.98    5.47
   4 -15  -4   20.86    2.52
  -4  15   4   18.01    4.85
  -4  15   3   30.92    3.75
  -4  15   3   32.42    3.00
  -4  15   3   37.22    6.18
   4 -15  -3   30.65    3.14
  -4 -15   3   20.29    2.37
   4 -15  -3   22.90    2.55
  -4  15   3   25.90    5.87
  -4  15   2   51.29    3.90
  -4  15   2   58.14    7.29
   4 -15  -2   41.44    3.73
   4 -15  -2   32.85    3.28
  -4 -15   2   37.91    3.34
  -4  15   2   35.56    6.88
  -4  15   1   17.96    2.35
  -4 -15   1   14.72    2.06
   4 -15  -1   16.94    2.34
   4 -15  -1   12.41    2.08
  -4  15   1   13.76    4.35
  -4  15   0    3.80    1.12
   4 -15   0    1.37    0.64
   4 -15   0    1.72    0.77
  -4 -15   0    2.85    0.93
  -4  15   0    0.90    1.76
  -4  15  -1   30.72    2.95
  -4 -15  -1   25.38    2.67
  -4  15  -1   20.52    4.67
   4  15   1   19.83    3.99
  -4  15  -2  105.26    5.26
  -4 -15  -2   96.92    5.06
  -4  15  -3   74.44    4.09
  -4 -15  -3   76.78    4.29
  -4  15  -4    5.90    1.04
  -4 -15  -4    6.46    1.25
   4  15   4    6.22    2.32
  -4 -15  -5   34.93    2.51
   4  15   5   28.80    4.34
  -4 -15  -6   44.55    2.50
   4  15   6   40.59    4.67
  -4  16   6    0.36    0.88
   4 -16  -6    0.78    0.44
  -4  16   6    1.80    1.40
   4 -16  -5   66.97    3.80
  -4  16   5   63.55    7.37
  -4  16   4   63.71    4.52
  -4  16   4   62.52    3.38
  -4  16   4   66.93    7.03
   4 -16  -4   50.57    3.48
  -4  16   4   45.34    6.73
  -4  16   3   18.98    2.03
  -4  16   3   16.40    2.42
  -4  16   3   18.79    3.66
   4 -16  -3   14.47    1.92
  -4  16   3   17.28    4.37
  -4  16   2    2.27    0.76
  -4  16   2    1.56    0.95
  -4  16   2    1.75    1.05
   4 -16  -2   -0.63    0.72
  -4 -16   2    2.29    0.77
   4 -16  -2    2.55    0.83
  -4  16   2   -0.07    1.58
  -4  16   1   26.69    2.56
  -4 -16   1   21.76    2.38
  -4  16   1   17.27    4.27
  -4  16   0   11.71    1.73
  -4 -16   0    9.27    1.52
  -4  16   0   10.96    3.54
  -4  16  -1   10.55    1.54
  -4 -16  -1    9.53    1.56
  -4  16  -2   36.91    2.72
  -4 -16  -2   32.85    2.76
   4  16   2   29.88    4.44
  -4  16  -3   33.67    2.39
  -4 -16  -3   32.09    2.61
  -4 -16  -4    1.41    0.56
   4  16   4   -0.66    0.97
  -4  17   4    3.00    1.54
  -4  17   3    7.75    1.44
  -4  17   3    5.92    0.89
  -4  17   3    3.93    2.06
  -4  17   2    5.26    1.33
  -4  17   2    3.03    1.76
  -4  17   1    3.62    0.84
  -4  17   1    1.36    0.68
  -4 -17   1    2.58    0.73
  -4  17   1    1.02    1.41
  -4  17   0    0.72    0.43
  -4 -17   0    0.98    0.47
  -4  17  -1    6.31    1.03
  -4 -17  -1    4.87    0.95
  -4  17  -2    3.83    0.73
  -4 -17  -2    3.02    0.70
  -5   0  12   73.16    6.05
  -5   0  11    1.25    1.15
  -5   0  11   -0.58    0.63
  -5   0  10  438.04   15.22
  -5   0  10  404.17   16.83
  -5   0   9    1.60    0.94
  -5   0   9    1.37    1.23
  -5   0   9    0.65    1.00
   5   0  -8  756.78   37.01
  -5   0   8  908.86   22.79
  -5   0   8  691.88   17.12
  -5   0   8  760.11   22.65
  -5   0   8  862.53   20.05
  -5   0   7    0.50    0.93
  -5   0   7    0.56    0.94
  -5   0   7   -0.29    0.55
  -5   0   6   38.74    4.97
  -5   0   6   39.66    4.20
   5   0  -6   51.31    4.43
  -5   0   5   -0.48    0.49
   5   0  -5   -0.19    0.56
  -5   0   4  115.30    6.91
   5   0  -4  115.58    6.24
  -5   0   3   -0.06    0.48
   5   0  -3   -0.56    0.66
  -5   0   2  333.44    9.13
   5   0  -2  311.31   10.38
  -5   0   1   -0.08    0.25
  -5   0   1    0.42    0.26
   5   0  -1    0.14    0.48
  -5   0   0 1191.92   18.24
   5   0   0 1151.64   22.22
  -5   0  -1    0.03    0.66
   5   0   1   -0.42    0.73
  -5   0  -2    0.81    0.52
   5   0   2    0.83    0.81
  -5   0  -3   -0.86    1.00
   5   0   3   -0.49    1.01
  -5   0  -4    3.81    1.52
   5   0   4    4.40    2.12
   5   0   5   -0.40    0.76
   5   0   5    1.99    1.93
  -5   0  -5   -0.29    0.39
   5   0   5   -0.36    0.73
  -5   0  -5    1.14    1.22
   5   0   6  233.94   10.16
   5   0   6  207.74   15.23
  -5   0  -6  253.72    6.52
   5   0   6  175.60    8.11
   5   0   6  223.92   10.65
   5   0   6  235.57   10.36
  -5   0  -6  170.38   14.18
   5   0   7   -0.76    0.84
   5   0   7   -0.24    0.65
   5   0   7    0.51    0.45
  -5   0  -7    0.04    0.17
  -5   0  -7   -0.05    0.72
   5   0   8  126.27    6.86
   5   0   8  100.74    5.94
   5   0   9    1.19    0.75
   5   0   9    0.40    0.35
   5   0  10    5.11    1.06
  -5   0 -11   -0.05    0.09
  -5   1  12    9.94    2.09
  -5  -1  12   11.91    2.20
  -5  -1  12   11.40    2.47
  -5  -1  11    6.53    2.03
  -5  -1  11   10.55    2.29
  -5   1  11    8.42    2.40
  -5   1  11    9.81    2.10
  -5  -1  10  109.58    8.68
  -5  -1  10  115.53    7.98
  -5   1  10  134.30    8.21
  -5   1  10  113.81    8.90
   5  -1  -9  294.41   25.99
  -5  -1   9  408.16   17.00
  -5   1   9  431.15   16.78
  -5   1   9  376.43   13.85
  -5  -1   9  370.63   15.90
  -5  -1   9  351.73   13.65
  -5   1   9  324.22   15.25
   5   1  -8   50.93    9.65
   5  -1  -8   41.83    9.06
  -5  -1   8   33.77    4.64
  -5   1   8   34.91    4.38
  -5   1   8   35.46    4.81
  -5  -1   8   36.38    4.94
  -5  -1   8   37.49    4.15
  -5   1   8   31.09    3.54
  -5   1   8   34.95    3.94
  -5  -1   7   -1.80    1.82
  -5  -1   7    3.95    1.47
  -5   1   7    3.81    1.47
  -5  -1   7    2.66    0.87
  -5  -1   7    2.93    1.43
  -5   1   7    3.11    1.43
  -5  -1   6   48.41    5.55
  -5   1   6   46.60    5.35
  -5  -1   6   41.80    4.67
  -5   1   6   41.73    4.30
   5   1  -6   46.84    4.11
  -5  -1   5   30.96    3.95
  -5   1   5   30.52    3.92
  -5   1   5   25.13    2.94
   5   1  -5   32.53    3.29
   5  -1  -5   35.87    3.84
  -5  -1   4  221.04    9.67
  -5   1   4  217.27    9.35
   5   1  -4  240.84    8.72
   5  -1  -4  254.91   10.10
  -5  -1   3  194.30    7.98
  -5   1   3  194.78    7.74
   5   1  -3  211.98    8.01
   5  -1  -3  214.32    9.15
  -5  -1   2  133.49    5.86
  -5   1   2  120.48    5.21
  -5   1   2  106.99    2.36
   5   1  -2  124.89    6.15
   5  -1  -2  127.34    7.21
  -5  -1   1    1.19    0.58
  -5   1   1    1.49    0.50
   5   1  -1    1.33    0.66
   5  -1  -1    2.31    1.36
  -5  -1   0   13.00    1.54
  -5   1   0   15.86    1.38
  -5   1   0   14.80    1.91
   5   1   0   12.14    2.12
   5  -1   0   12.60    2.50
  -5  -1   0   13.66    2.11
   5   1   1  457.53   14.08
   5  -1   1  420.97   15.45
  -5   1  -1  456.90   14.26
   5   1   2  152.24    8.87
   5  -1   2  149.45    9.95
  -5   1  -2  162.92    9.94
  -5  -1  -3    5.77    1.51
  -5   1  -3    7.80    2.35
   5   1   3    6.44    1.98
   5  -1   3    7.55    2.45
  -5  -1  -4  121.68   12.37
   5   1   4  106.61    9.03
   5  -1   4  103.14    9.73
  -5   1  -4  101.38    9.57
   5  -1   5   20.30    3.00
   5   1   5   19.86    2.84
   5  -1   5   15.30    3.67
  -5  -1  -5   20.60    5.21
   5  -1   5   17.39    2.90
  -5  -1  -5   22.88    1.84
   5   1   5   19.45    2.99
  -5   1  -5   15.14    4.06
   5   1   5   22.10    3.09
   5   1   6   50.54    4.58
   5  -1   6   48.60    4.84
   5   1   6   41.99    7.04
  -5  -1  -6   49.89    2.76
   5  -1   6   50.59    5.04
   5   1   6   51.04    4.83
   5  -1   6   49.49    4.62
  -5  -1  -6   36.63    6.80
  -5   1  -6   35.52    6.35
   5  -1   7   96.85    6.62
   5   1   7   99.66    6.35
   5   1   7   87.27   10.61
  -5   1  -7  106.05    4.28
  -5  -1  -7  100.73    3.91
   5   1   7   79.35    5.87
   5  -1   7  100.69    7.10
   5   1   7  102.30    7.06
   5  -1   7  106.08    6.86
  -5  -1  -7   68.41    9.40
  -5   1  -7   80.65    9.71
   5  -1   8   14.93    2.38
   5   1   8   15.59    2.36
   5   1   8   11.95    2.23
   5   1   8   12.59    2.19
   5   1   9   -0.06    0.52
   5  -1   9    1.29    0.86
   5   1   9    0.25    0.32
   5   1  10   70.52    4.05
   5   1  11    8.97    1.08
  -5  -1 -11    8.94    0.79
  -5   2  13   21.13    2.84
  -5   2  12   11.05    2.53
  -5  -2  12   13.69    2.32
  -5   2  11  133.60    9.34
  -5  -2  11  139.54    8.38
  -5  -2  11  155.47    9.78
  -5   2  10   12.11    2.91
  -5  -2  10   16.14    3.20
  -5  -2  10   17.11    3.14
   5  -2  -9  424.45   31.99
  -5   2   9  402.67   16.02
  -5   2   9  409.85   13.98
  -5  -2   9  352.58   13.83
  -5   2   9  319.96   15.08
  -5  -2   9  368.11   15.93
   5  -2  -8   54.30   10.63
  -5  -2   8   54.57    7.11
  -5   2   8   49.69    5.52
  -5  -2   8   51.84    5.76
  -5   2   8   42.31    4.01
  -5   2   8   45.11    5.33
  -5  -2   8   46.91    4.72
  -5   2   8   51.76    4.77
  -5  -2   7    0.84    1.30
  -5   2   7   -0.07    0.51
   5  -2  -7   -1.11    1.78
  -5   2   7    0.02    0.47
  -5   2   7   -0.13    0.76
  -5  -2   7    0.83    0.55
  -5  -2   7    1.68    0.77
  -5  -2   7   -0.32    0.77
  -5  -2   6  241.43   12.67
  -5   2   6  248.25   10.28
  -5  -2   5  268.93   12.03
  -5   2   5  273.37    9.17
   5   2  -5  254.86    9.25
  -5  -2   4   10.31    2.15
  -5   2   4   10.92    1.94
   5   2  -4   10.32    1.75
   5  -2  -4   11.63    2.34
  -5  -2   3  877.02   17.41
   5   2  -3  875.67   16.19
   5  -2  -3  875.55   20.56
  -5  -2   2  237.87    8.15
  -5   2   2  202.26    6.19
  -5   2   2  205.15    4.04
   5   2  -2  220.34    8.16
   5  -2  -2  223.91   10.51
  -5  -2   1    9.35    1.37
  -5   2   1    7.63    1.00
   5   2  -1    9.95    1.86
   5  -2  -1    8.73    2.27
  -5  -2   0    0.98    0.63
  -5   2   0    0.65    0.40
   5   2   0    1.55    0.84
   5  -2   0    0.36    0.82
  -5   2  -1   14.71    2.43
   5   2   1   14.73    2.44
   5  -2   1   12.28    2.85
  -5  -2  -2   73.55    9.37
   5   2   2   83.65    6.33
   5  -2   2   73.86    7.59
  -5   2  -2   82.91    6.80
  -5  -2  -3    3.20    2.32
  -5   2  -3    0.52    0.89
   5   2   3   -0.03    1.06
   5  -2   3    0.81    0.63
  -5  -2  -4    9.67    3.30
  -5   2  -4    7.60    2.42
   5   2   4    9.89    2.67
   5  -2   5    3.03    1.13
   5   2   5    2.68    0.89
   5   2   5    2.94    1.19
  -5  -2  -5    0.97    1.86
   5   2   5    2.73    1.12
   5  -2   5    3.52    1.13
  -5  -2  -5    2.40    0.60
   5  -2   5    2.14    1.60
  -5   2  -5    3.87    1.90
   5  -2   6    6.40    1.80
   5   2   6    7.97    1.75
   5   2   6    7.47    1.86
   5   2   6    4.63    2.27
   5  -2   6    6.05    1.44
  -5   2  -6   13.19    2.15
   5  -2   6    8.16    2.05
  -5  -2  -6    7.83    1.07
  -5   2  -6    3.93    2.04
   5   2   7   48.63    4.19
   5  -2   7   41.72    4.39
   5   2   7   36.90    7.03
   5  -2   7   37.98    3.64
  -5   2  -7   60.32    3.72
   5   2   7   32.36    3.92
   5  -2   7   44.53    4.77
   5   2   7   41.40    4.66
  -5  -2  -7   27.24    5.98
   5  -2   7   41.52    4.14
  -5   2  -7   36.60    6.34
   5  -2   8   78.27    5.56
   5   2   8   87.33    5.52
   5  -2   8   74.93    4.50
  -5   2  -8   81.48    3.57
   5   2   8   68.53    5.49
   5   2   8   74.38    6.11
   5  -2   9   19.47    2.58
   5   2   9   16.43    2.42
   5  -2   9   10.92    1.41
   5   2  10    0.26    0.36
  -5  -2 -11   -0.25    0.18
   5   2  11    0.22    0.27
  -5   3  13    2.50    1.01
  -5   3  12    0.27    0.60
  -5  -3  12    0.07    0.42
  -5   3  11   63.95    6.30
  -5  -3  11   70.33    5.86
  -5  -3  11   68.84    6.44
  -5  -3  10   97.58    7.98
  -5  -3  10   97.10    7.26
  -5   3  10   89.37    7.99
   5  -3  -9  121.11   17.70
  -5   3   9  142.96    9.44
  -5  -3   9  124.12    8.12
  -5   3   9  118.32    9.00
  -5  -3   9  129.14    9.40
  -5  -3   8    7.21    2.84
  -5   3   8    5.20    1.86
   5  -3  -8    4.63    2.91
  -5  -3   8    6.80    1.81
  -5   3   8    5.79    1.40
  -5   3   8    7.33    2.18
  -5  -3   8    6.41    1.99
  -5  -3   7    0.14    1.06
  -5   3   7    0.67    0.63
   5  -3  -7    0.05    1.68
  -5  -3   7    1.05    0.64
  -5   3   7    0.49    0.66
  -5   3   7    0.46    0.33
  -5  -3   7    0.70    0.70
  -5  -3   6   14.66    3.25
  -5   3   6   19.33    2.70
   5   3  -6   16.46    2.49
  -5   3   5   10.63    1.71
  -5  -3   5    9.20    2.27
   5   3  -5    9.77    1.87
  -5  -3   4  951.23   20.78
   5  -3  -4  915.86   22.85
  -5  -3   3  262.31    9.75
  -5   3   3  285.39    5.28
   5  -3  -3  293.18   13.03
  -5  -3   2  326.00    9.74
  -5   3   2  300.81    5.66
   5   3  -2  325.12    9.92
   5  -3  -2  299.50   13.49
  -5  -3   1   44.35    3.26
  -5   3   1   44.43    2.59
   5   3  -1   41.45    3.53
   5  -3  -1   35.49    4.81
  -5   3   0  253.25    7.89
   5   3   0  248.36    8.84
   5  -3   0  228.29   12.88
  -5  -3  -1  265.70   18.42
  -5   3  -1  268.63    9.79
   5   3   1  277.20    9.98
   5  -3   1  252.00   14.18
  -5  -3  -2    2.30    1.70
  -5   3  -2    2.69    1.23
   5   3   2    3.75    1.38
   5  -3   2    3.47    2.09
  -5  -3  -3    1.40    1.62
  -5   3  -3    3.23    1.47
   5   3   3    1.77    0.86
   5  -3   3    1.64    1.46
  -5  -3  -4  786.07   34.64
  -5   3  -4  814.22   25.68
   5   3   5  209.49    8.25
   5  -3   5  218.61   10.39
  -5  -3  -5  194.61   17.88
   5  -3   5  206.16    9.48
  -5  -3  -5  214.35    5.64
   5  -3   5  216.23   10.36
  -5   3  -5  200.73   13.71
   5   3   5  244.23   10.83
   5  -3   5  182.44   16.21
   5  -3   6   20.24    3.25
   5   3   6   27.57    3.09
   5   3   6   17.21    5.13
   5  -3   6   21.55    2.94
  -5  -3  -6   27.17    6.66
   5  -3   6   22.88    3.42
  -5  -3  -6   23.07    1.87
  -5   3  -6   22.91    4.77
   5   3   6   27.60    3.75
   5  -3   7  170.36    8.98
   5  -3   7  157.08    7.73
   5   3   7  143.16    8.47
   5  -3   7  156.48    8.90
   5   3   7  158.89    9.49
   5   3   8    5.46    1.63
   5   3   8    6.14    1.45
   5  -3   8    7.35    1.75
  -5   3  -8    6.62    1.06
   5   3   8    6.40    1.80
   5  -3   8    5.69    1.34
   5  -3   9  159.03    7.15
   5   3   9  145.18    7.36
   5  -3   9  142.06    5.46
   5   3  10   73.06    4.41
  -5  -3 -10   78.82    2.94
   5  -3  10   80.54    3.10
  -5  -3 -11   73.37    2.21
   5   3  11   73.20    3.36
  -5   4  13   16.85    2.28
  -5   4  12   -1.09    0.98
  -5  -4  12   -0.42    0.66
  -5   4  11   41.95    5.12
  -5  -4  11   39.65    4.31
  -5  -4  10   26.32    3.68
  -5  -4  10   28.90    4.32
  -5   4  10   22.13    3.96
  -5  -4   9   31.02    4.53
  -5   4   9   25.00    4.19
  -5  -4   9   29.03    3.90
  -5  -4   8   -0.85    1.85
  -5  -4   8    1.07    0.57
  -5   4   8    1.61    1.03
  -5  -4   8    0.50    0.70
  -5   4   8    1.07    0.83
   5  -4  -7  262.00   24.24
  -5  -4   7  250.18    5.86
  -5  -4   7  211.83   13.35
  -5   4   7  221.11   10.00
  -5   4   7  275.91   17.46
  -5  -4   7  190.65    8.88
  -5  -4   7  239.58   11.94
  -5   4   7  181.07    7.75
  -5   4   7  193.67   10.83
   5   4  -7  242.00   10.39
   5  -4  -6   86.04   13.34
  -5  -4   6   83.55    7.72
  -5   4   6   99.00    5.99
  -5  -4   6   78.82    5.11
  -5   4   6   79.19    6.29
   5   4  -6   93.29    6.17
  -5  -4   5   50.08    5.40
  -5   4   5   40.71    3.29
   5   4  -5   55.31    4.59
  -5  -4   4   70.33    5.70
   5   4  -4   75.72    5.14
   5  -4  -4   69.87    6.80
   5  -4  -4   72.46    8.56
  -5  -4   3   -0.56    0.76
  -5   4   3    0.15    0.18
   5   4  -3    0.25    0.39
   5  -4  -3   -0.29    1.21
  -5  -4   2   34.86    3.32
  -5   4   2   31.09    2.02
   5   4  -2   42.57    3.66
   5  -4  -2   30.54    4.77
  -5   4   1  819.75   11.85
   5   4  -1  829.85   16.14
  -5  -4   0   51.18    8.11
  -5   4   0   55.86    3.70
   5   4   0   54.06    4.20
   5  -4   0   46.63    6.35
  -5  -4  -1   53.16    8.66
  -5   4  -1   59.11    4.51
   5   4   1   56.97    4.49
   5  -4   1   52.47    7.34
  -5  -4  -2   17.06    5.18
  -5   4  -2   15.08    2.58
   5   4   2   15.01    2.49
   5  -4   2   15.06    3.88
  -5  -4  -3   28.35    6.85
  -5   4  -3   22.39    3.60
   5  -4   3   21.73    5.53
   5   4   3   22.93    3.44
   5  -4   4  302.47   11.93
  -5  -4  -4  283.10   21.75
   5  -4   4  294.62   11.88
  -5   4  -4  290.00   14.65
   5   4   4  333.78   12.28
   5  -4   4  264.88   20.14
   5  -4   5  100.66    7.29
   5   4   5  100.94    5.29
  -5  -4  -5   88.01   12.79
   5  -4   5  102.69    6.81
   5  -4   5   96.86    7.15
  -5  -4  -5  104.67    4.05
  -5   4  -5  100.11    9.09
   5   4   5  113.27    7.69
   5  -4   5   98.20   12.50
   5  -4   6   51.20    5.15
   5   4   6   58.06    4.18
   5  -4   6   45.95    4.49
  -5  -4  -6   39.07    8.76
   5  -4   6   52.01    5.19
  -5  -4  -6   53.08    2.97
  -5   4  -6   50.73    6.82
   5   4   6   54.43    5.57
   5   4   7    4.97    2.04
   5   4   7    5.52    1.41
   5  -4   7    5.13    1.57
   5  -4   7    4.01    1.23
   5  -4   7    3.59    1.11
   5   4   7    4.99    1.55
   5  -4   8   35.25    3.76
   5  -4   8   31.05    3.18
   5   4   8   34.24    4.10
   5   4   8   36.11    4.70
   5  -4   9    0.75    0.63
   5   4   9   -0.52    0.92
  -5  -4  -9    0.72    0.32
   5   4   9    0.71    0.54
   5  -4   9    0.69    0.46
  -5  -4 -10   42.78    2.14
   5   4  10   40.72    3.35
   5  -4  10   46.74    2.43
   5   4  11    0.55    0.26
  -5   5  13   40.28    3.18
  -5   5  12   13.76    2.68
  -5  -5  12   12.92    2.08
  -5  -5  11  108.21    6.96
  -5   5  11   85.91    7.45
  -5  -5  10    8.28    2.05
  -5   5  10    6.44    2.34
  -5  -5   9  209.35   10.51
  -5   5   9  203.96   11.75
  -5   5   8  277.28   17.99
  -5  -5   8  283.05    6.61
   5  -5  -8  262.65   26.60
  -5  -5   8  223.94   14.72
  -5   5   8  212.76    8.68
  -5   5   8  192.37   11.10
  -5  -5   8  210.03   10.15
  -5  -5   8  254.99   12.96
  -5   5   7   18.78    4.29
  -5  -5   7   17.42    1.52
   5  -5  -7   16.04    7.29
  -5  -5   7   11.63    3.25
  -5   5   7   12.30    2.95
  -5  -5   7   12.06    2.70
  -5  -5   7   12.90    2.30
  -5   5   7    9.94    1.76
   5   5  -7   13.21    2.48
  -5  -5   6    8.88    2.46
   5  -5  -6   11.28    3.30
  -5   5   6    9.86    1.75
  -5  -5   6   10.26    2.52
  -5  -5   6    9.81    1.85
  -5   5   6    7.92    2.15
   5   5  -6   12.14    2.31
   5  -5  -5   80.82   12.16
  -5  -5   5   73.54    6.73
   5   5  -5   86.64    6.02
  -5  -5   4    1.26    1.07
   5  -5  -4    2.79    1.99
   5   5  -4    1.42    0.94
   5  -5  -4    0.28    0.60
  -5  -5   3   39.67    4.10
  -5   5   3   35.31    2.36
   5   5  -3   36.24    3.60
   5  -5  -3   33.66    5.32
   5  -5  -3   37.44    6.75
  -5  -5   2 1513.38   23.17
  -5   5   2 1418.19   15.29
   5   5  -2 1557.10   23.17
   5  -5  -2 1430.96   35.20
  -5  -5   1   39.53    3.49
  -5   5   1   40.28    2.79
   5   5  -1   39.66    3.69
   5  -5  -1   33.49    5.47
  -5  -5   0  134.60   13.80
  -5   5   0  159.68    6.30
   5   5   0  161.94    7.40
   5  -5   0  144.34   11.88
  -5  -5  -1   -0.85    2.75
   5  -5   1    0.06    1.31
  -5   5  -1    1.48    0.75
   5   5   1   -0.14    0.64
  -5  -5  -2   37.12    7.77
  -5   5  -2   43.01    4.27
   5   5   2   45.00    4.35
   5  -5   2   40.87    7.76
  -5  -5  -3   88.20   12.53
  -5   5  -3   93.36    7.10
   5  -5   3   98.36   12.53
   5  -5   4  233.24   10.67
  -5  -5  -4  224.43   20.18
   5  -5   4  242.78   10.56
  -5  -5  -4  225.61    6.08
   5  -5   4  219.53   10.45
  -5   5  -4  221.30   11.99
   5   5   4  253.12   11.24
   5  -5   4  220.53   19.09
   5   5   5    0.08    0.64
   5  -5   5    0.38    0.55
  -5  -5  -5   -2.41    2.16
   5  -5   5    1.26    1.00
   5  -5   5    0.20    0.58
  -5  -5  -5    0.34    0.15
  -5   5  -5    1.49    0.61
   5  -5   5   -3.87    3.25
   5  -5   6   81.94    6.47
  -5  -5  -6   82.71   12.96
   5  -5   6   77.49    5.85
   5  -5   6   82.91    6.44
  -5   5  -6   73.20    7.76
   5   5   6   89.03    7.48
   5  -5   7   44.57    4.53
   5  -5   7   37.79    4.12
   5  -5   7   44.09    4.55
   5   5   7   48.80    5.65
   5  -5   8    3.43    1.15
   5   5   8    4.16    1.87
   5  -5   8    2.88    1.04
  -5  -5  -8    3.75    0.80
   5   5   8    2.92    1.36
  -5   5  -8    7.72    1.68
   5  -5   9   30.29    2.88
   5  -5   9   26.33    2.43
  -5   5  -9   30.12    1.90
  -5  -5  -9   32.57    2.10
   5   5   9   31.43    3.54
   5   5   9   24.93    3.65
  -5  -5 -10   48.77    2.25
   5   5  10   47.81    3.60
   5  -5  10   45.92    2.43
   5   5  11  149.98    4.67
  -5   6  12   -0.76    0.76
  -5  -6  12   -0.12    0.52
  -5  -6  11    3.30    1.23
  -5   6  11    1.83    1.24
  -5   6  10    1.07    1.11
  -5  -6  10    0.61    1.02
  -5  -6   9  283.20   12.20
  -5   6   9  258.00   13.33
  -5   6   8    3.42    1.75
  -5  -6   8    5.84    0.93
  -5   6   8    4.21    1.24
  -5   6   8    4.82    1.95
  -5  -6   8    3.49    1.33
  -5  -6   7  178.82    4.93
   5  -6  -7  164.86   20.81
  -5  -6   7  139.82   11.11
  -5  -6   7  127.97    7.46
  -5   6   7  117.12    6.30
  -5   6   7  133.96    8.83
   5   6  -7  141.24    8.57
  -5  -6   6    3.10    1.73
   5  -6  -6    5.41    4.50
  -5   6   6    1.09    1.04
  -5   6   6    3.72    1.16
  -5  -6   6    2.04    0.88
   5   6  -6    3.91    1.37
   5  -6  -5   21.17    6.44
  -5  -6   5   20.46    3.59
  -5   6   5   14.74    2.78
  -5  -6   5   18.35    2.30
  -5   6   5   16.92    2.19
   5   6  -5   21.18    3.12
  -5  -6   4   -0.61    1.02
   5  -6  -4    1.88    1.22
  -5   6   4    0.88    0.44
   5   6  -4    0.58    0.59
   5  -6  -3  457.18   27.10
  -5  -6   3  414.34   14.07
  -5   6   3  458.07    9.39
   5   6  -3  477.51   13.98
   5  -6  -3  484.99   25.43
   5  -6  -2  161.92   14.52
  -5  -6   2  156.09    7.83
  -5   6   2  146.41    5.40
   5   6  -2  169.86    8.01
   5  -6  -2  155.15   14.60
  -5  -6   1  146.40    7.05
  -5   6   1  148.16    5.77
   5   6  -1  155.32    7.51
   5  -6  -1  152.20   14.86
  -5  -6   0   38.04    7.78
  -5   6   0   45.52    3.46
   5  -6   0   39.30    7.75
   5   6   0   40.90    3.92
  -5  -6  -1  129.14   14.72
  -5   6  -1  157.97    7.33
   5   6   1  147.94    7.57
   5  -6   1  142.69   14.99
  -5  -6  -2  222.95   19.83
  -5   6  -2  234.32    9.87
   5   6   2  249.84   10.21
   5  -6   2  230.23   19.50
   5  -6   3   17.97    2.94
  -5  -6  -3   10.05    4.63
  -5  -6  -3   18.08    1.75
  -5  -6  -3   16.48    1.43
   5  -6   3   17.60    2.88
  -5   6  -3   15.32    2.77
   5  -6   3   14.35    4.46
   5   6   3   16.70    2.88
   5   6   4    3.43    1.54
   5  -6   4    3.09    1.40
  -5  -6  -4    4.13    3.86
   5  -6   4    1.73    0.89
   5  -6   4    3.76    1.47
  -5  -6  -4    2.45    0.57
   5  -6   4    1.62    1.27
  -5   6  -4    3.30    1.49
   5  -6   5   64.48    5.78
  -5  -6  -5   82.16   13.28
   5  -6   5   59.21    5.61
  -5  -6  -5   74.03    3.73
   5  -6   5   67.75    5.89
  -5  -6  -5   80.53    3.53
  -5   6  -5   71.99    6.91
   5   6   5   79.80    7.04
   5  -6   5   65.87   11.39
   5   6   6    6.76    2.24
   5  -6   6    4.46    1.70
   5  -6   6    4.55    1.46
  -5  -6  -6    6.37    1.05
   5  -6   6    7.23    1.77
   5  -6   7  111.01    7.07
   5  -6   7  103.28    6.64
   5  -6   7  115.52    7.19
  -5  -6  -7  120.34    4.49
   5   6   7  112.96    8.87
   5  -6   8   17.47    2.42
   5   6   8   14.96    3.11
   5  -6   8   13.90    2.09
   5   6   8   18.06    3.00
  -5  -6  -8   18.86    1.72
   5  -6   9    9.21    1.49
   5  -6   9    5.06    1.11
  -5  -6  -9    8.47    1.07
  -5   6  -9    9.55    1.06
   5   6   9    9.19    1.84
   5   6   9    5.89    1.69
  -5  -6 -10   53.96    2.33
   5   6  10   58.39    3.81
   5  -6  10   47.47    2.44
   5   6  11    1.27    0.40
  -5   7  12   11.37    2.03
  -5  -7  11  173.80    7.98
  -5   7  11  154.96    8.91
  -5   7  10    3.71    1.65
  -5  -7  10    3.65    1.21
   5  -7 -10    1.67    0.76
  -5   7   9    1.98    1.32
  -5   7   9    3.70    1.70
  -5  -7   9    2.55    1.21
  -5   7   8   10.36    3.67
  -5   7   8    6.08    2.24
  -5  -7   8    5.97    1.71
  -5  -7   7    2.49    2.12
  -5   7   7    0.06    1.02
  -5  -7   7    0.68    0.60
  -5   7   7    0.45    0.61
   5   7  -7   -0.12    0.67
   5  -7  -6    0.62    3.31
  -5  -7   6    3.46    1.54
  -5   7   6    2.60    1.28
  -5  -7   6    3.18    1.11
  -5   7   6    2.33    0.86
   5   7  -6    4.41    1.57
  -5   7   5   34.43    4.48
  -5  -7   5   37.97    3.54
  -5   7   5   37.54    3.42
   5  -7  -5   48.54   10.48
  -5  -7   5   37.50    5.15
  -5  -7   5   32.71    3.11
  -5   7   5   33.39    6.09
   5   7  -5   42.89    4.72
  -5   7   4   49.70    3.82
   5  -7  -4   50.27    9.39
  -5  -7   4   40.92    4.90
   5  -7  -4   59.89    4.10
  -5   7   4   45.64    3.32
   5   7  -4   53.44    5.12
  -5  -7   4   49.13   10.75
   5  -7  -3  917.99   39.05
  -5  -7   3  862.01   44.17
  -5   7   3  813.74   13.66
   5   7  -3  840.79   19.58
   5  -7  -3  881.02   37.10
   5  -7  -2    5.26    3.46
  -5  -7   2    7.00    1.77
   5  -7  -2    5.74    3.45
  -5   7   2    3.71    0.95
  -5  -7   2    3.47    2.70
   5   7  -2    5.47    1.55
   5  -7  -1   68.49    9.32
  -5  -7   1   65.87    5.08
   5   7  -1   65.57    5.18
  -5   7   1   63.01    3.95
   5  -7  -1   64.44   10.20
  -5  -7   0  243.85   20.40
  -5  -7   0  294.65   10.83
  -5   7   0  272.16    8.85
   5   7   0  270.56   10.45
   5  -7   0  270.71   21.48
  -5  -7  -1   11.94    4.94
  -5   7  -1   15.60    2.30
   5  -7   1   16.15    5.32
   5   7   1   15.26    2.46
   5  -7   2   71.40    5.78
  -5  -7  -2   59.22   10.71
   5  -7   2   56.33    5.03
  -5  -7  -2   62.70    2.76
  -5  -7  -2   62.57    3.46
  -5   7  -2   66.80    5.30
   5   7   2   65.06    5.66
   5   7   2   67.36    5.39
  -5   7  -2   46.27    8.12
   5  -7   2   63.07   10.80
   5  -7   3  172.72    9.14
  -5  -7  -3  167.82   18.86
   5  -7   3  151.20    8.57
  -5  -7  -3  162.10    4.66
  -5  -7  -3  159.75    5.60
  -5   7  -3  166.43    9.08
   5   7   3  179.97   10.06
   5  -7   3  150.58   17.56
   5  -7   4    2.37    1.24
   5   7   4    1.69    1.39
  -5  -7  -4    2.76    3.03
   5  -7   4    1.55    0.91
  -5  -7  -4    1.87    0.58
   5  -7   4    1.59    0.94
  -5  -7  -4    1.48    0.40
   5  -7   4    4.75    4.01
  -5   7  -4    1.51    0.99
   5  -7   5   13.76    2.82
   5   7   5   15.32    3.37
  -5  -7  -5   15.17    6.65
   5  -7   5   10.40    2.50
   5  -7   5   11.72    2.58
  -5  -7  -5   14.67    1.54
  -5  -7  -5   13.43    1.68
  -5   7  -5   14.25    2.99
   5  -7   5   14.61    5.57
   5  -7   6   15.80    2.83
   5   7   6   19.10    3.80
   5  -7   6   17.69    2.99
  -5  -7  -6   18.94    1.80
   5  -7   6   11.88    2.62
   5   7   7   19.19    3.97
   5  -7   7   18.71    2.75
   5  -7   7   16.90    2.60
  -5  -7  -7   21.17    1.89
   5  -7   7   18.22    2.69
   5  -7   8   37.08    3.36
   5  -7   8   33.36    3.14
   5   7   8   43.41    4.57
  -5  -7  -8   40.47    2.48
   5   7   8   32.26    4.72
   5  -7   9   23.82    2.17
   5  -7   9   16.64    1.86
  -5  -7  -9   24.60    1.79
  -5   7  -9   26.46    1.78
   5   7   9   24.40    2.88
   5   7   9   15.36    2.99
  -5  -7 -10    0.60    0.23
   5   7  10    0.85    0.38
   5  -7  10    1.13    0.37
  -5   8  12   26.53    2.64
  -5   8  11   82.36    6.11
  -5  -8  11  100.96    5.50
  -5   8  10    3.08    1.39
  -5  -8  10    4.23    1.29
   5  -8 -10    3.02    0.91
  -5   8   9    3.07    1.52
  -5  -8   9    3.19    1.21
   5  -8  -9    2.21    0.72
  -5   8   8   23.60    5.80
  -5   8   8   15.12    3.24
  -5  -8   8   16.47    2.80
  -5   8   7  189.26    8.15
  -5   8   7  193.06   11.04
  -5  -8   7  186.99    9.21
  -5  -8   6   10.46    3.04
   5  -8  -6   12.14    5.96
  -5   8   6    8.18    2.24
  -5  -8   6    6.18    1.57
  -5   8   6    8.21    1.70
   5   8  -6    7.48    2.07
  -5  -8   5   13.19    2.17
  -5   8   5   13.85    2.18
  -5   8   5   14.44    2.91
  -5  -8   5   17.54    3.62
   5  -8  -5   19.04    7.25
   5  -8  -5   19.21    2.51
  -5  -8   5   13.09    2.09
  -5   8   5   13.18    4.39
   5   8  -5   18.64    3.23
  -5  -8   4    2.48    0.92
  -5   8   4    1.94    0.88
  -5  -8   4    2.00    1.25
   5  -8  -4    5.31    4.93
  -5  -8   4    1.38    0.44
  -5   8   4    2.29    1.68
  -5  -8   4    4.28    3.93
   5   8  -4    1.30    0.85
   5  -8  -4    2.24    0.96
  -5   8   3   65.06    4.44
   5  -8  -3   73.71   11.26
  -5  -8   3   63.12    6.10
   5  -8  -3   64.08    4.55
  -5  -8   3   53.39    3.82
  -5  -8   3   68.18   13.34
  -5   8   3   63.39    4.13
   5   8  -3   66.95    5.88
  -5   8   3   45.12    7.30
   5  -8  -3   64.19   10.89
  -5   8   2   27.51    2.80
  -5  -8   2   27.95    3.68
   5  -8  -2   32.77    7.44
   5  -8  -2   24.89    2.88
  -5  -8   2   23.95    2.45
  -5   8   2   18.74    4.66
  -5   8   2   28.83    2.79
   5  -8  -2   31.07    8.26
   5   8  -2   28.98    3.77
  -5  -8   2   31.69    8.92
  -5  -8   1  254.98   10.57
  -5  -8   1  256.87    7.72
   5  -8  -1  255.94    9.46
  -5   8   1  270.22    8.68
   5   8  -1  296.11   11.59
   5  -8  -1  273.29   22.89
  -5  -8   0   42.85    8.93
  -5  -8   0   51.92    4.76
   5  -8   0   40.94    3.98
  -5  -8   0   43.34    3.10
  -5   8   0   34.55    7.12
  -5   8   0   49.75    3.94
   5   8   0   48.53    4.68
   5  -8   0   51.54   10.14
   5   8   1   13.79    2.63
  -5  -8  -1   13.66    4.88
  -5  -8  -1   10.48    1.18
   5  -8   1    7.63    2.01
  -5  -8  -1   11.99    1.65
   5  -8   1    9.63    2.08
  -5   8  -1   14.47    2.25
   5  -8   1   15.90    5.97
   5   8   1   13.46    2.38
  -5   8  -1    9.70    4.05
   5   8   2   11.21    2.66
   5  -8   2   10.42    2.29
  -5  -8  -2    8.20    4.15
   5  -8   2   10.88    2.17
  -5  -8  -2   10.03    1.21
  -5  -8  -2    9.84    1.48
  -5   8  -2    9.32    1.94
   5  -8   2    6.05    3.58
  -5   8  -2    6.53    3.49
   5  -8   3   47.17    4.90
  -5  -8  -3   49.09   10.44
   5  -8   3   40.54    5.11
  -5  -8  -3   47.06    2.69
   5  -8   3   44.00    4.68
  -5  -8  -3   48.39    3.32
   5   8   3   53.26    5.89
  -5   8  -3   50.47    4.84
   5  -8   3   42.17    9.97
   5   8   4    2.00    1.41
   5  -8   4    2.10    1.23
  -5  -8  -4    6.33    4.56
   5  -8   4    2.20    1.06
  -5  -8  -4    2.56    0.68
   5  -8   4    2.97    1.27
  -5  -8  -4    3.46    0.92
   5  -8   4    0.77    0.99
  -5   8  -4    3.12    1.23
   5  -8   5   84.94    6.64
   5  -8   5   86.59    6.50
  -5  -8  -5  105.99    4.27
   5  -8   5   89.39    6.78
  -5  -8  -5  100.18    4.91
   5   8   5   99.93    8.64
   5  -8   6   35.06    4.07
   5  -8   6   30.93    3.67
   5  -8   6   37.52    4.02
  -5  -8  -6   41.44    2.68
   5   8   6   40.19    5.58
   5  -8   7  115.52    6.42
   5  -8   7  101.93    6.25
  -5  -8  -7  125.89    4.68
   5  -8   7  101.60    5.96
   5   8   7  122.10    9.66
   5  -8   8    2.50    0.82
   5  -8   8    1.56    0.64
  -5  -8  -8    1.45    0.47
   5   8   8    2.42    1.06
   5   8   8    0.16    0.95
   5  -8   9   28.54    2.09
   5  -8   9   20.21    1.89
  -5  -8  -9   23.84    1.76
  -5   8  -9   28.90    1.75
   5   8   9   24.15    2.73
   5   8   9   22.39    3.43
   5   8  10    0.06    0.22
   5  -8  10   -0.02    0.13
  -5   9  11    4.91    1.33
  -5  -9  10   24.75    2.89
  -5   9  10   21.90    3.29
   5  -9 -10   15.75    2.03
  -5  -9   9   83.76    5.87
  -5   9   9   86.38    7.31
  -5   9   9  103.31   10.71
   5  -9  -9   89.73    5.28
  -5   9   8    4.41    1.78
  -5  -9   8    3.89    1.32
  -5   9   8    3.62    1.70
   5  -9  -8    5.16    1.36
  -5  -9   7   37.08    4.05
  -5   9   7   33.92    4.90
  -5   9   7   38.65    3.63
   5  -9  -7   49.64    4.20
  -5   9   6   92.38    7.41
  -5   9   6   93.56    5.74
  -5  -9   6   93.42    6.26
  -5   9   6   81.13   10.20
  -5   9   5   12.29    2.08
  -5  -9   5   13.86    2.24
   5  -9  -5   14.91    5.65
  -5   9   5   10.07    2.42
  -5  -9   5   11.81    3.08
   5  -9  -5   14.90    2.27
  -5   9   5   10.80    4.02
   5   9  -5   13.98    2.96
  -5  -9   4   14.97    2.19
  -5   9   4   16.23    2.34
   5  -9  -4   13.73    5.31
  -5  -9   4   16.33    3.33
   5  -9  -4   17.34    2.48
  -5  -9   4   14.39    2.25
  -5   9   4   12.50    4.22
   5   9  -4   16.81    3.19
  -5  -9   4   12.91    5.62
  -5   9   3   62.32    4.49
   5  -9  -3   71.91   12.10
  -5  -9   3   64.00    6.35
   5  -9  -3   63.62    4.77
  -5  -9   3   60.51    4.42
  -5  -9   3   72.11   14.29
  -5   9   3   68.22    4.56
   5   9  -3   68.08    6.21
  -5   9   3   47.64    7.96
   5  -9  -3   63.18   11.56
  -5   9   2  437.33   11.85
  -5  -9   2  435.12   15.67
   5  -9  -2  419.21   12.21
  -5  -9   2  406.64   11.14
  -5  -9   2  502.05   37.18
  -5   9   2  465.04   11.99
   5   9  -2  479.00   16.04
   5  -9  -2  464.37   32.07
  -5   9   1  165.56   13.64
  -5  -9   1  136.26    8.34
  -5  -9   1  103.50    4.22
  -5  -9   1  118.01    5.85
   5  -9  -1  117.14    6.60
   5  -9  -1   88.95    5.64
  -5   9   1  128.33    6.41
   5   9  -1  148.43    8.70
  -5   9   1   93.18   11.67
   5  -9  -1  135.64   17.73
  -5  -9   0   26.46    7.32
  -5   9   0   25.96    5.08
  -5  -9   0   32.96    4.02
  -5  -9   0   22.21    1.90
   5  -9   0   24.14    3.15
  -5  -9   0   25.97    2.63
   5  -9   0   19.41    2.80
  -5   9   0   29.16    3.12
   5  -9   0   25.71    7.26
   5   9   0   28.96    3.78
  -5   9   0   17.83    5.51
   5   9   0   24.19    3.69
   5   9   1    3.60    1.31
  -5  -9  -1    3.35    2.41
  -5  -9  -1    6.86    1.90
  -5  -9  -1    4.96    0.91
  -5  -9  -1    5.25    1.14
   5  -9   1    3.86    1.33
   5  -9   1    0.52    0.59
   5  -9   1    3.28    2.02
  -5   9  -1    4.93    1.30
   5   9   1    6.59    1.85
  -5   9  -1    1.48    1.77
   5  -9   2  102.08    7.09
  -5  -9  -2  113.57   16.03
  -5  -9  -2   97.45    4.08
   5  -9   2   87.37    6.46
  -5  -9  -2   95.33    5.03
  -5   9  -2  104.51    6.50
  -5   9  -2   71.74   10.67
   5  -9   2   92.65   15.24
   5   9   2   95.53    8.05
   5  -9   3   96.11    6.93
  -5  -9  -3  110.43   16.65
   5  -9   3   94.15    6.93
   5  -9   3   90.89    6.75
  -5  -9  -3   99.61    4.20
  -5  -9  -3   97.45    5.15
  -5   9  -3  105.73    6.84
   5  -9   3   99.50   16.23
   5   9   3  102.01    8.68
   5  -9   4  262.82   11.39
   5  -9   4  256.33   11.41
  -5  -9  -4  301.39    7.35
   5  -9   4  271.64   11.70
  -5  -9  -4  296.11    9.02
   5   9   4  312.36   15.54
   5  -9   5  108.00    7.03
   5  -9   5   94.50    6.70
   5  -9   5  106.16    7.09
  -5  -9  -5  115.91    4.66
   5   9   5  112.64    9.53
   5  -9   6    8.38    1.85
   5   9   6   10.09    2.91
   5  -9   6    6.86    1.96
  -5  -9  -6    8.16    1.22
   5  -9   6    6.78    1.58
   5  -9   7    3.04    0.95
   5  -9   7    0.90    0.72
   5   9   7    3.24    1.56
  -5  -9  -7    2.86    0.77
   5   9   7    1.58    1.12
   5  -9   8   13.28    1.56
   5  -9   8   12.32    1.73
  -5  -9  -8   14.97    1.52
   5   9   8   14.87    2.43
   5   9   8   14.47    3.17
   5  -9   9   37.18    2.29
  -5   9  -9   46.12    1.98
  -5  -9  -9   35.42    2.06
   5   9   9   45.64    3.45
   5   9   9   31.21    3.85
  -5  10  11    1.47    0.74
  -5  10  10    6.91    1.88
   5 -10 -10    4.04    1.00
  -5 -10   9    1.09    0.65
  -5  10   9    0.62    0.93
   5 -10  -9    1.15    0.66
  -5 -10   8  180.82    8.42
  -5  10   8  186.88   10.69
   5 -10  -8  223.74    8.58
  -5  10   8  243.32   17.63
  -5  10   7   41.35    3.72
  -5  10   7   45.22    5.43
  -5 -10   7   40.30    4.03
   5 -10  -7   55.67    4.43
  -5  10   6    2.12    1.46
  -5 -10   6    2.10    0.89
  -5  10   6    2.46    0.91
  -5  10   6   -0.69    1.34
   5 -10  -6    3.04    1.16
  -5  10   5   16.10    2.40
  -5  10   5   16.61    3.14
   5 -10  -5   18.68    2.62
  -5  10   5   15.40    4.66
  -5  10   4    8.12    1.67
  -5 -10   4    8.38    2.64
   5 -10  -4   14.44    6.51
  -5 -10   4    7.42    1.80
  -5  10   4    4.65    2.46
  -5 -10   4   18.07    7.65
   5  10  -4   11.70    2.77
   5 -10  -4    9.72    1.90
  -5  10   3   76.23    5.18
  -5 -10   3   75.14    7.14
   5 -10  -3   80.30    5.36
  -5 -10   3   66.42    5.02
  -5 -10   3   94.04   16.92
  -5  10   3   82.71    5.36
   5  10  -3   88.10    7.35
  -5  10   3   63.06    9.66
  -5  10   2   32.15    3.31
  -5 -10   2   34.83    4.56
  -5 -10   2   26.34    3.08
   5 -10  -2   21.60    2.74
   5 -10  -2   28.81    3.51
  -5  10   2   23.41    6.10
  -5  10   2   36.13    3.52
   5 -10  -2   33.79    9.42
   5  10  -2   38.35    4.72
  -5 -10   2   38.22   11.26
  -5  10   1   14.67    4.40
  -5 -10   1   13.02    2.71
  -5 -10   1    9.55    1.35
   5 -10  -1    8.51    1.81
  -5 -10   1   10.04    1.86
  -5  10   1   12.05    4.90
  -5  10   1    9.31    1.79
   5 -10  -1    7.34    3.58
   5  10  -1   12.85    2.67
   5 -10  -1   10.29    2.04
  -5  10   0    6.85    3.28
  -5 -10   0    6.92    1.97
   5 -10   0    4.37    1.46
  -5 -10   0    5.83    1.07
  -5 -10   0    4.98    1.24
   5 -10   0    4.50    1.44
   5 -10   0    5.46    3.23
  -5  10   0    7.64    1.62
   5  10   0    5.64    1.68
  -5  10   0    6.40    3.36
   5  10   0    4.57    1.92
   5 -10   1  121.08    7.53
  -5 -10  -1  117.68   16.32
  -5 -10  -1  121.61    8.09
  -5 -10  -1   96.48    4.34
   5 -10   1   91.28    6.53
  -5 -10  -1   98.63    5.59
   5 -10   1   55.70    5.28
  -5  10  -1  113.55    6.60
  -5  10  -1   70.99   10.94
   5  10   1   92.25    8.05
   5 -10   1   97.03   16.35
   5  10   2    7.11    2.45
   5 -10   2    7.50    1.94
  -5 -10  -2   16.23    7.97
   5 -10   2    0.97    1.71
  -5 -10  -2    9.95    2.42
   5 -10   2    7.00    1.92
  -5 -10  -2    7.18    1.51
  -5 -10  -2    7.26    1.22
   5 -10   2    8.83    5.34
  -5  10  -2    7.98    1.82
  -5  10  -2    4.57    2.58
   5  10   3   19.27    4.09
   5 -10   3   19.91    3.02
   5 -10   3   18.32    3.07
  -5 -10  -3   19.31    1.95
  -5 -10  -3   16.92    2.36
   5 -10   3   10.82    2.47
   5 -10   4    4.15    1.50
   5  10   4    4.48    1.58
   5 -10   4    4.32    1.53
  -5 -10  -4    5.63    1.33
  -5 -10  -4    6.51    1.16
   5 -10   4    3.81    1.48
   5 -10   5    5.09    1.51
   5  10   5    6.62    2.36
   5 -10   5    9.40    2.23
  -5 -10  -5    6.86    1.17
   5 -10   5    4.78    1.52
   5 -10   6   16.17    2.26
   5 -10   6   15.31    2.50
  -5 -10  -6   20.22    1.97
   5  10   6   20.29    4.13
   5 -10   7   36.50    3.30
  -5 -10  -7   40.53    2.69
   5  10   7   42.30    4.39
   5  10   7   39.49    5.47
   5 -10   8   20.74    2.03
   5  10   8   23.55    2.84
  -5 -10  -8   22.60    1.79
   5  10   8   20.10    3.64
   5  10   9   37.79    2.72
  -5 -10  -9   31.20    1.77
   5 -10   9   35.13    1.92
  -5  11  10   29.16    3.23
   5 -11 -10   12.71    1.59
  -5 -11   9   34.77    2.85
  -5  11   9   33.60    4.12
   5 -11  -9   28.19    2.84
  -5  11   9   36.50    6.02
  -5 -11   8   69.71    4.63
  -5  11   8   82.52    6.74
  -5  11   8   96.47   10.73
   5 -11  -8   88.40    5.25
  -5  11   7   36.82    4.64
  -5  11   7   32.26    3.14
  -5  11   7   42.80    7.70
   5 -11  -7   39.98    3.72
  -5  11   7   24.30    5.41
  -5  11   6   58.05    4.47
  -5  11   6   69.00    6.36
   5 -11  -6   69.83    5.01
  -5  11   5   31.11    3.30
  -5  11   5   31.99    4.30
   5 -11  -5   33.59    3.58
  -5  11   5   27.92    6.61
  -5  11   4   78.16    5.37
   5 -11  -4   86.58    5.79
   5 -11  -3  160.51    8.03
  -5 -11   3  138.71    7.54
  -5  11   3  142.06   14.72
  -5  11   2  284.77   10.17
  -5 -11   2  229.32    7.59
  -5 -11   2  250.66    9.98
   5 -11  -2  268.09   10.43
   5 -11  -2  210.01    9.02
   5 -11  -2  263.05   27.19
  -5  11   2  214.59   18.23
  -5  11   1   25.70    3.17
  -5  11   1   35.05    6.81
  -5 -11   1   20.45    2.16
  -5 -11   1   22.33    2.96
   5 -11  -1   22.33    3.06
   5 -11  -1   17.94    2.71
  -5  11   1   22.21    6.11
   5 -11  -1   15.51    5.66
   5  11  -1   24.50    3.84
   5 -11   0    0.50    0.46
  -5 -11   0    1.75    0.61
  -5 -11   0    1.73    0.62
   5 -11   0    1.28    0.73
  -5  11   0    3.54    3.16
   5  11   0    0.62    1.03
   5 -11   1    4.43    1.39
   5 -11   1    2.30    0.99
  -5 -11  -1    2.64    0.85
  -5 -11  -1    3.27    0.92
   5 -11   1    0.62    0.37
   5  11   1    3.27    1.56
  -5  11  -1   -0.12    2.05
   5 -11   2   27.62    3.57
   5 -11   2   23.75    3.43
  -5 -11  -2   27.93    2.46
   5 -11   2   24.29    3.42
  -5 -11  -2   25.80    3.04
  -5  11  -2   18.25    5.43
   5  11   2   24.29    4.64
   5 -11   3   19.98    3.08
   5 -11   3   18.48    3.15
   5 -11   3   20.35    3.09
  -5 -11  -3   24.13    2.85
  -5 -11  -3   22.62    2.20
   5  11   3   24.26    4.54
   5 -11   4  393.79   13.26
   5 -11   4  409.85   13.43
  -5 -11  -4  425.05   11.78
  -5 -11  -4  456.42   10.01
   5  11   4  450.50   19.92
   5 -11   5   57.82    4.63
  -5 -11  -5   63.25    3.64
   5  11   5   57.30    7.04
   5 -11   6    2.81    1.08
  -5 -11  -6    3.74    0.90
   5  11   6    2.31    1.68
   5 -11   7   70.60    3.95
  -5 -11  -7   79.75    3.66
   5  11   7   87.96    5.60
   5  11   7   74.34    7.21
   5 -11   8    1.38    0.45
  -5 -11  -8    1.31    0.43
   5  11   8    0.82    0.31
  -5  11  -8    2.71    0.67
   5  11   8    2.11    1.17
  -5  12   9    2.06    1.48
  -5  12   9   -0.37    0.87
   5 -12  -9    1.14    0.55
  -5  12   8   19.00    3.14
  -5  12   8   20.85    4.73
   5 -12  -8   21.32    2.48
  -5  12   7    2.46    2.76
  -5  12   7    0.81    1.08
   5 -12  -7    1.26    0.87
  -5  12   7    0.11    1.37
  -5  12   6   28.05    2.97
  -5  12   6   32.69    4.20
   5 -12  -6   33.80    3.42
  -5  12   6   21.73    5.58
  -5  12   5   47.73    5.16
  -5  12   5   44.19    3.89
   5 -12  -5   46.27    4.21
  -5  12   5   36.54    7.29
  -5  12   4  111.64    6.39
  -5  12   4  122.02    8.23
   5 -12  -4  116.25    6.81
  -5  12   3    0.99    0.69
  -5  12   3    0.67    1.89
   5 -12  -3    1.30    0.92
  -5  12   2   66.47    4.97
  -5 -12   2   55.58    4.85
   5 -12  -2   62.87    5.11
   5 -12  -2   51.69    4.43
  -5 -12   2   54.77    3.97
  -5  12   2   51.68    9.35
  -5  12   1   48.78    4.22
  -5  12   1   54.86    7.70
  -5 -12   1   40.36    3.23
   5 -12  -1   42.30    4.39
  -5 -12   1   43.99    4.27
   5 -12  -1   31.37    3.57
  -5  12   1   32.32    7.14
  -5  12   0   14.21    2.29
  -5 -12   0   12.57    1.76
   5 -12   0    8.25    2.08
  -5 -12   0   11.59    2.25
   5 -12   0   10.91    2.20
   5  12   0   12.94    3.23
  -5  12   0    6.61    4.10
   5 -12   1   12.01    2.47
  -5 -12  -1   11.57    1.64
  -5 -12  -1   12.18    2.21
   5 -12   1   10.91    2.23
   5  12   1   10.82    2.85
  -5  12  -1   15.77    5.95
   5 -12   2   58.08    5.05
   5 -12   2   53.29    4.96
  -5 -12  -2   57.55    3.67
  -5 -12  -2   57.00    4.66
  -5  12  -2   42.20    8.48
   5  12   2   50.72    6.68
   5 -12   3   50.74    4.65
  -5 -12  -3   48.82    3.33
   5 -12   3   50.82    4.66
  -5 -12  -3   50.54    4.24
   5  12   3   51.13    6.59
  -5  12  -4   30.00    2.70
   5 -12   4   40.89    4.04
  -5 -12  -4   45.04    3.15
  -5 -12  -4   43.96    3.73
   5  12   4   45.42    6.47
   5 -12   5   24.74    2.77
  -5 -12  -5   28.42    2.42
   5  12   5   28.81    5.05
   5 -12   6  176.70    6.58
  -5 -12  -6  195.05    5.99
   5  12   6  173.82    8.14
   5  12   6  193.68   12.03
   5 -12   7    5.30    0.97
  -5 -12  -7    5.14    0.92
   5  12   7    3.52    0.98
   5  12   7    4.13    1.67
   5 -12   8    3.19    0.53
  -5 -12  -8    1.98    0.45
   5  12   8    3.45    1.26
  -5  13   9    3.52    0.92
   5 -13  -9    2.53    0.70
  -5  13   8    3.86    2.12
  -5  13   8    0.97    0.69
   5 -13  -8    2.38    0.85
  -5  13   7   60.47    5.44
  -5  13   7   69.53    8.62
   5 -13  -7   65.40    4.40
  -5  13   6   31.53    2.96
  -5  13   6   28.21    3.76
  -5  13   6   36.86    6.92
   5 -13  -6   28.58    3.16
  -5  13   5   25.41    2.83
  -5  13   5   25.84    3.67
  -5  13   5   29.88    6.25
   5 -13  -5   25.53    3.06
  -5  13   5   19.53    4.89
  -5  13   4   77.57    5.12
  -5  13   4   79.16    6.57
  -5  13   4   92.31   10.77
   5 -13  -4   70.73    5.25
  -5  13   4   61.56    9.50
  -5  13   3    4.00    2.10
  -5  13   3    5.66    1.33
  -5  13   3    6.62    3.90
   5 -13  -3    4.95    1.44
  -5  13   2   44.08    3.95
  -5  13   2   51.54    7.68
   5 -13  -2   36.54    3.86
   5 -13  -2   26.79    3.22
  -5 -13   2   34.87    3.23
  -5  13   2   25.92    6.54
  -5  13   1    1.10    0.84
  -5  13   1    1.64    1.34
   5 -13  -1    0.90    0.66
   5 -13  -1    1.38    0.54
  -5 -13   1    0.35    0.30
  -5 -13   1    1.19    0.81
   5 -13  -1   -0.35    0.50
  -5  13   1    0.71    2.01
  -5  13   0    0.03    0.83
   5 -13   0    0.79    0.69
   5 -13   0    1.45    0.88
   5 -13   0    0.45    0.69
  -5 -13   0    0.89    0.60
  -5 -13   0    1.22    0.85
   5  13   0    0.24    0.78
  -5  13   0    0.44    1.85
  -5  13  -1   20.08    2.63
   5 -13   1   21.44    2.97
   5 -13   1   19.17    2.93
  -5 -13  -1   19.49    2.20
  -5 -13  -1   17.55    2.71
  -5  13  -1   13.22    4.68
   5  13   1   14.65    3.42
  -5  13  -2    3.15    1.06
   5 -13   2    3.64    1.29
  -5 -13  -2    2.82    0.80
  -5 -13  -2    3.04    1.15
   5 -13   2    3.91    1.39
   5  13   2    5.19    2.27
  -5  13  -3   37.98    3.24
   5 -13   3   44.93    4.00
  -5 -13  -3   44.05    3.21
   5 -13   3   38.95    3.73
  -5 -13  -3   34.92    3.50
   5  13   3   40.28    5.99
   5 -13   4  279.19    9.30
  -5 -13  -4  291.39    7.93
   5  13   4  282.33   15.35
   5 -13   5    0.95    0.52
  -5 -13  -5    1.87    0.66
   5  13   5   -0.58    0.59
   5  13   5    2.38    1.21
   5 -13   6    6.05    1.05
  -5 -13  -6    6.78    1.05
   5  13   6    2.46    0.81
   5  13   6    5.41    2.01
   5 -13   7    8.46    0.91
  -5 -13  -7    9.45    1.11
   5  13   7    6.36    1.91
  -5  14   8  105.06    5.28
  -5  14   8  120.77    8.87
  -5  14   7   -0.35    1.30
  -5  14   7    0.85    0.88
   5 -14  -7    0.17    0.32
  -5  14   6   30.19    2.58
  -5  14   6   30.04    3.66
  -5  14   6   36.35    6.09
   5 -14  -6   29.52    2.92
  -5  14   6   25.40    5.30
  -5  14   5   10.78    3.58
  -5  14   5   10.11    1.68
  -5  14   5   10.10    2.17
   5 -14  -5    9.78    1.81
  -5  14   5    6.52    2.87
  -5  14   4    1.60    1.81
  -5  14   4    0.14    0.62
  -5  14   4    0.27    0.37
   5 -14  -4   -0.68    0.67
  -5  14   4    0.28    1.91
  -5  14   3   25.29    2.84
  -5  14   3   26.82    5.62
  -5  14   3   18.51    3.27
   5 -14  -3   21.21    2.82
  -5  14   3   18.34    5.36
  -5  14   2    5.82    1.47
  -5  14   2    2.14    1.22
   5 -14  -2    3.02    1.11
  -5 -14   2    4.06    0.99
   5 -14  -2    5.21    1.50
  -5  14   2    6.88    3.31
  -5  14   1    3.23    1.10
   5 -14  -1    3.14    1.13
  -5 -14   1    1.97    0.61
  -5  14   1    3.72    3.15
  -5  14   0   82.70    5.07
   5 -14   0   73.13    5.33
  -5 -14   0   67.70    4.32
  -5  14   0   64.76    9.63
  -5  14  -1   13.13    2.00
   5 -14   1   12.57    2.05
  -5 -14  -1   13.70    1.88
   5 -14   1   10.91    2.03
   5  14   1    7.64    2.52
  -5  14  -1   10.66    4.49
  -5  14  -2   33.33    2.93
   5 -14   2   30.76    3.03
  -5 -14  -2   31.38    2.76
   5 -14   2   27.61    3.00
   5  14   2   25.15    4.54
  -5  14  -3    7.52    1.35
   5 -14   3    8.79    1.53
  -5 -14  -3    7.18    1.23
   5  14   3    6.21    2.32
  -5  14  -4   30.73    2.24
   5 -14   4   36.90    2.75
  -5 -14  -4   36.54    2.69
   5  14   4   29.87    4.81
   5 -14   5   21.63    1.78
  -5 -14  -5   21.64    1.95
   5  14   5   23.92    4.13
  -5 -14  -6   50.52    2.66
   5  14   6   41.26    4.88
  -5  15   7   52.88    5.72
   5 -15  -7   28.14    2.34
  -5  15   6   13.96    2.15
  -5  15   6   15.53    3.69
   5 -15  -6   11.77    1.68
  -5  15   6    6.50    2.11
  -5  15   5   40.80    2.90
  -5  15   5   43.31    4.05
  -5  15   5   50.56    6.72
   5 -15  -5   40.36    3.33
  -5  15   4   16.57    2.02
  -5  15   4   16.93    2.56
  -5  15   4   22.39    4.52
   5 -15  -4   14.64    2.06
  -5  15   4   17.76    4.32
  -5  15   3   62.05    5.09
  -5  15   3   67.85    4.24
  -5  15   3   64.43    7.40
   5 -15  -3   60.53    4.38
  -5  15   3   50.13    7.88
  -5  15   2    0.20    0.39
  -5  15   2    0.23    1.36
   5 -15  -2    0.26    0.35
  -5 -15   2   -0.34    0.47
  -5  15   2   -0.76    1.50
  -5  15   1   35.54    3.11
   5 -15  -1   30.06    3.13
  -5 -15   1   29.21    2.73
  -5  15   1   28.60    5.96
  -5  15   0    5.72    1.25
  -5 -15   0    4.27    1.12
   5 -15   0    4.96    1.29
  -5  15   0    2.07    1.96
  -5  15  -1   11.74    1.70
  -5 -15  -1   11.37    1.63
   5  15   1   10.13    2.70
  -5  15  -2   49.90    3.27
  -5 -15  -2   45.57    3.23
   5  15   2   38.47    5.15
  -5  15  -3  196.90    5.80
  -5 -15  -3  203.12    6.45
  -5  15  -4    1.40    0.43
  -5 -15  -4    1.30    0.47
  -5 -15  -5    6.38    0.99
   5  15   5    6.42    1.86
  -5  16   5    4.14    1.11
  -5  16   5    2.41    1.22
   5 -16  -5    1.88    0.67
  -5  16   5    2.41    1.22
  -5  16   4    5.40    1.26
  -5  16   4    5.90    1.04
  -5  16   4    2.84    1.35
   5 -16  -4    3.83    0.91
  -5  16   4    2.74    1.43
  -5  16   3   27.86    2.34
  -5  16   3   27.95    2.96
  -5  16   3   27.48    4.01
   5 -16  -3   23.56    2.36
  -5  16   3   23.20    5.09
  -5  16   2   57.07    4.31
  -5  16   2   61.09    3.57
   5 -16  -2   48.24    3.41
  -5  16   2   47.51    6.98
  -5  16   1   41.11    3.70
  -5  16   1   48.37    3.23
   5 -16  -1   37.67    2.92
  -5 -16   1   37.45    2.76
  -5  16   1   36.18    5.95
  -5  16   0    4.90    1.04
  -5 -16   0    3.28    0.85
  -5  16  -1    1.03    0.41
  -5 -16  -1    1.56    0.59
  -5  16  -2    4.17    0.84
  -5 -16  -2    3.58    0.86
  -5 -16  -3   31.73    2.33
  -5  17   2    0.71    0.45
  -5  17   2    0.84    0.38
  -5  17   1   15.25    2.05
  -5  17   1   26.54    1.94
  -5  17   0    0.67    0.38
  -5  17   0    2.46    0.62
  -6   0  12   98.61    6.92
  -6   0  12  109.49    5.97
  -6   0  11    0.28    1.05
  -6   0  11    0.46    0.92
  -6   0  10   42.79    4.69
  -6   0  10   42.34    5.37
  -6   0   9   -0.39    0.69
  -6   0   9    0.06    0.51
   6   0  -8  252.34   23.05
  -6   0   8  249.00   10.76
  -6   0   8  235.78   12.94
  -6   0   8  207.06    9.89
  -6   0   7    1.41    1.54
  -6   0   7    0.55    0.86
  -6   0   7    0.65    0.83
  -6   0   7   -1.76    1.33
  -6   0   6   18.08    3.59
   6   0  -6   20.57    3.36
  -6   0   5    0.62    0.67
   6   0  -5    0.79    0.82
  -6   0   4   34.00    3.90
   6   0  -4   38.65    4.26
  -6   0   3    1.23    0.91
   6   0  -3    0.42    0.68
  -6   0   2  457.22   11.62
   6   0  -2  579.36   16.89
  -6   0   1    0.47    0.46
   6   0  -1    0.22    0.76
  -6   0   0  480.81    9.54
  -6   0   0  451.13   10.71
   6   0   0  474.67   16.54
  -6   0  -1    0.26    0.64
   6   0   1    3.79    2.25
   6   0   2   19.10    3.88
  -6   0  -2   21.05    3.63
  -6   0  -3   -1.14    1.35
   6   0   3   -0.15    0.90
   6   0   4  190.23    9.49
   6   0   4  188.54    9.65
   6   0   4  162.46   12.80
   6   0   5   -0.44    0.89
   6   0   5   -1.78    1.22
   6   0   5    0.53    0.96
  -6   0  -5   -0.22    0.37
  -6   0  -5   -1.99    1.65
   6   0   6 1072.65   22.50
  -6   0  -6 1119.39   13.88
   6   0   6 1145.26   24.43
   6   0   6 1109.38   23.82
   6   0   7    0.14    0.70
   6   0   7   -0.62    0.59
  -6   0  -7    0.29    0.18
   6   0   8   54.81    4.44
  -6   0  -8   45.88    2.56
   6   0   8   45.69    4.55
   6   0   9    0.86    0.63
  -6  -1  12   43.76    4.61
  -6   1  12   42.60    4.55
  -6  -1  12   44.28    3.96
  -6   1  11  114.67    6.84
  -6  -1  11  118.64    7.46
  -6   1  11  106.46    8.17
  -6  -1  11  107.37    8.10
  -6   1  10  336.26   12.83
  -6   1  10  301.84   14.59
  -6  -1  10  304.27   12.79
  -6  -1  10  294.38   14.10
  -6   1   9    1.41    0.83
  -6  -1   9    2.13    1.53
  -6   1   9    3.25    1.45
  -6  -1   9    1.78    1.04
  -6   1   9    3.48    1.74
   6   1  -8  176.20   18.70
   6  -1  -8  246.60   24.20
  -6  -1   8  216.60   14.24
  -6   1   8  225.98   12.58
  -6  -1   8  187.68    9.61
  -6  -1   8  249.94   12.88
  -6   1   8  195.51    9.41
  -6  -1   8  229.17   10.37
  -6   1   8  238.22   10.42
  -6  -1   7   50.84    6.61
  -6   1   7   50.27    4.45
  -6  -1   7   47.36    4.39
  -6  -1   7   42.44    4.49
  -6   1   7   53.95    5.69
  -6  -1   7   51.19    6.09
  -6   1   7   47.70    4.41
  -6  -1   6   29.38    4.60
  -6   1   6   32.24    4.64
   6   1  -6   38.57    4.35
  -6  -1   5   45.16    5.13
  -6   1   5   47.97    4.95
   6   1  -5   53.32    4.95
   6  -1  -5   51.13    5.40
  -6  -1   4  470.76   15.25
  -6   1   4  469.28   14.09
   6   1  -4  499.66   14.70
   6  -1  -4  502.01   16.59
  -6  -1   3  122.50    6.89
   6   1  -3  136.08    7.57
   6  -1  -3  139.67    8.67
  -6  -1   2   73.32    4.87
  -6   1   2   61.68    3.99
   6   1  -2   64.37    5.30
   6  -1  -2   63.84    5.90
  -6  -1   1  183.84    6.89
   6   1  -1  172.75    8.88
   6  -1  -1  171.20   10.16
  -6  -1   0   73.37    4.11
  -6   1   0   69.19    4.12
   6   1   0   62.81    5.64
   6  -1   0   59.57    6.17
  -6   1  -1   55.98    4.82
   6   1   1   50.94    5.49
   6  -1   1   47.18    5.86
  -6  -1  -1   51.32    5.10
   6   1   2  107.40    8.64
   6  -1   2  115.11    9.80
  -6  -1  -2  108.14    8.50
  -6   1  -2  121.89    8.55
  -6  -1  -3    1.54    1.70
  -6   1  -3    1.36    1.22
   6   1   3    1.82    1.28
   6  -1   3    0.66    0.89
   6   1   4   41.76    4.35
   6  -1   4   43.73    4.66
   6  -1   4   43.31    4.61
  -6  -1  -4   45.79    2.64
   6   1   4   41.27    4.28
   6   1   4   48.84    4.72
   6   1   4   34.12    5.57
   6  -1   4   32.02    6.02
  -6  -1  -4   33.52    5.79
  -6   1  -4   33.08    5.34
   6   1   5    0.29    0.63
   6   1   5   -0.71    0.69
   6  -1   5    1.51    0.51
   6   1   5    0.52    0.64
   6  -1   5   -0.20    0.71
  -6  -1  -5    0.29    0.23
  -6   1  -5    1.06    0.60
  -6  -1  -5   -0.71    0.65
  -6   1  -5    1.36    1.34
   6   1   6  176.38    8.76
   6  -1   6  171.60    9.12
   6   1   6  125.48   12.70
  -6   1  -6  193.88    6.20
  -6  -1  -6  168.49    5.33
   6   1   6  107.59    7.22
   6  -1   6  170.75    9.52
   6   1   6  177.52    9.64
   6  -1   6  168.09    9.05
  -6  -1  -6  127.04   12.39
  -6   1  -6  141.10   12.47
   6  -1   7   67.93    5.53
   6   1   7   72.78    5.35
  -6   1  -7   69.21    3.42
   6   1   7   55.07    4.78
  -6  -1  -7   70.09    3.36
   6   1   7   71.12    6.06
   6  -1   7   74.93    5.89
   6   1   8   92.31    5.53
   6  -1   8   84.88    5.58
  -6   1  -8   78.77    3.35
   6   1   8   73.92    4.94
   6   1   8   75.48    6.01
   6  -1   9   13.52    1.98
   6   1   9   12.40    1.75
  -6   2  13   27.03    3.11
  -6   2  12    1.17    1.10
  -6  -2  12    0.01    0.64
  -6  -2  11    5.33    1.64
  -6  -2  11    7.50    2.23
  -6   2  11    6.95    2.33
  -6  -2  10   52.59    5.93
  -6   2  10   44.27    5.93
  -6  -2  10   52.04    5.32
  -6  -2   9    6.32    1.87
  -6  -2   9    9.22    2.64
  -6   2   9    5.47    1.51
  -6   2   9    8.11    2.50
   6  -2  -8   54.08   11.37
  -6  -2   8   46.10    6.68
  -6  -2   8   36.41    4.17
  -6  -2   8   45.77    5.57
  -6   2   8   36.35    3.92
  -6   2   8   39.73    5.20
  -6  -2   7    0.95    0.56
  -6   2   7    3.81    1.60
  -6  -2   7    3.84    1.72
  -6  -2   7    1.82    1.05
  -6  -2   7    3.47    1.39
  -6   2   7    1.49    0.79
  -6  -2   6  310.44   15.03
  -6  -2   6  316.55   10.21
  -6   2   6  323.57   12.69
  -6   2   6  285.16    9.94
  -6  -2   6  270.77   10.92
   6   2  -6  339.65   12.67
  -6  -2   5  155.14    9.72
   6   2  -5  140.45    7.90
   6  -2  -5  140.80    9.49
  -6  -2   4  469.56   15.38
   6   2  -4  454.28   13.79
   6  -2  -4  439.34   16.58
  -6  -2   3    0.78    0.64
   6   2  -3    1.18    0.83
   6  -2  -3    1.47    1.11
  -6  -2   2  138.01    6.86
   6   2  -2  118.78    7.04
   6  -2  -2  114.81    8.64
  -6  -2   1   45.07    3.53
  -6   2   1   37.87    2.30
   6   2  -1   41.41    4.21
   6  -2  -1   35.58    4.94
  -6  -2   0   96.15    4.82
  -6   2   0   86.87    4.75
   6   2   0   89.47    6.43
   6  -2   0   81.94    7.89
  -6  -2  -1    0.55    0.36
  -6   2  -1    0.23    0.33
   6   2   1   -0.55    1.11
   6  -2   1    0.75    0.70
  -6   2  -2  152.18    9.14
   6   2   2  153.81    9.95
   6  -2   2  134.32   11.27
  -6  -2  -2  136.48    9.70
  -6   2  -3    1.55    0.92
   6   2   3   -0.04    0.97
   6  -2   3   -1.80    1.56
   6  -2   4  578.23   17.10
   6   2   4  566.00   14.94
   6  -2   4  601.52   15.57
   6  -2   4  572.88   17.32
  -6  -2  -4  607.34    9.63
   6   2   4  603.52   16.35
   6   2   4  629.26   17.34
   6  -2   5  406.26   14.49
   6   2   5  416.59   13.18
   6  -2   5  390.02   12.57
  -6  -2  -5  429.54    8.41
   6  -2   5  426.17   15.09
  -6   2  -5  364.33   18.62
   6   2   5  455.98   15.38
   6  -2   5  343.07   23.12
  -6  -2  -5  288.01   18.22
   6   2   6  169.57    8.19
   6  -2   6  152.98    8.94
   6   2   6  113.26   13.06
   6  -2   6  162.12    7.71
  -6  -2  -6  158.11    5.18
  -6   2  -6  219.71    7.38
   6  -2   6  155.45    9.14
  -6   2  -6  130.99   11.38
   6   2   6  165.44    9.48
   6  -2   6  165.79    8.91
  -6  -2  -6  107.06   11.67
   6   2   7   48.70    4.17
   6  -2   7   53.17    5.02
   6  -2   7   47.72    3.77
  -6   2  -7   52.31    3.08
  -6  -2  -7   45.51    2.74
   6   2   7   42.47    4.32
   6  -2   7   48.79    5.05
   6   2   7   44.75    4.92
   6  -2   7   49.58    4.69
   6  -2   8   25.66    3.18
   6   2   8   32.24    3.18
  -6   2  -8   26.98    1.96
   6   2   8   22.42    2.87
   6   2   8   24.34    3.54
   6  -2   9   46.34    3.66
   6   2   9   31.66    2.94
   6   2  10   68.54    3.36
  -6  -2 -10   81.56    2.75
  -6   3  13   -0.06    0.46
  -6   3  12   81.57    6.19
  -6  -3  12   87.25    5.55
  -6   3  11    1.02    1.06
  -6  -3  11    1.89    1.12
  -6  -3  10  141.12    9.57
  -6  -3  10  133.11    8.39
  -6   3   9    5.25    1.93
  -6  -3   9    8.24    2.25
  -6  -3   9    5.96    1.90
  -6   3   9    6.26    1.95
  -6  -3   8  197.71   14.04
  -6  -3   8  166.95    9.04
  -6   3   8  158.94    8.14
  -6  -3   8  204.82   11.74
  -6   3   8  178.44   10.88
  -6   3   7   43.55    6.81
   6  -3  -7   25.40    8.71
  -6  -3   7   28.95    5.04
  -6  -3   7   27.25    4.11
  -6   3   7   26.83    3.13
  -6   3   7   28.25    4.13
  -6  -3   7   25.03    3.24
  -6  -3   6  132.47   10.02
  -6   3   6  147.95   12.84
  -6  -3   6  133.06    9.19
  -6   3   6  135.83    6.77
  -6   3   6  147.31    8.63
  -6  -3   6  139.83    6.89
   6   3  -6  150.43    8.48
  -6  -3   5  182.43   10.70
   6   3  -5  205.23    9.54
  -6  -3   4    9.22    2.19
   6   3  -4    7.89    1.87
   6  -3  -4    8.07    2.35
  -6  -3   3    6.87    1.87
   6   3  -3    8.34    1.73
   6  -3  -3   12.20    3.00
  -6  -3   2   -0.14    0.56
   6   3  -2    0.29    0.41
   6  -3  -2    0.54    1.18
  -6  -3   1   49.98    3.80
  -6   3   1   45.83    2.74
   6   3  -1   48.43    4.47
   6  -3  -1   42.98    5.79
  -6  -3   0  176.28    7.02
  -6   3   0  156.45    6.29
   6   3   0  149.38    8.23
   6  -3   0  128.96   10.65
  -6   3  -1  174.76    8.00
   6   3   1  181.43    9.60
   6  -3   1  164.71   12.49
  -6   3  -2    1.32    0.99
   6   3   2    1.65    0.69
   6  -3   2    1.91    1.41
   6  -3   3  118.23    7.48
  -6  -3  -3   93.45   12.36
   6  -3   3  103.77    7.14
  -6   3  -3  103.63    8.14
   6   3   3  120.01    7.25
   6   3   3  101.16    8.41
   6  -3   3   85.64   10.01
   6  -3   4   32.16    4.06
   6  -3   4   25.19    3.60
  -6  -3  -4   26.63    6.69
   6  -3   4   29.32    3.96
  -6  -3  -4   32.03    2.24
  -6   3  -4   22.10    3.99
   6   3   4   31.88    4.03
   6  -3   5  533.69   16.89
   6   3   5  551.78   13.96
   6  -3   5  510.86   15.05
   6  -3   5  536.93   17.20
  -6  -3  -5  537.48    9.54
  -6   3  -5  461.12   19.79
   6   3   5  578.76   17.77
   6  -3   5  444.41   27.11
   6  -3   6  137.96    8.39
   6   3   6  154.86    7.18
   6   3   6  118.91   13.15
   6  -3   6  131.93    7.44
  -6  -3  -6  144.80    5.05
   6  -3   6  152.14    9.01
   6   3   6  147.41    9.21
   6   3   7  163.93    7.32
   6  -3   7  134.54    7.98
   6  -3   7  138.53    6.89
  -6   3  -7  168.23    6.01
  -6  -3  -7  131.62    4.73
   6   3   7  131.59    7.89
   6  -3   7  132.27    8.25
   6   3   7  144.11    9.24
   6  -3   7  137.74    7.61
   6  -3   8   29.22    3.34
   6  -3   8   19.88    2.18
  -6   3  -8   29.78    2.11
   6   3   8   27.43    3.28
   6   3   8   30.51    4.16
   6   3   9   24.21    2.81
  -6  -3  -9   27.48    1.87
  -6  -3 -10   10.76    0.98
   6   3  10   10.24    1.36
  -6   4  13   12.59    1.93
  -6  -4  12   -0.02    0.57
  -6   4  12    1.01    0.99
  -6  -4  11   28.21    3.58
  -6   4  11   25.65    3.94
  -6   4  10   39.24    5.34
  -6  -4  10   43.24    4.79
  -6  -4   9   22.65    3.49
  -6   4   9   20.84    3.00
  -6  -4   9   25.43    4.16
  -6   4   9   21.95    3.92
   6  -4  -8   34.31    9.86
  -6  -4   8   30.64    5.80
  -6  -4   8   24.95    3.43
  -6  -4   8   27.59    4.56
  -6   4   8   22.06    2.92
  -6   4   8   24.48    4.11
   6  -4  -7  216.32   22.96
  -6  -4   7  209.92   13.76
  -6   4   7  221.56   16.25
  -6  -4   7  215.79   11.69
  -6   4   7  189.97   10.80
  -6   4   7  180.19    8.27
  -6  -4   7  172.31    8.74
   6   4  -7  211.59   10.48
  -6  -4   6   10.16    2.96
  -6   4   6   16.91    4.71
   6  -4  -6    8.23    5.46
  -6  -4   6   10.15    2.76
  -6  -4   6   11.43    2.13
  -6   4   6   12.43    2.61
  -6   4   6   11.19    2.01
   6   4  -6   12.87    2.55
  -6  -4   5  238.92   12.57
  -6  -4   5  243.47    8.33
  -6  -4   4   60.60    5.71
   6   4  -4   63.28    5.25
   6  -4  -4   53.68    6.75
  -6  -4   3    1.00    0.94
   6   4  -3    0.96    0.60
   6  -4  -3   -0.35    0.59
  -6  -4   2   95.68    6.16
  -6   4   2   99.36    3.79
   6   4  -2   99.92    6.35
   6  -4  -2   97.31    9.41
  -6  -4   1  106.85    6.02
  -6   4   1  102.53    4.34
   6   4  -1   98.42    6.36
   6  -4  -1   94.81    9.49
  -6  -4   0   74.40    4.94
  -6   4   0   76.19    4.48
   6   4   0   68.06    5.48
  -6   4  -1   22.89    2.86
   6   4   1   22.58    3.36
   6  -4   1   20.37    4.50
  -6  -4  -2  110.46   14.03
  -6   4  -2  129.23    7.98
   6   4   2  119.54    8.45
   6  -4   2  107.74   11.31
   6  -4   3   22.49    3.41
  -6  -4  -3   18.16    5.70
  -6  -4  -3   19.70    1.74
   6  -4   3   17.06    2.92
  -6   4  -3   16.82    3.09
   6  -4   3   23.21    6.19
   6   4   3   21.82    3.20
   6   4   3   15.58    3.20
   6  -4   4  292.95   12.45
  -6  -4  -4  244.36   21.94
   6  -4   4  273.59   11.15
  -6  -4  -4  289.87    7.01
   6  -4   4  275.82   12.25
  -6   4  -4  207.59   11.85
   6   4   4  312.58   12.79
   6  -4   4  230.46   20.36
   6  -4   5  110.73    7.97
  -6  -4  -5   98.60   13.85
   6  -4   5  112.46    7.08
   6  -4   5  118.66    8.08
  -6  -4  -5  118.13    4.62
  -6   4  -5   99.91    8.84
   6   4   5  124.90    8.46
   6  -4   5   86.71   12.43
   6   4   6   10.18    1.70
   6   4   6    8.08    2.11
   6  -4   6    7.86    2.02
  -6  -4  -6    9.29    1.30
   6  -4   6   10.15    2.33
   6  -4   6    7.20    1.83
   6  -4   7    9.28    1.94
   6  -4   7    9.44    2.17
   6   4   7    8.39    2.33
   6  -4   7    6.89    1.67
  -6   4  -7   13.24    1.92
   6  -4   7   10.47    2.32
   6   4   7    8.25    2.07
   6  -4   8   46.59    4.07
   6  -4   8   45.89    3.46
  -6   4  -8   50.91    2.79
   6   4   8   41.62    4.17
   6   4   8   42.14    4.93
   6  -4   9   38.47    3.16
   6  -4   9   31.70    2.21
  -6  -4  -9   36.92    2.12
  -6   4  -9   33.67    1.80
   6   4   9   32.46    3.10
   6   4   9   30.31    3.71
  -6  -4 -10   19.04    1.30
   6   4  10   19.17    1.87
  -6   5  13   13.48    1.81
  -6  -5  12   12.40    1.95
  -6   5  12    9.31    2.01
  -6  -5  11   26.13    3.32
  -6   5  11   20.21    3.51
  -6   5  10    0.72    1.35
  -6  -5  10    1.16    0.86
  -6   5   9    7.54    2.48
  -6  -5   9    9.13    2.25
  -6   5   9    6.55    1.68
  -6   5   8   49.23    7.69
  -6  -5   8   45.72    4.78
  -6  -5   8   61.31    6.45
  -6   5   8   46.29    4.26
  -6   5   8   51.45    5.84
  -6  -5   7  176.60   10.54
  -6   5   7  159.76    9.78
  -6   5   7  143.22    7.36
  -6  -5   7  137.27    7.87
   6  -5  -7  192.10   22.05
  -6   5   7  181.91   15.28
  -6  -5   7  161.84   12.22
   6  -5  -7  164.31    6.90
   6   5  -7  172.95    9.78
  -6   5   6    6.53    2.11
  -6  -5   6    9.08    1.83
  -6   5   6    8.07    1.68
  -6  -5   6   12.10    2.57
  -6  -5   6    7.40    2.55
  -6   5   6   11.83    4.14
   6  -5  -6    9.39    4.98
   6  -5  -6    7.63    1.48
   6   5  -6   10.09    2.32
  -6   5   5   20.01    2.52
  -6  -5   5   20.31    2.50
  -6   5   5   23.06    3.22
  -6   5   5   27.85    5.75
   6  -5  -5   21.89    6.70
  -6  -5   5   18.82    3.59
   6  -5  -5   20.51    2.43
   6   5  -5   20.05    3.12
  -6  -5   4  140.90    9.06
   6   5  -4  146.60    8.25
   6  -5  -4  129.82   11.16
   6  -5  -4  143.47   14.13
  -6  -5   3   32.85    4.09
   6  -5  -3   32.82    6.89
  -6   5   3   35.07    2.40
   6   5  -3   34.57    3.87
   6  -5  -3   31.47    5.57
  -6  -5   2  104.05    6.57
  -6   5   2   95.38    4.15
   6   5  -2   95.58    6.43
   6  -5  -2   85.73    9.52
  -6  -5   1    0.66    0.74
  -6   5   1    1.24    0.57
   6   5  -1    0.23    0.44
   6  -5  -1   -0.18    0.90
  -6  -5   0   -0.53    0.43
  -6   5   0    0.15    0.26
   6   5   0    0.08    0.45
  -6   5  -1   81.01    5.34
   6   5   1   80.32    6.38
   6   5   2    2.62    1.02
   6  -5   2   -0.11    0.69
  -6  -5  -2    4.06    2.40
  -6  -5  -2    0.89    0.42
   6  -5   2    0.13    0.46
   6  -5   2    2.17    2.02
  -6   5  -2    1.09    0.71
   6   5   2    0.21    0.62
   6  -5   3  238.05   11.15
  -6  -5  -3  213.01   20.54
   6  -5   3  219.36   10.72
  -6  -5  -3  231.74    6.38
  -6   5  -3  212.99   10.91
   6   5   3  244.72   11.02
   6  -5   3  192.97   18.79
   6  -5   4   33.01    4.32
  -6  -5  -4   29.46    7.47
   6  -5   4   32.73    3.94
   6  -5   4   31.42    4.02
  -6  -5  -4   31.75    2.43
  -6   5  -4   29.67    4.34
   6  -5   4   19.99    6.02
   6   5   4   31.10    4.25
   6   5   5   -0.07    1.10
   6  -5   5    0.60    0.97
  -6  -5  -5    2.41    3.22
   6  -5   5   -0.72    1.01
  -6  -5  -5   -0.23    0.42
   6  -5   5    0.79    0.71
  -6   5  -5    1.34    1.15
   6   5   6    1.22    0.94
   6  -5   6    1.12    0.90
  -6  -5  -6    2.23    0.61
   6  -5   6    3.03    1.45
   6  -5   6    1.34    0.76
   6  -5   7    9.20    1.88
   6   5   7    8.03    2.36
   6  -5   7    9.04    1.89
  -6  -5  -7    9.24    1.26
   6  -5   7    9.85    2.20
   6   5   7    8.26    2.24
   6  -5   8  186.13    7.95
   6  -5   8  168.21    6.69
  -6  -5  -8  198.95    5.41
   6   5   8  188.04    8.96
   6   5   8  179.73   10.46
   6  -5   9  191.61    6.65
   6  -5   9  159.61    5.05
  -6   5  -9  173.51    3.97
  -6  -5  -9  196.17    4.83
   6   5   9  173.43    7.19
   6   5   9  163.18    8.66
  -6  -5 -10    0.57    0.23
   6   5  10    0.58    0.41
  -6  -6  12    5.68    1.30
  -6   6  12    5.12    1.45
  -6  -6  11   33.91    3.63
  -6   6  11   30.85    4.12
  -6   6  10    9.38    2.49
  -6  -6  10   11.36    2.61
  -6  -6   9   56.48    5.36
  -6   6   9   58.26    6.13
  -6   6   8    2.25    2.72
  -6  -6   8    0.88    1.04
  -6   6   8   -0.94    1.27
  -6   6   8    0.58    0.54
   6  -6  -8    1.02    0.55
  -6  -6   7   32.79    3.97
  -6   6   7   37.05    3.76
  -6   6   7   38.53    4.88
  -6   6   7   45.57    7.71
  -6  -6   7   42.36    6.38
   6  -6  -7   45.25    3.74
   6   6  -7   45.05    5.11
  -6  -6   6   31.44    3.52
  -6   6   6   31.57    3.31
  -6   6   6   31.59    4.41
  -6   6   6   43.33    7.59
   6  -6  -6   38.61    9.52
  -6  -6   6   32.13    5.18
   6  -6  -6   36.67    3.38
   6   6  -6   34.70    4.38
  -6  -6   5    3.11    1.59
  -6   6   5   -0.10    1.79
   6  -6  -5   -0.73    1.82
  -6   6   5    1.74    0.79
  -6  -6   5    2.59    0.96
  -6   6   5    2.80    1.10
   6   6  -5    3.99    1.59
   6  -6  -5    3.23    1.08
  -6   6   4    1.21    0.50
  -6  -6   4    0.92    0.87
  -6  -6   4    1.63    0.59
  -6   6   4    1.89    0.85
   6  -6  -4    1.34    0.43
  -6   6   3    0.34    1.85
  -6  -6   3    1.74    1.20
  -6   6   3    0.37    0.30
   6  -6  -3   -1.60    1.71
  -6   6   3    0.58    0.29
   6   6  -3    0.96    0.39
  -6  -6   2   10.55    2.14
   6  -6  -2   11.65    4.83
  -6   6   2   10.02    1.46
   6   6  -2   10.48    2.17
  -6  -6   1  306.41   11.29
  -6   6   1  302.05    8.47
   6   6  -1  290.08   11.57
   6  -6  -1  282.74   21.99
  -6  -6   0   15.21    2.46
  -6   6   0   17.32    2.21
   6  -6   0   12.70    4.70
   6   6   0   17.23    2.91
  -6  -6  -1  105.84   14.50
  -6  -6  -1  113.16    4.50
   6  -6   1  109.82    6.99
  -6   6  -1  121.16    6.57
   6   6   1  126.38    8.06
   6  -6   1  110.50   14.30
   6  -6   2   68.94    5.86
  -6  -6  -2   60.49   10.99
  -6  -6  -2   59.99    3.36
   6  -6   2   56.10    5.24
  -6  -6  -2   58.96    2.67
  -6   6  -2   61.89    5.17
   6   6   2   61.40    5.45
   6   6   2   64.38    6.11
   6  -6   2   52.87   10.18
   6  -6   3   33.47    4.36
  -6  -6  -3   29.79    8.17
  -6  -6  -3   33.29    2.56
  -6  -6  -3   34.65    2.17
   6  -6   3   30.20    4.12
  -6   6  -3   34.07    4.15
   6  -6   3   32.04    7.78
   6   6   3   38.54    4.61
   6  -6   4    0.40    0.75
   6   6   4   -0.30    1.04
  -6  -6  -4    0.02    2.07
   6  -6   4    1.57    1.21
  -6  -6  -4    0.55    0.34
  -6  -6  -4    0.62    0.41
   6  -6   4   -1.00    0.96
   6  -6   4    3.23    2.78
  -6   6  -4    0.67    0.77
   6  -6   5  177.10    9.69
  -6  -6  -5  179.27    6.21
  -6  -6  -5  185.33    5.51
   6  -6   5  177.60    9.80
   6   6   5  187.57   11.14
   6  -6   6   13.33    2.51
   6   6   6   15.25    3.19
   6  -6   6   13.22    2.57
   6  -6   6   14.77    2.90
  -6  -6  -6   15.61    1.64
  -6  -6  -6   16.75    1.88
   6  -6   7   87.65    6.04
   6  -6   7   84.84    5.46
  -6  -6  -7   92.31    3.87
   6  -6   7   90.46    6.16
   6   6   7   86.69    7.63
   6  -6   8   59.89    4.30
   6  -6   8   49.30    3.50
  -6  -6  -8   60.89    2.97
  -6   6  -8   67.68    3.32
   6   6   8   59.45    4.96
   6   6   8   53.45    5.82
   6  -6   9   22.66    2.09
   6  -6   9   18.96    1.73
  -6  -6  -9   21.75    1.55
  -6   6  -9   19.52    1.28
   6   6   9   19.69    2.39
   6   6   9   18.28    2.88
  -6  -6 -10   19.32    1.23
   6   6  10   24.88    2.00
  -6   7  12    7.24    1.61
  -6  -7  11   51.50    4.20
  -6   7  11   51.65    5.00
  -6   7  10    1.71    1.29
  -6  -7  10   -0.15    0.46
  -6   7   9    4.15    3.32
  -6  -7   9    2.13    1.06
  -6  -7   8   22.39    3.27
  -6   7   8   23.33    2.96
  -6   7   8   26.79    4.26
   6  -7  -8   30.72    3.10
  -6   7   8   33.11    6.59
  -6   7   7   91.83    5.93
  -6   7   7   92.39    7.83
  -6  -7   7   82.78    6.20
  -6   7   7  103.76   12.02
   6  -7  -7  105.52    5.93
  -6  -7   6    0.12    2.15
  -6   7   6    1.06    1.78
   6  -7  -6    3.82    2.28
  -6   7   6    2.34    1.32
  -6  -7   6    1.42    0.85
  -6   7   6    0.75    0.55
   6   7  -6    1.58    0.94
   6  -7  -6    2.33    1.02
  -6  -7   5   79.89    5.32
  -6   7   5   90.75    5.55
  -6   7   5   97.58    7.01
   6  -7  -5  120.23   17.11
  -6  -7   5   91.15    8.34
  -6   7   5  127.78   12.98
   6  -7  -5  101.63    5.77
  -6  -7   5   80.83    4.91
   6   7  -5  103.05    7.62
  -6   7   5   70.64    9.64
  -6   7   4  176.88    9.19
  -6  -7   4  164.97    7.00
  -6   7   4  162.64    7.30
   6  -7  -4  182.27   19.72
  -6  -7   4  184.99   11.11
  -6   7   4  237.38   17.39
   6  -7  -4  177.98    7.72
  -6  -7   4  145.83    6.31
   6   7  -4  196.38   10.35
  -6   7   4  126.80   12.87
  -6  -7   3   42.34    3.26
  -6   7   3   47.50    3.85
   6  -7  -3   46.95    9.08
  -6  -7   3   52.62    5.59
  -6   7   3   67.45    9.18
   6  -7  -3   43.79    3.98
  -6  -7   3   39.68    3.13
  -6   7   3   50.93    3.46
   6   7  -3   50.92    5.16
   6  -7  -3   50.38    9.46
  -6   7   3   35.36    7.00
  -6  -7   2   45.94    3.28
  -6   7   2   49.62    3.82
   6  -7  -2   51.16    9.00
  -6  -7   2   55.76    5.35
  -6   7   2   67.36    8.63
   6  -7  -2   46.30    4.14
  -6  -7   2   48.24    3.29
  -6   7   2   56.13    3.73
   6   7  -2   52.50    5.12
   6  -7  -2   45.61    9.18
  -6   7   2   37.12    7.39
  -6   7   1  812.85   15.31
  -6  -7   1  950.41   21.04
  -6   7   1  914.58   32.20
   6  -7  -1  768.19   17.51
  -6  -7   1  787.10   12.86
  -6   7   1  897.75   15.35
   6   7  -1  879.67   21.01
  -6   7   1  662.03   31.03
   6  -7  -1  841.84   39.76
  -6   7   0   21.43    2.42
  -6   7   0   22.94    4.99
  -6  -7   0   23.98    3.20
   6  -7   0   19.31    2.96
  -6  -7   0   19.97    2.01
   6   7   0   19.95    2.95
  -6   7   0   20.98    2.53
   6  -7   0   24.40    6.85
   6   7   0   21.14    3.25
  -6   7   0   18.70    5.39
  -6   7  -1    2.71    0.79
   6   7   1    3.61    1.22
  -6  -7  -1    0.23    1.87
  -6  -7  -1    2.78    0.59
  -6  -7  -1    3.54    0.90
   6  -7   1    3.20    1.15
   6  -7   1    2.53    1.89
  -6   7  -1    5.68    1.44
  -6   7  -1    4.73    3.96
   6   7   1    3.70    1.48
   6  -7   2  246.74   11.17
  -6  -7  -2  209.00   21.96
  -6  -7  -2  208.40    5.31
   6  -7   2  199.96   10.12
  -6  -7  -2  206.21    6.65
  -6   7  -2  223.25    9.78
   6   7   2  213.09   10.87
   6  -7   2  200.26   20.55
   6  -7   3  104.60    7.49
  -6  -7  -3  112.43   15.96
   6  -7   3   93.75    7.23
   6  -7   3   93.42    7.07
  -6  -7  -3   97.65    3.79
  -6  -7  -3   94.95    4.59
  -6   7  -3   99.05    6.89
   6   7   3   97.36    7.70
   6  -7   3   90.33   14.15
   6  -7   4   19.54    3.37
  -6  -7  -4   25.70    7.42
   6  -7   4   13.98    2.84
  -6  -7  -4   20.13    1.80
   6  -7   4   20.78    3.34
  -6  -7  -4   20.36    2.17
  -6   7  -4   19.32    3.10
   6   7   4   22.70    3.98
   6  -7   4   16.53    5.64
   6   7   5   18.19    3.72
   6  -7   5   12.86    2.63
   6  -7   5   15.81    3.04
  -6  -7  -5   17.04    1.67
  -6  -7  -5   17.42    2.00
   6  -7   5   10.68    2.53
   6  -7   6    2.92    1.11
   6   7   6    3.55    1.97
  -6  -7  -6    2.89    0.73
   6  -7   6    3.46    1.20
   6  -7   6    2.63    1.06
   6   7   7   22.94    4.03
   6  -7   7   18.51    2.65
  -6  -7  -7   24.23    1.97
   6   7   7   20.57    3.30
   6  -7   7   20.53    2.85
   6  -7   7   16.95    2.42
   6  -7   8   19.07    2.23
   6   7   8   18.12    3.44
   6  -7   8   15.32    1.95
  -6  -7  -8   20.30    1.67
  -6   7  -8   25.17    2.06
   6   7   8   21.06    2.99
   6  -7   9   -0.12    0.28
   6  -7   9    0.08    0.18
  -6  -7  -9    0.34    0.23
   6   7   9    0.32    0.36
  -6   7  -9    0.31    0.18
   6   7  10    8.75    1.08
  -6   8  11    2.89    1.12
  -6  -8  11    2.82    0.83
  -6   8  10    1.43    1.16
  -6  -8  10    0.35    0.47
   6  -8 -10    0.41    0.44
  -6  -8   9  108.51    6.94
  -6   8   9  114.44    8.54
   6  -8  -9  103.78    5.62
  -6   8   9  122.37   11.81
  -6  -8   8   38.91    4.31
  -6   8   8   39.90    3.84
  -6   8   8   45.04    5.51
   6  -8  -8   46.27    3.94
  -6   8   8   51.62    8.11
  -6  -8   7   13.33    2.56
  -6   8   7   14.15    2.30
  -6   8   7   15.14    3.18
   6  -8  -7   16.87    2.46
  -6   8   7   18.28    5.28
  -6   8   6   11.36    2.67
  -6  -8   6    8.32    1.99
  -6   8   6   11.96    2.03
  -6   8   6   17.92    5.55
   6  -8  -6   13.15    2.12
  -6   8   5  274.70   12.06
  -6  -8   5  246.23    9.51
  -6   8   5  266.08    9.79
   6  -8  -5  332.34   29.50
  -6  -8   5  262.20   14.59
  -6   8   5  359.67   22.59
   6  -8  -5  295.41   10.18
  -6  -8   5  215.12    8.51
   6   8  -5  318.65   13.92
  -6   8   5  219.47   17.46
  -6   8   4   26.86    3.92
  -6   8   4   29.91    3.19
  -6  -8   4   28.32    3.00
  -6   8   4   41.77    7.68
   6  -8  -4   30.70    8.56
  -6  -8   4   31.41    4.75
   6  -8  -4   30.46    3.30
  -6  -8   4   25.67    2.85
  -6   8   4   22.86    6.00
   6   8  -4   35.29    4.53
  -6  -8   3  245.14    8.40
  -6   8   3  273.17    9.59
   6  -8  -3  293.72   24.41
  -6  -8   3  305.71   14.20
  -6   8   3  379.85   21.90
  -6  -8   3  241.83    8.34
   6  -8  -3  272.80   10.15
  -6   8   3  307.63    9.19
   6   8  -3  305.19   13.20
  -6   8   3  217.47   17.69
   6  -8  -3  282.04   24.10
  -6  -8   2   94.10    4.79
  -6   8   2   99.30    5.65
  -6  -8   2  122.46    8.37
  -6   8   2  123.37   12.34
   6  -8  -2   97.04    6.18
  -6  -8   2   97.09    5.10
  -6   8   2  109.84    5.59
   6   8  -2  117.76    8.08
  -6   8   2   77.53   10.84
   6  -8  -2  103.54   14.96
  -6   8   1   10.55    1.77
  -6   8   1    9.17    3.57
  -6  -8   1   11.90    2.35
  -6  -8   1    9.78    1.63
  -6   8   1   12.59    1.88
   6  -8  -1   14.16    5.61
   6   8  -1   12.50    2.68
  -6   8   1    6.29    3.48
   6  -8  -1   10.88    2.16
  -6   8   0    2.63    0.87
   6   8   0    2.33    1.10
  -6   8   0    4.70    1.67
  -6  -8   0    5.75    1.74
   6  -8   0    3.24    1.24
  -6  -8   0    3.77    0.94
  -6  -8   0    3.83    0.77
   6  -8   0    4.79    3.54
  -6   8   0    5.03    1.28
   6   8   0    4.87    1.85
  -6   8   0    2.91    2.47
   6  -8   1  429.04   14.87
  -6   8  -1  384.81   10.60
  -6  -8  -1  383.02   29.62
  -6  -8  -1  433.78   15.00
   6  -8   1  346.09   13.10
  -6  -8  -1  350.85    7.20
  -6  -8  -1  352.83    9.38
   6   8   1  346.61   13.97
  -6   8  -1  401.53   12.19
   6   8   1  393.16   14.85
  -6   8  -1  284.72   21.96
   6  -8   1  371.34   29.39
   6  -8   2    0.05    0.43
   6   8   2    0.43    1.06
  -6   8  -2    0.33    0.55
  -6  -8  -2   -0.91    1.33
  -6  -8  -2    0.23    0.23
  -6  -8  -2   -0.10    0.25
   6  -8   2    0.28    0.44
   6  -8   2    0.42    2.62
  -6   8  -2   -0.11    0.39
   6  -8   3   17.84    3.16
   6   8   3   17.11    3.49
  -6  -8  -3   24.59    8.13
   6  -8   3   16.24    3.16
  -6  -8  -3   19.00    1.75
   6  -8   3   18.26    3.18
  -6  -8  -3   18.59    2.19
  -6   8  -3   20.48    3.05
   6  -8   3   15.04    6.57
   6   8   4   14.52    3.29
   6  -8   4   10.47    2.53
   6  -8   4   10.88    2.73
  -6  -8  -4   14.45    1.54
   6  -8   4   13.43    2.69
  -6  -8  -4   11.89    1.74
   6  -8   5   54.36    5.35
   6  -8   5   52.73    4.89
  -6  -8  -5   64.16    3.36
   6  -8   5   56.64    5.35
  -6  -8  -5   60.66    3.86
   6   8   5   61.40    6.84
   6  -8   6   54.49    4.86
   6  -8   6   47.92    4.35
  -6  -8  -6   57.95    3.19
   6  -8   6   53.17    4.77
   6   8   6   55.34    6.47
   6  -8   7   21.47    2.69
   6   8   7   20.21    3.79
   6  -8   7   17.82    2.43
  -6  -8  -7   23.04    1.91
   6   8   7   16.54    3.05
   6  -8   7   17.43    2.40
   6  -8   8    1.38    0.67
   6  -8   8    0.98    0.57
  -6  -8  -8    0.93    0.41
   6   8   8    1.58    0.87
  -6   8  -8    0.76    0.36
   6   8   8    1.87    1.28
   6  -8   9    0.47    0.27
   6  -8   9    0.95    0.35
  -6  -8  -9    1.23    0.38
   6   8   9    0.28    0.34
  -6   8  -9    0.57    0.20
   6   8   9    1.25    1.02
  -6  -9  11   11.70    1.58
  -6   9  11   11.62    2.10
  -6   9  10   12.54    2.50
  -6  -9  10   10.41    1.79
   6  -9 -10    6.91    1.21
  -6   9   9    4.33    2.83
  -6   9   9    2.90    1.53
  -6  -9   9    1.57    0.81
   6  -9  -9    2.28    0.78
  -6   9   8    5.44    2.65
  -6   9   8    6.84    2.33
  -6  -9   8    5.52    1.52
  -6   9   8    6.40    1.52
   6  -9  -8    7.71    1.62
  -6   9   7  152.66    7.53
  -6   9   7  157.77   10.05
   6  -9  -7  167.57    7.70
  -6   9   6   29.60    3.35
  -6  -9   6   22.73    3.04
  -6   9   6   29.83    4.31
  -6   9   6   32.29    6.80
   6  -9  -6   31.64    3.44
  -6   9   6   20.22    5.23
  -6  -9   5  141.64    7.36
  -6   9   5  148.30    7.40
  -6   9   5  146.92    9.35
  -6   9   5  178.58   16.26
   6  -9  -5  157.79    7.73
  -6  -9   5  120.77    6.63
  -6   9   5  118.74   13.19
  -6  -9   4   53.81    4.30
  -6   9   4   61.21    5.72
  -6   9   4   55.17    4.51
  -6  -9   4   66.12    7.09
   6  -9  -4   69.87   12.25
  -6   9   4   67.68    9.85
   6  -9  -4   58.29    4.71
  -6  -9   4   48.82    4.17
   6   9  -4   68.69    6.60
  -6   9   4   48.06    8.64
  -6  -9   3  121.00    5.95
  -6   9   3  126.17    6.68
  -6  -9   3  142.88   10.06
  -6   9   3  154.22   14.29
  -6  -9   3  116.74    6.28
   6  -9  -3  119.10    6.82
  -6   9   3  135.34    6.46
   6   9  -3  149.50    9.66
  -6   9   3   95.89   12.23
  -6   9   2    2.55    1.02
  -6   9   2    1.17    1.25
  -6  -9   2    1.14    0.76
  -6  -9   2    1.38    0.74
   6  -9  -2    0.84    3.51
  -6   9   2    1.09    0.62
   6   9  -2    2.63    1.44
  -6   9   2    4.19    2.42
   6  -9  -2    1.30    0.85
  -6   9   1   68.72    4.80
  -6  -9   1   84.52    7.06
  -6   9   1   89.55   10.35
   6  -9  -1   67.81    5.51
  -6  -9   1   70.62    4.63
  -6   9   1   83.98    5.31
   6   9  -1   75.04    6.65
  -6   9   1   50.64    8.92
   6  -9  -1   72.94   13.36
  -6   9   0  282.61    9.60
  -6  -9   0  352.13   14.03
  -6   9   0  285.99   17.91
  -6  -9   0  267.80    6.75
   6  -9   0  266.50   11.30
  -6  -9   0  294.71    9.24
  -6   9   0  321.55   10.50
   6   9   0  316.29   13.57
  -6   9   0  225.70   19.57
   6  -9   0  304.36   27.67
   6   9   0  257.98   12.36
  -6   9  -1  104.65    5.77
   6  -9   1  125.29    7.97
  -6  -9  -1  127.21    8.39
   6  -9   1   91.49    6.85
  -6  -9  -1  101.44    4.19
  -6  -9  -1  105.02    5.43
  -6   9  -1  122.06    6.75
  -6   9  -1   73.03   11.44
   6  -9   1  103.06   16.32
   6   9   1   95.35    7.90
   6  -9   2    2.98    1.96
  -6   9  -2    2.94    0.95
   6   9   2    2.84    1.14
  -6  -9  -2    6.23    4.86
  -6  -9  -2    4.61    1.45
   6  -9   2    2.58    1.12
  -6  -9  -2    3.26    0.90
  -6  -9  -2    3.98    0.86
   6  -9   2    6.77    4.28
  -6   9  -2    4.62    1.40
   6   9   3   10.67    3.02
   6  -9   3    7.87    2.23
  -6  -9  -3    9.14    1.25
  -6  -9  -3    8.65    1.58
   6  -9   3   10.25    2.44
   6  -9   3    9.04    2.23
   6  -9   4   12.20    2.65
   6   9   4   13.01    3.11
   6  -9   4   14.24    2.79
  -6  -9  -4   14.03    1.58
  -6  -9  -4   13.26    1.94
   6  -9   4    7.93    2.25
   6  -9   5    5.72    1.74
   6   9   5    3.81    2.02
   6  -9   5    2.92    1.29
  -6  -9  -5    5.27    1.02
  -6  -9  -5    4.66    1.10
   6  -9   5    4.58    1.46
   6  -9   6   67.74    4.91
   6  -9   6   63.93    4.80
   6  -9   6   63.39    4.80
  -6  -9  -6   77.21    3.71
   6   9   6   73.38    7.52
   6  -9   7   75.73    4.36
   6  -9   7   72.40    4.51
  -6  -9  -7   83.36    3.62
   6   9   7   71.70    5.86
   6  -9   7   69.94    4.14
   6   9   7   75.36    7.18
   6  -9   8   44.83    2.54
   6  -9   8   39.53    2.65
   6   9   8   47.02    3.79
  -6  -9  -8   44.42    2.41
   6   9   8   39.56    4.65
  -6  -9  -9    1.64    0.36
   6   9   9    0.84    0.41
  -6 -10  10   50.60    3.44
  -6  10  10   45.63    4.39
  -6 -10   9   11.15    1.90
  -6  10   9   10.23    2.25
   6 -10  -9    8.44    1.58
  -6  10   9   12.19    3.62
  -6 -10   8   89.49    5.82
  -6  10   8   89.99    5.22
  -6  10   8   99.65    7.58
   6 -10  -8   99.70    5.60
  -6  10   8  103.33   11.14
  -6 -10   7   80.36    5.71
  -6  10   7   84.33    5.48
  -6  10   7   87.18    7.38
  -6  10   7   95.75   11.54
   6 -10  -7   86.81    5.45
  -6 -10   6   18.06    2.67
  -6  10   6   17.70    3.28
  -6  10   6   17.49    2.58
  -6  10   6   21.82    5.81
   6 -10  -6   19.41    2.70
  -6  10   6   16.82    4.81
  -6 -10   5   40.38    3.91
  -6  10   5   50.23    5.32
  -6  10   5   46.99    4.18
  -6  10   5   54.95    8.85
   6 -10  -5   52.34    4.49
  -6  10   5   35.00    7.54
  -6  10   4   -0.38    0.44
  -6  10   4    0.54    0.89
  -6 -10   4    1.17    0.84
   6 -10  -4    0.57    0.52
  -6  10   4   -1.60    2.48
  -6  10   3  124.08    6.76
  -6  10   3  148.10   14.37
  -6 -10   3  107.99    6.38
   6 -10  -3  121.06    7.04
  -6  10   3   87.55   12.16
  -6  10   2  617.51   14.97
  -6  10   2  720.10   30.53
  -6 -10   2  584.86   14.64
   6 -10  -2  589.25   16.18
  -6  10   2  710.42   15.66
   6  10  -2  731.69   21.62
  -6  10   2  494.45   28.58
   6 -10  -2  613.77   40.65
  -6  10   1    7.43    1.63
  -6  10   1   11.96    4.38
  -6 -10   1    6.81    1.11
  -6 -10   1    8.14    1.62
   6 -10  -1    8.01    1.88
  -6  10   1    9.86    1.88
   6 -10  -1   15.77    6.63
   6  10  -1    8.22    2.20
  -6  10   1    5.01    3.42
  -6  10   0   21.86    2.72
  -6  10   0   17.07    4.48
  -6 -10   0   20.93    1.99
   6 -10   0   18.60    3.08
  -6 -10   0   21.51    2.77
   6  10   0   17.84    3.34
  -6  10   0   11.92    4.65
   6 -10   1   19.03    3.23
  -6  10  -1   15.94    2.28
   6  10   1   16.66    3.44
   6 -10   1   14.61    2.61
  -6 -10  -1   16.35    2.32
  -6 -10  -1   16.01    1.79
  -6  10  -1   12.11    4.39
   6 -10   2    2.34    1.03
  -6  10  -2    2.12    0.78
   6  10   2    4.31    2.07
   6 -10   2    0.48    0.70
   6 -10   2    1.66    1.23
  -6 -10  -2    4.24    0.95
  -6 -10  -2    3.62    1.14
   6 -10   3   35.56    4.22
  -6  10  -3   34.02    3.01
   6 -10   3   30.08    4.04
  -6 -10  -3   37.92    2.76
   6 -10   3   35.79    4.20
  -6 -10  -3   34.73    3.34
   6  10   3   35.52    5.19
   6 -10   4   64.24    5.38
   6 -10   4   54.32    5.25
  -6 -10  -4   66.90    3.64
   6 -10   4   59.29    5.34
  -6 -10  -4   60.96    4.30
   6  10   4   62.54    7.13
   6 -10   5    0.90    0.88
   6  10   5   -0.13    1.24
   6 -10   5    0.60    0.89
  -6 -10  -5    0.16    0.27
  -6 -10  -5    0.08    0.26
   6 -10   5    0.78    0.77
   6 -10   6   13.44    1.93
   6 -10   6   10.87    2.00
  -6 -10  -6   14.72    1.61
   6 -10   6   11.25    1.85
   6  10   6   14.54    3.50
   6 -10   7    8.21    1.20
   6 -10   7    6.30    1.21
  -6 -10  -7    8.82    1.14
   6  10   7    8.67    1.85
   6  10   7    7.57    2.23
   6 -10   8    1.42    0.47
  -6 -10  -8    1.04    0.34
   6  10   8    1.50    0.72
  -6  10  -8    1.43    0.36
  -6  11  10    6.62    1.52
  -6  11   9   -1.94    1.68
  -6  11   9   -1.00    1.05
  -6 -11   9    0.21    0.22
   6 -11  -9   -0.40    0.38
  -6 -11   8   10.11    1.70
  -6  11   8   12.29    2.54
   6 -11  -8   10.32    1.86
  -6  11   8    8.86    3.40
  -6 -11   7   75.57    5.00
  -6  11   7   82.36    5.15
  -6  11   7   90.99    7.22
  -6  11   7   96.56   10.98
   6 -11  -7   85.48    5.36
  -6  11   6   69.95    4.98
  -6  11   6   78.56    6.77
  -6  11   6   90.28   11.51
   6 -11  -6   79.83    5.40
  -6  11   5   23.54    3.74
  -6  11   5   22.10    2.85
  -6  11   5   22.42    5.56
   6 -11  -5   16.75    2.59
  -6  11   5   14.70    5.13
  -6  11   4   37.88    3.77
  -6  11   4   40.65    4.70
  -6  11   4   47.03    8.40
  -6 -11   4   30.49    3.51
   6 -11  -4   39.87    4.02
  -6  11   4   32.75    7.43
  -6  11   3    0.19    0.50
  -6  11   3    4.40    2.94
  -6 -11   3    1.27    0.78
  -6  11   3    2.17    3.14
   6 -11  -3    0.76    0.66
  -6  11   2   33.23    3.53
  -6  11   2   36.03    6.65
   6 -11  -2   28.87    3.66
  -6 -11   2   33.71    3.67
  -6  11   2   20.90    5.88
  -6  11   1   40.16    3.82
  -6  11   1   44.54    7.33
  -6 -11   1   34.17    2.80
   6 -11  -1   37.59    4.18
  -6 -11   1   39.90    3.87
  -6  11   1   33.08    7.61
  -6  11   0    8.23    1.69
   6 -11   0    9.50    2.15
  -6 -11   0    7.25    1.23
   6 -11   0    7.08    1.88
  -6 -11   0    7.72    1.76
   6  11   0    6.25    1.96
  -6  11   0    3.73    2.23
   6 -11   1   17.44    2.86
  -6  11  -1   15.57    2.32
   6 -11   1   11.60    2.46
  -6 -11  -1   14.42    1.74
  -6 -11  -1   16.28    2.43
  -6  11  -1   13.98    4.60
   6  11   1   14.43    3.45
  -6  11  -2   22.92    2.72
   6 -11   2   28.29    3.66
   6 -11   2   23.65    3.49
   6 -11   2   23.69    3.42
  -6 -11  -2   27.65    2.44
  -6 -11  -2   28.26    3.16
   6  11   2   21.43    4.16
   6 -11   3    0.48    0.68
  -6  11  -3   -0.57    0.31
   6 -11   3    0.34    0.73
   6 -11   3   -0.14    0.56
  -6 -11  -3   -0.64    0.85
  -6 -11  -3    1.08    0.61
   6  11   3    0.43    0.89
   6 -11   4    6.50    1.54
   6 -11   4    7.40    1.80
  -6 -11  -4    8.74    1.34
   6 -11   4    7.71    1.75
  -6 -11  -4    7.39    1.54
   6  11   4    7.76    2.46
   6 -11   5   10.47    1.70
   6 -11   5   10.06    1.88
  -6 -11  -5   10.53    1.41
   6 -11   5    9.10    1.74
   6  11   5   10.26    3.02
   6 -11   6   27.95    2.75
  -6 -11  -6   37.00    2.48
   6  11   6   22.82    3.46
   6  11   6   35.79    5.02
   6 -11   7    0.46    0.35
  -6 -11  -7   -0.11    0.18
   6  11   7    0.34    0.55
  -6  11  -7   -0.14    0.38
   6 -11   8   18.33    1.27
  -6 -11  -8   18.92    1.35
  -6  12   9    0.15    0.40
   6 -12  -9    0.32    0.27
  -6  12   8    7.62    2.80
  -6  12   8    9.27    2.08
   6 -12  -8    6.83    1.41
  -6  12   7   -0.04    1.98
  -6  12   7    0.53    0.78
  -6  12   7   -0.05    0.37
   6 -12  -7   -0.01    0.59
  -6  12   6    8.09    3.61
  -6  12   6    7.11    1.90
  -6  12   6    6.00    1.43
  -6  12   6    4.98    2.45
   6 -12  -6    5.57    1.48
  -6  12   5    0.56    2.67
  -6  12   5    0.45    1.24
  -6  12   5    1.23    0.86
  -6  12   5   -0.38    2.01
   6 -12  -5    0.02    0.45
  -6  12   4    7.47    3.03
  -6  12   4    9.89    2.42
  -6  12   4    8.78    1.78
  -6  12   4    9.22    3.56
   6 -12  -4    9.04    1.90
  -6  12   3    1.00    0.76
  -6  12   3   -0.39    2.21
  -6 -12   3   -0.09    0.62
  -6  12   3    2.79    2.57
   6 -12  -3   -0.12    0.55
  -6  12   2  386.55   11.85
  -6  12   2  430.28   23.06
   6 -12  -2  379.00   12.97
  -6 -12   2  321.68   11.60
  -6  12   2  307.59   22.55
   6 -12  -1   24.89    3.42
  -6  12   1   24.28    2.89
  -6  12   1   24.07    5.15
  -6 -12   1   21.78    2.31
   6 -12  -1   26.92    3.52
  -6 -12   1   22.29    2.99
  -6  12   1   16.46    4.97
   6 -12   0   23.82    3.20
  -6  12   0   19.85    2.65
  -6 -12   0   16.03    1.96
   6 -12   0   16.32    2.75
  -6 -12   0   20.24    2.88
   6  12   0   15.12    3.37
  -6  12   0   17.95    5.93
  -6  12  -1    0.35    0.37
   6 -12   1   -0.29    0.81
   6 -12   1   -0.07    0.86
   6 -12   1    0.20    0.61
  -6 -12  -1    0.27    0.36
  -6 -12  -1    0.08    0.75
   6  12   1    0.45    1.14
   6 -12   2    2.92    1.05
  -6  12  -2    2.81    1.01
   6 -12   2    1.82    1.13
  -6 -12  -2    3.42    0.85
  -6 -12  -2    3.71    1.32
   6 -12   2    1.89    0.90
   6  12   2    0.74    1.05
  -6  12  -3    1.54    0.71
   6 -12   3    0.41    0.59
   6 -12   3    1.54    0.87
  -6 -12  -3    0.80    0.41
  -6 -12  -3    1.26    0.74
   6  12   3    3.07    1.50
   6 -12   4   72.21    4.96
  -6 -12  -4   80.76    4.02
   6 -12   4   68.32    4.81
  -6 -12  -4   66.87    4.40
   6  12   4   76.36    7.70
   6 -12   5   20.64    2.39
  -6 -12  -5   25.88    2.18
   6  12   5   25.47    4.33
   6 -12   6   44.46    2.98
  -6 -12  -6   51.22    2.81
   6  12   6   51.22    5.73
   6 -12   7   30.19    1.87
  -6 -12  -7   28.84    1.85
  -6  12  -7   44.73    2.22
   6  12   7   11.48    1.54
   6  12   7   26.82    3.68
  -6  13   8    4.11    2.11
  -6  13   8    3.95    1.25
   6 -13  -8    4.08    0.93
  -6  13   7    3.43    2.42
  -6  13   7    2.17    0.65
  -6  13   7    3.74    1.37
   6 -13  -7    3.00    0.94
  -6  13   6   38.28    3.21
  -6  13   6   38.24    4.28
  -6  13   6   43.43    6.84
   6 -13  -6   39.09    3.51
  -6  13   6   27.16    5.51
  -6  13   5   11.80    3.78
  -6  13   5   12.29    1.95
  -6  13   5   12.94    2.50
  -6  13   5    8.18    3.57
   6 -13  -5   11.77    2.09
  -6  13   4   44.01    4.81
  -6  13   4   39.79    3.55
  -6  13   4   43.96    7.39
   6 -13  -4   35.24    3.68
  -6  13   4   26.38    6.11
  -6  13   3   -0.67    0.77
  -6  13   3   -0.55    0.72
  -6  13   3    1.78    1.65
   6 -13  -3    0.00    0.56
  -6  13   3    1.11    2.47
   6 -13  -2    5.45    1.48
  -6  13   2   12.16    2.16
  -6  13   2   14.45    4.07
   6 -13  -2   12.15    2.38
  -6  13   2   11.28    5.12
   6 -13  -1   16.98    2.57
  -6  13   1   19.69    2.59
  -6  13   1   12.57    3.52
   6 -13  -1   15.80    3.07
   6 -13  -1   19.56    2.95
  -6 -13   1   16.94    2.57
  -6 -13   1   15.93    1.97
  -6  13   1   13.91    4.31
  -6  13   0   34.75    3.27
   6 -13   0   33.95    3.70
  -6 -13   0   31.92    2.80
   6 -13   0   35.72    3.96
  -6 -13   0   32.66    3.59
  -6  13   0   27.83    6.58
  -6  13  -1   35.62    3.25
   6 -13   1   33.69    3.64
  -6 -13  -1   32.31    2.74
   6 -13   1   30.33    3.63
  -6 -13  -1   30.22    3.42
   6  13   1   28.05    4.42
  -6  13  -2    4.24    1.08
   6 -13   2    2.44    0.92
  -6 -13  -2    2.26    0.65
  -6 -13  -2    2.79    1.02
   6 -13   2    2.13    0.89
   6  13   2    2.80    1.72
  -6  13  -3   23.69    2.20
   6 -13   3   23.75    2.78
   6 -13   3   24.26    2.83
  -6 -13  -3   26.96    2.37
  -6 -13  -3   21.23    2.52
   6  13   3   19.67    3.85
   6 -13   4    0.87    0.61
  -6 -13  -4    0.49    0.23
   6  13   4    1.45    1.73
   6 -13   5    8.82    1.37
  -6 -13  -5    9.37    1.23
   6  13   5    6.41    2.00
   6 -13   6   17.09    1.42
  -6 -13  -6   17.47    1.53
   6  13   6   18.13    3.21
  -6  14   7    5.99    1.38
  -6  14   7    5.15    2.07
   6 -14  -7    5.28    1.13
  -6  14   6    4.17    2.25
  -6  14   6    1.59    0.64
  -6  14   6    1.90    0.79
  -6  14   6    2.74    1.81
   6 -14  -6    1.61    0.69
  -6  14   5    1.61    0.91
  -6  14   5    1.87    0.68
  -6  14   5    1.33    1.63
   6 -14  -5    2.49    0.81
  -6  14   5    1.91    2.13
  -6  14   4    3.51    1.29
  -6  14   4    2.56    0.85
  -6  14   4    3.10    2.26
   6 -14  -4    2.85    1.05
  -6  14   4    2.38    1.92
  -6  14   3    1.72    0.80
  -6  14   3    1.90    1.08
  -6  14   3   -0.09    0.55
   6 -14  -3    0.60    0.55
  -6  14   3    1.20    1.84
  -6  14   2   12.71    1.91
  -6  14   2   11.31    3.34
  -6  14   2   10.85    2.40
   6 -14  -2   11.95    2.12
  -6  14   2   11.10    4.03
  -6  14   1    1.69    0.76
  -6 -14   1    1.04    0.43
   6 -14  -1    0.33    0.39
  -6  14   1    0.24    2.54
  -6  14   0   99.37    5.20
   6 -14   0  100.89    5.54
  -6 -14   0   88.83    4.59
  -6  14  -1   23.04    2.40
   6 -14   1   23.74    2.66
   6 -14   1   20.13    2.67
  -6 -14  -1   20.87    2.16
   6  14   1   14.85    3.15
  -6  14  -2    7.57    1.29
   6 -14   2    9.60    1.68
  -6 -14  -2    7.61    1.27
   6 -14   2    7.83    1.53
   6  14   2    4.71    1.58
  -6  14  -3    4.43    0.91
   6 -14   3    4.03    0.96
  -6 -14  -3    3.88    0.82
   6  14   3    2.17    1.14
   6 -14   4   43.43    2.69
  -6 -14  -4   42.14    2.66
   6  14   4   36.54    4.67
   6 -14   5    1.30    0.40
  -6 -14  -5    1.81    0.54
  -6  15   6   26.20    2.68
  -6  15   6   27.77    4.30
   6 -15  -6   19.46    2.05
  -6  15   5   30.23    2.36
  -6  15   5   32.49    3.29
  -6  15   5   30.18    4.65
   6 -15  -5   28.04    2.63
  -6  15   5   23.82    4.38
  -6  15   4   15.89    1.85
  -6  15   4   17.90    2.47
  -6  15   4   15.91    3.69
   6 -15  -4   15.46    2.06
  -6  15   4   13.76    3.79
  -6  15   3    5.19    1.38
  -6  15   3    5.68    1.21
  -6  15   3    0.83    0.86
   6 -15  -3    4.71    1.20
  -6  15   3    3.37    1.83
  -6  15   2    4.15    1.02
  -6  15   2    2.25    0.97
   6 -15  -2    3.38    1.04
  -6  15   2    3.53    2.47
  -6  15   1    4.82    1.15
   6 -15  -1    4.19    1.24
  -6  15   1    3.23    1.08
  -6  15   0   50.19    3.32
   6 -15   0   42.80    3.47
  -6 -15   0   41.59    2.92
  -6  15  -1   82.89    4.02
   6 -15   1   78.64    4.28
  -6 -15  -1   76.56    3.93
  -6  15  -2   40.72    2.53
  -6 -15  -2   41.27    2.75
  -6 -15  -3    5.18    0.93
   6  15   3    1.77    1.15
  -6 -15  -4    3.44    0.69
  -6  16   4    0.79    0.46
   6 -16  -4    0.59    0.36
  -6  16   3   10.15    1.32
  -6  16   3   13.24    1.85
   6 -16  -3    8.57    1.31
  -6  16   2   40.52    2.69
  -6  16   2   40.13    3.32
   6 -16  -2   31.59    2.54
  -6  16   1    4.19    0.90
  -6  16   1    1.98    0.92
   6 -16  -1    3.20    0.76
  -6  16   0    0.39    0.29
  -6  16   0    1.20    0.54
  -6  16  -1    0.10    0.34
  -6  16  -1    0.94    0.41
  -7   0  12   63.32    5.24
  -7   0  12   57.31    3.98
  -7   0  11    1.53    1.40
  -7   0  11   -1.08    0.91
  -7   0  10  722.73   19.02
  -7   0  10  753.22   22.39
  -7   0   9   -0.01    0.79
  -7   0   9   -0.91    0.95
  -7   0   8   63.88    5.58
  -7   0   8   57.81    5.37
  -7   0   8   56.61    6.73
  -7   0   7   -0.95    1.20
  -7   0   7   -0.60    1.01
  -7   0   7   -0.48    0.59
  -7   0   7    0.12    1.00
  -7   0   6   43.93    5.71
  -7   0   6   41.08    3.77
  -7   0   6   36.40    5.04
  -7   0   6   43.97    4.35
   7   0  -6   54.65    6.18
  -7   0   5    0.99    0.85
  -7   0   5   -0.72    0.83
   7   0  -5   -0.06    1.04
  -7   0   4  163.21    9.13
   7   0  -4  171.20   10.64
  -7   0   3    0.52    0.73
   7   0  -3   -1.15    1.60
   7   0  -2  140.56    9.64
   7   0  -1   -0.37    1.10
   7   0   0  461.87   18.66
   7   0   1   -0.58    1.40
  -7   0  -2    9.22    1.23
  -7   0  -2    8.99    2.24
   7   0   2    6.36    2.73
   7   0   3   -0.80    1.00
  -7   0  -3    0.70    1.74
   7   0   3    0.75    0.88
  -7   0  -3   -0.32    0.37
  -7   0  -3    0.35    0.94
   7   0   3   -2.46    1.79
   7   0   4   13.49    2.91
  -7   0  -4   18.10    1.81
   7   0   4   17.35    2.98
  -7   0  -4   13.59    3.42
   7   0   4   11.73    3.86
   7   0   5   -0.64    0.59
   7   0   5    1.41    0.89
   7   0   5    0.09    0.70
  -7   0  -5    0.17    0.20
  -7   0  -5   -1.90    1.40
   7   0   6   50.27    4.77
  -7   0  -6   47.29    2.88
   7   0   6   53.50    5.30
   7   0   6   52.02    5.28
   7   0   7    1.61    0.96
   7   0   7    0.47    0.79
  -7   0  -7   -0.13    0.19
   7   0   8    3.61    1.03
   7   0   8    3.11    0.98
  -7   0  -8    2.32    0.53
  -7   0 -10   78.05    2.29
  -7   1  12   20.48    2.97
  -7  -1  12   23.54    3.22
  -7  -1  12   20.64    2.53
  -7   1  11  194.14   10.66
  -7   1  11  184.27    8.29
  -7  -1  11  195.91    9.21
  -7  -1  11  211.34   10.79
  -7  -1  10   -0.10    0.76
  -7   1  10   -0.18    1.33
  -7   1  10   -0.36    0.98
  -7  -1  10    1.30    0.86
  -7  -1   9  180.05    9.79
  -7   1   9  172.59   11.37
  -7  -1   9  193.55   11.46
  -7   1   9  154.96    8.85
  -7   1   9  193.74    9.86
   7  -1  -8    2.11    2.46
  -7  -1   8    0.77    1.01
  -7   1   8    0.92    0.77
  -7  -1   8    1.43    0.96
  -7   1   8    1.30    0.69
  -7  -1   8    0.14    0.69
  -7   1   8   -0.14    0.96
  -7  -1   7    2.43    1.56
  -7   1   7    3.57    1.97
  -7  -1   7    3.37    1.98
  -7  -1   7    4.05    1.56
  -7   1   7    3.90    1.28
  -7   1   7    5.19    1.46
  -7  -1   7    3.63    1.34
  -7   1   6    0.25    1.97
  -7  -1   6    5.42    2.28
  -7   1   6    2.64    1.63
  -7  -1   6    1.68    0.69
  -7  -1   6    1.28    1.16
  -7   1   6    3.54    1.23
  -7   1   6    2.65    0.91
  -7  -1   6    3.25    1.15
   7   1  -6    3.03    1.48
  -7  -1   5  104.86    8.11
  -7   1   5   93.82    5.84
  -7  -1   5   93.48    6.24
  -7  -1   5   99.12    5.30
   7   1  -5  105.11    8.01
   7  -1  -5  108.51    9.00
  -7  -1   4   25.46    3.72
   7   1  -4   23.24    3.68
   7  -1  -4   23.84    4.17
  -7  -1   3  109.88    6.97
   7   1  -3  111.45    8.14
   7  -1  -3  113.61    9.11
  -7  -1   2   29.82    3.32
   7   1  -2   39.58    4.95
   7  -1  -2   41.27    5.55
   7   1  -1  223.78   11.92
   7  -1  -1  234.63   13.50
   7   1   0  370.11   16.22
   7  -1   0  338.37   16.93
   7   1   1  231.90   13.62
   7  -1   1  235.96   14.87
   7  -1   2  228.19   10.49
  -7  -1  -2  245.75    6.01
  -7   1  -2  217.95   11.11
   7   1   2  196.05   13.33
   7  -1   2  185.83   14.12
   7   1   3   27.23    3.61
   7  -1   3   27.58    3.95
   7  -1   3   31.86    4.06
  -7  -1  -3   32.88    2.30
  -7   1  -3   37.55    2.75
   7   1   3   29.32    3.64
  -7   1  -3   29.60    4.50
   7   1   3   22.49    4.81
   7  -1   3   27.37    5.82
  -7  -1  -3   26.08    4.63
   7   1   4   20.31    3.19
   7  -1   4   19.44    3.21
   7  -1   4   21.13    3.38
  -7  -1  -4   20.39    1.88
  -7   1  -4   24.01    2.20
   7   1   4   23.66    3.52
  -7  -1  -4   15.55    3.72
  -7   1  -4   16.41    3.65
   7   1   4   23.70    3.44
   7  -1   4   10.51    3.62
   7   1   5  104.16    6.84
   7  -1   5  103.85    7.42
  -7  -1  -5  106.51    4.36
  -7   1  -5  116.86    4.75
   7   1   5  137.09    8.35
   7  -1   5  113.52    7.88
  -7   1  -5   76.89    8.51
   7   1   5  109.43    7.75
   7  -1   5  109.83    7.55
  -7  -1  -5   76.47    9.01
   7   1   6    6.36    1.68
   7  -1   6    3.88    1.25
   7  -1   6    4.48    1.46
   7   1   6    5.43    1.70
   7  -1   6    6.55    1.80
  -7  -1  -6    5.90    1.03
   7   1   6    4.05    1.27
  -7   1  -6    5.63    1.04
   7   1   7   10.04    2.23
   7  -1   7   10.33    2.13
   7   1   7   10.24    1.85
   7  -1   7   11.78    2.38
  -7  -1  -7    9.55    1.25
  -7   1  -7    9.27    1.20
  -7  -1  -8  160.11    4.62
  -7   1  -8  163.24    4.60
   7   1   8  159.26    8.42
   7  -1   8  156.18    7.71
   7  -1   9   29.91    2.55
  -7  -1 -10   46.56    1.77
  -7   2  13    1.69    0.87
  -7   2  12   50.96    4.77
  -7  -2  12   43.12    3.72
  -7  -2  11  174.13    9.68
  -7  -2  11  145.75    8.00
  -7   2  11  160.96    9.66
  -7  -2  10  298.49   13.54
  -7  -2  10  265.19   11.70
  -7   2  10  282.80   13.92
  -7  -2   9   70.59    6.12
  -7   2   9   84.28    7.87
  -7   2   9   74.14    6.03
  -7  -2   9   88.23    7.54
  -7   2   8   27.86    3.54
  -7  -2   8   30.68    4.66
  -7  -2   8   26.58    3.58
  -7   2   8   25.59    4.47
  -7  -2   7   58.99    7.31
  -7   2   7   47.78    7.82
  -7   2   7   63.12    6.47
  -7  -2   7   63.67    6.39
  -7  -2   7   57.37    4.88
  -7   2   7   55.57    4.88
  -7  -2   7   52.69    5.37
  -7  -2   6   15.96    3.76
  -7   2   6   17.68    4.90
  -7  -2   6   22.71    3.61
  -7  -2   6   17.97    2.56
  -7  -2   6   18.44    3.01
  -7   2   6   17.45    2.57
  -7   2   6   15.66    3.10
   7   2  -6   24.60    3.88
  -7  -2   5   84.93    7.47
  -7   2   5   86.61   10.46
  -7  -2   5   74.42    5.91
  -7   2   5   81.25    5.34
  -7  -2   5   82.83    4.94
   7   2  -5   84.39    6.93
   7  -2  -5   89.19    8.61
  -7  -2   4  526.85   17.54
   7   2  -4  520.26   16.98
   7  -2  -4  531.15   20.85
  -7  -2   3   36.96    4.16
   7   2  -3   29.85    4.07
   7  -2  -3   31.70    5.02
  -7  -2   2    5.06    1.39
   7   2  -2    4.71    1.60
   7  -2  -2    6.88    2.40
  -7  -2   1  203.16    8.37
   7   2  -1  182.87   10.42
   7  -2  -1  171.28   12.23
   7   2   0  160.56   10.20
   7  -2   0  153.61   12.11
  -7  -2  -1    0.70    0.59
  -7   2  -1    0.42    0.46
   7   2   1   -0.59    0.70
   7  -2   1   -0.96    1.48
   7   2   2    2.60    1.27
   7  -2   2    2.11    1.19
  -7  -2  -2   -0.74    1.86
   7  -2   2    0.90    0.75
  -7  -2  -2    1.98    0.58
  -7   2  -2    1.69    0.64
  -7   2  -2    0.89    0.84
   7   2   2    0.90    0.95
   7  -2   2    1.19    1.40
   7  -2   3   66.43    5.94
   7  -2   3   49.83    5.17
   7  -2   3   65.76    5.94
  -7  -2  -3   67.31    3.31
   7   2   3   65.10    5.42
  -7   2  -3   53.14    5.85
   7   2   3   69.84    5.87
   7   2   3   50.11    7.05
   7  -2   3   48.93    7.86
   7   2   4   42.04    4.19
   7  -2   4   39.78    4.57
   7  -2   4   39.70    4.03
   7  -2   4   44.62    4.95
  -7  -2  -4   43.37    2.75
  -7   2  -4   57.00    3.78
   7   2   4   50.35    4.97
  -7   2  -4   37.72    5.43
   7   2   4   46.60    4.90
  -7  -2  -4   33.37    5.72
   7   2   5   53.34    4.62
   7  -2   5   50.13    5.15
  -7  -2  -5   52.62    3.08
  -7   2  -5   64.29    3.81
   7  -2   5   55.69    5.44
  -7   2  -5   40.64    5.99
   7   2   5   52.56    5.49
   7   2   6  195.68    8.51
   7  -2   6  171.88    9.37
  -7  -2  -6  171.17    5.57
  -7   2  -6  193.55    6.11
   7  -2   6  192.55   10.03
   7   2   6  185.40   10.32
   7  -2   6  177.13    9.38
   7   2   7   48.30    3.84
   7  -2   7   39.29    4.12
  -7  -2  -7   40.49    2.60
  -7   2  -7   43.29    2.60
   7   2   7   32.88    3.60
   7   2   7   41.82    4.73
   7  -2   7   42.92    4.33
   7   2   8    4.28    1.02
   7  -2   8    4.12    1.17
   7   2   8    3.95    1.39
   7   2   8    3.46    1.07
  -7   2  -8    3.85    0.70
   7  -2   9   11.45    1.53
  -7  -2  -9    9.58    1.00
  -7  -2 -10    4.45    0.55
  -7   3  13   26.33    2.70
  -7   3  12    0.23    0.64
  -7  -3  12    1.13    0.75
  -7  -3  11   39.95    4.09
  -7   3  11   37.20    4.62
  -7  -3  10    8.68    2.41
  -7  -3  10    8.95    2.21
  -7   3  10    7.30    2.37
  -7  -3   9    1.13    0.82
  -7  -3   9    0.59    0.64
  -7   3   9    0.46    0.71
  -7   3   9   -0.23    1.12
  -7  -3   8  130.11    7.92
  -7   3   8  140.37    9.89
  -7   3   8  125.22    7.50
  -7   3   7  184.45   15.79
   7  -3  -7  163.18   22.35
  -7  -3   7  168.69   12.30
  -7  -3   7  159.26    8.36
  -7   3   7  174.68    8.62
  -7   3   7  177.18   10.49
  -7  -3   7  209.32   11.37
  -7  -3   6    7.45    2.55
  -7   3   6    5.05    2.59
  -7  -3   6    8.37    2.20
  -7   3   6    7.48    1.67
  -7  -3   6    9.62    1.91
  -7   3   6   10.87    2.42
   7   3  -6    9.64    2.43
  -7   3   5   24.79    5.66
  -7  -3   5   21.60    3.83
  -7  -3   5   22.94    2.66
  -7  -3   5   21.37    3.35
  -7   3   5   22.58    2.83
  -7   3   5   24.76    3.41
   7   3  -5   25.39    3.76
  -7  -3   4    5.18    1.78
  -7   3   4    6.74    3.61
  -7  -3   4    9.05    1.49
  -7  -3   4    4.37    1.50
  -7   3   4    5.34    1.36
   7   3  -4    4.14    1.51
   7  -3  -4    1.67    0.82
  -7  -3   3  125.72    7.98
   7   3  -3  113.36    7.87
   7  -3  -3  115.44   10.47
  -7  -3   2   39.20    4.16
   7   3  -2   37.70    4.45
   7  -3  -2   33.70    5.67
  -7  -3   1  130.20    7.02
   7   3  -1  129.19    8.66
   7  -3  -1  117.68   10.76
  -7  -3   0  380.09   11.29
   7   3   0  369.86   15.15
   7  -3   0  354.14   19.55
   7  -3   1  141.95    8.36
  -7  -3  -1  150.51    7.02
  -7  -3  -1  130.47    4.38
  -7   3  -1  124.81    6.67
   7   3   1  119.44    9.29
   7  -3   1  106.02   11.05
   7  -3   2   28.61    3.86
  -7  -3  -2   25.50    2.03
   7  -3   2   22.65    3.36
   7   3   2   21.96    2.90
  -7   3  -2   21.22    3.20
   7   3   2   28.12    3.49
   7   3   2   20.26    4.03
   7  -3   2   19.92    5.18
   7   3   3    0.20    0.56
   7  -3   3   -0.03    0.79
   7  -3   3    1.22    0.64
   7  -3   3    0.78    0.74
   7   3   3    0.89    0.69
  -7  -3  -3    0.90    0.37
  -7   3  -3    2.12    1.05
  -7   3  -3    0.71    0.63
   7   3   3    1.63    1.13
   7  -3   4   11.14    2.56
   7   3   4   13.54    2.74
   7  -3   4   12.49    2.37
  -7  -3  -4   12.98    1.54
   7  -3   4   10.44    2.25
   7  -3   4    3.93    2.27
  -7   3  -4    8.45    2.46
   7   3   5  271.97    9.57
   7  -3   5  237.08   11.52
   7  -3   5  233.16    9.98
   7  -3   5  260.73   12.09
  -7  -3  -5  253.61    6.89
   7   3   5  259.20   12.29
   7   3   6    3.67    1.03
   7  -3   6    2.65    0.90
   7   3   6    4.07    1.76
   7  -3   6    3.14    1.28
   7  -3   6    3.67    1.22
   7  -3   6    3.96    1.52
  -7  -3  -6    4.77    0.97
  -7   3  -6    4.69    0.98
   7  -3   7  125.09    7.28
  -7  -3  -7  118.76    4.50
  -7   3  -7  128.06    4.56
   7   3   7  109.36    6.61
   7  -3   7  126.00    7.76
   7   3   7  123.61    8.33
   7  -3   7  119.88    6.99
   7  -3   8   51.61    3.93
  -7   3  -8   45.44    2.38
   7   3   8   41.89    3.52
   7   3   8   41.43    4.50
   7  -3   9   16.61    1.84
   7   3   9    9.95    1.81
  -7  -3  -9   14.77    1.22
   7   3   9   10.68    1.48
  -7  -3 -10    5.27    0.59
  -7   4  13   18.63    2.12
  -7   4  12   -1.08    1.05
  -7  -4  12    0.54    0.44
  -7  -4  11   42.08    4.26
  -7   4  11   48.10    5.20
  -7  -4  10    1.72    1.15
  -7   4  10    1.87    0.87
  -7   4  10    0.10    1.28
  -7  -4   9  110.17    7.57
  -7   4   9  118.87    9.23
  -7   4   9  108.11    6.96
  -7   4   8   18.07    4.63
  -7  -4   8   20.36    3.59
  -7   4   8   16.74    3.36
  -7  -4   8   14.65    2.67
  -7   4   8   14.19    2.44
  -7   4   7   23.30    5.87
   7  -4  -7   29.76    9.43
  -7  -4   7   21.41    4.68
  -7  -4   7   25.87    3.97
  -7   4   7   18.39    2.78
  -7  -4   7   17.37    2.84
  -7   4   7   20.21    3.57
   7   4  -7   18.71    3.38
  -7   4   6   36.78    6.87
  -7  -4   6   37.48    5.68
  -7  -4   6   44.90    5.05
  -7  -4   6   31.06    3.49
  -7   4   6   35.04    3.70
  -7   4   6   39.13    4.57
   7   4  -6   40.64    4.93
  -7  -4   5   62.18    6.81
  -7   4   5   72.43    9.82
  -7  -4   5   60.23    4.44
  -7   4   5   63.89    4.76
  -7   4   5   65.94    5.67
   7   4  -5   66.86    6.22
  -7  -4   4    2.39    1.29
  -7   4   4   -0.25    2.41
  -7   4   4    2.14    0.99
  -7   4   4    1.04    0.80
  -7  -4   4    1.14    0.53
   7   4  -4    2.22    1.31
   7  -4  -4    2.11    1.65
  -7   4   3  291.68   19.15
  -7  -4   3  301.73   12.82
  -7   4   3  260.13    8.90
   7   4  -3  280.03   12.26
   7  -4  -3  270.91   17.13
  -7  -4   2  113.04    7.36
   7   4  -2  100.65    7.35
   7  -4  -2  104.08   10.75
  -7  -4   1   53.03    4.78
   7   4  -1   48.63    5.21
   7  -4  -1   40.55    6.90
  -7  -4   0    6.88    3.32
  -7  -4   0   14.61    2.39
  -7  -4   0   12.46    1.40
  -7   4   0   11.75    1.69
   7   4   0   12.21    2.79
   7  -4   0    9.68    3.50
   7  -4   1   21.39    3.49
  -7  -4  -1   25.39    3.11
   7  -4   1   22.52    3.32
  -7  -4  -1   25.02    2.03
  -7   4  -1   23.10    2.80
   7   4   1   26.92    3.36
   7   4   1   23.33    4.07
   7  -4   1   20.82    5.10
   7  -4   2   11.36    2.52
   7   4   2    9.78    2.21
  -7  -4  -2    9.19    1.34
   7  -4   2   11.20    2.48
  -7   4  -2    9.30    1.97
   7   4   2   10.48    2.82
   7  -4   3   24.19    3.76
  -7  -4  -3   25.85    2.19
   7  -4   3   25.65    3.82
  -7   4  -3   25.93    3.74
   7  -4   3   19.17    5.85
   7   4   3   30.67    3.91
   7  -4   4   52.03    5.44
   7  -4   4   47.14    4.75
  -7  -4  -4   54.89    3.23
   7  -4   4   52.22    5.37
  -7   4  -4   42.66    5.20
   7   4   4   58.07    5.79
   7  -4   4   44.56    9.32
   7  -4   5   92.22    7.08
   7  -4   5   84.05    6.39
   7  -4   5   95.50    7.33
  -7  -4  -5  101.21    4.48
   7   4   5  103.13    7.90
   7   4   6   15.24    3.17
   7  -4   6   13.19    2.61
  -7  -4  -6   14.17    1.64
  -7   4  -6   20.49    2.24
   7  -4   6   14.17    2.72
   7  -4   6   14.29    2.27
   7  -4   7    2.88    1.16
   7  -4   7    1.72    0.79
   7   4   7    2.40    1.30
   7  -4   7    2.04    0.76
   7  -4   7    2.72    1.36
  -7  -4  -7    2.75    0.71
   7   4   7    1.72    0.83
  -7   4  -7    2.75    0.73
   7  -4   8   28.88    2.90
   7  -4   8   26.78    2.14
  -7  -4  -8   30.62    1.99
  -7   4  -8   28.44    1.85
   7   4   8   27.12    2.88
   7   4   8   24.76    3.58
   7  -4   9    2.19    0.65
  -7  -4  -9    2.45    0.50
   7   4   9    2.12    0.61
  -7   5  12    0.89    0.60
  -7  -5  12    1.84    0.71
  -7  -5  11  120.69    6.90
  -7   5  11  131.99    8.39
  -7  -5  10   25.17    3.50
  -7   5  10   25.55    4.22
  -7   5   9    9.14    2.47
  -7  -5   9    8.48    2.18
  -7   5   9   11.42    2.23
  -7   5   8    5.33    2.03
  -7  -5   8    3.48    1.25
  -7   5   8    6.06    1.67
  -7   5   7  113.17   12.74
  -7  -5   7   99.90    6.70
  -7   5   7  107.37    6.65
  -7   5   7  108.55    8.28
   7   5  -7  124.48    9.00
  -7  -5   6  116.50    6.70
  -7   5   6  126.67    7.02
  -7   5   6  124.46    8.27
   7  -5  -6  139.06   19.49
  -7  -5   6  134.07   10.68
  -7   5   6  139.01   13.97
   7  -5  -6  125.79    6.36
   7   5  -6  130.09    8.92
  -7  -5   5   82.50    5.29
  -7   5   5   91.71    5.83
  -7   5   5   92.61    6.73
  -7  -5   5   93.33    8.51
  -7   5   5  105.51   11.82
   7  -5  -5   80.56    5.11
   7   5  -5   98.80    7.65
  -7  -5   4  168.65    7.03
  -7   5   4  175.30    7.69
  -7   5   4  182.72    8.91
  -7  -5   4  173.39   10.77
  -7   5   4  189.39   16.01
   7  -5  -4  167.01    7.53
   7   5  -4  189.47   10.42
   7  -5  -4  178.98   14.35
   7  -5  -4  185.36   17.34
  -7   5   3   67.28    5.16
  -7  -5   3   75.39    4.45
  -7   5   3   74.79    4.87
  -7  -5   3   40.23    7.73
  -7  -5   3   68.49    6.26
  -7   5   3   86.15   10.60
   7  -5  -3   66.73    4.89
  -7  -5   3   62.43    3.44
   7   5  -3   79.70    6.65
  -7   5   3   61.55    9.25
   7  -5  -3   74.27    9.34
   7  -5  -3   84.56   12.11
  -7   5   2    1.00    0.74
  -7  -5   2   -2.15    2.30
  -7   5   2    7.63    3.35
  -7  -5   2    0.99    0.63
  -7  -5   2    0.53    0.33
   7  -5  -2    0.91    0.80
  -7   5   2    9.61    4.51
   7   5  -2    0.25    0.58
   7  -5  -2   -0.38    0.96
  -7   5   1   68.35    4.39
  -7  -5   1   76.74    5.86
  -7   5   1   73.37    9.64
  -7  -5   1   70.53    3.53
   7  -5  -1   67.70    5.39
   7   5  -1   78.77    6.69
   7  -5  -1   82.61   10.79
  -7   5   0   81.22    4.65
  -7  -5   0   92.58    6.17
  -7   5   0   75.94    9.75
  -7  -5   0   89.63    4.00
   7  -5   0   77.99    6.26
  -7   5   0   91.84    4.97
   7   5   0   84.71    5.86
   7   5   0   91.65    7.48
   7  -5   0   82.82   10.66
   7  -5   1  166.31    9.10
  -7  -5  -1  149.93    8.04
  -7   5  -1  103.38   11.60
  -7  -5  -1  130.29    4.87
  -7  -5  -1  116.91    3.62
   7  -5   1  120.32    7.81
  -7   5  -1  135.21    6.84
   7   5   1  139.52    7.97
   7   5   1  126.12    9.37
   7  -5   2    1.76    1.20
   7   5   2    1.13    0.50
   7  -5   2    0.96    0.48
  -7  -5  -2    0.86    0.41
   7  -5   2    1.99    2.58
  -7   5  -2    0.19    0.56
   7   5   2    2.89    1.75
   7  -5   3    1.93    1.12
   7   5   3   -0.37    1.35
   7  -5   3   -0.21    0.87
   7  -5   3    1.96    1.08
  -7  -5  -3    1.03    0.45
  -7   5  -3    1.50    0.66
   7  -5   4    0.60    0.90
   7   5   4    0.85    0.88
   7  -5   4   -0.33    0.53
   7  -5   4   -1.09    1.13
  -7  -5  -4    0.38    0.48
  -7   5  -4    1.59    1.18
   7  -5   5   46.39    5.04
   7  -5   5   42.79    4.45
  -7  -5  -5   47.59    3.15
   7  -5   5   45.05    5.05
   7   5   5   46.50    5.47
   7   5   6    1.49    0.95
   7  -5   6    2.40    1.22
   7  -5   6    0.77    0.47
  -7  -5  -6    1.77    0.58
  -7  -5  -6    1.15    0.53
   7  -5   6    1.29    0.98
  -7   5  -6    3.14    0.99
   7  -5   7  149.32    7.69
   7  -5   7  143.68    6.54
  -7  -5  -7  165.64    5.02
  -7   5  -7  175.89    5.45
   7   5   7  149.49    8.12
   7  -5   7  165.79    8.19
   7   5   7  166.00   10.11
   7  -5   7  154.11    7.19
   7  -5   8    2.20    0.89
   7   5   8    1.02    0.80
   7  -5   8    1.82    0.61
  -7  -5  -8    1.48    0.44
   7   5   8    2.14    0.93
  -7   5  -8    1.32    0.43
   7  -5   9   95.88    4.01
  -7  -5  -9   91.75    2.94
  -7   5  -9   71.79    2.14
   7   5   9   82.32    4.04
   7   5   9   74.72    5.06
  -7   6  12    5.20    1.39
  -7  -6  12    4.68    1.03
  -7  -6  11   94.90    5.76
  -7   6  11  101.64    7.08
  -7  -6  10   60.28    5.20
  -7   6  10   64.21    6.36
  -7   6   9   99.57    8.13
  -7  -6   9   97.47    6.89
  -7   6   9   92.40    6.09
  -7   6   9   93.58   10.46
  -7   6   8    0.50    1.05
  -7  -6   8   -1.09    1.08
  -7   6   8   -0.38    0.56
  -7   6   8    0.43    1.79
  -7  -6   7   43.40    4.50
  -7   6   7   42.48    4.20
  -7   6   7   48.37    5.48
  -7   6   7   42.79    7.77
   7  -6  -7   40.19    3.64
  -7  -6   6   42.92    4.21
  -7   6   6   44.43    4.19
  -7   6   6   42.85    4.95
  -7   6   6   42.03    7.95
   7  -6  -6   49.40   10.78
  -7  -6   6   49.91    6.78
   7  -6  -6   47.50    4.03
   7   6  -6   54.82    5.89
  -7  -6   5  261.79    9.60
  -7   6   5  280.58   10.26
  -7   6   5  287.68   12.23
  -7   6   5  324.36   21.33
   7  -6  -5  334.19   28.71
  -7  -6   5  345.83   16.69
   7  -6  -5  300.20   10.21
   7   6  -5  325.46   14.19
  -7   6   4   63.92    5.44
  -7  -6   4   57.44    4.19
  -7   6   4   63.51    4.66
   7  -6  -4   63.39   12.09
  -7  -6   4   61.21    6.63
  -7   6   4   69.58    9.79
  -7  -6   4   57.59    3.77
   7  -6  -4   62.85    4.82
   7   6  -4   71.62    6.54
  -7   6   4   48.50    8.34
  -7   6   3  409.94   13.54
  -7  -6   3  403.41   10.47
  -7   6   3  408.35   11.59
  -7  -6   3  376.26   15.42
  -7   6   3  459.14   24.71
   7  -6  -3  398.84   12.41
  -7  -6   3  378.93    9.27
   7   6  -3  447.95   16.26
  -7   6   3  335.57   21.85
   7  -6  -3  447.23   28.67
  -7   6   2   17.09    2.38
  -7   6   2   14.47    4.11
  -7  -6   2   19.57    3.39
   7  -6  -2   15.83    2.47
  -7  -6   2   15.49    1.84
   7  -6  -2   14.53    5.38
   7   6  -2   17.31    3.16
  -7   6   2   13.54    4.54
  -7   6   1   13.72    2.04
  -7   6   1   16.42    5.18
  -7  -6   1   12.39    2.34
   7  -6  -1   10.73    2.39
  -7  -6   1   11.69    1.52
  -7   6   1   12.11    1.69
   7  -6  -1   18.84    6.26
  -7   6   1   14.03    4.52
   7   6  -1   13.38    2.88
  -7   6   0   14.46    1.99
  -7   6   0   14.59    4.69
  -7  -6   0   21.09    3.15
  -7  -6   0   17.98    1.91
   7  -6   0   16.34    2.77
  -7   6   0   17.02    2.23
   7  -6   0   16.37    5.79
   7   6   0   15.98    2.65
   7   6   0   16.30    3.17
   7  -6   1  470.55   15.80
  -7   6  -1  352.38    9.89
  -7  -6  -1  427.75   14.18
  -7   6  -1  293.68   19.44
  -7  -6  -1  383.31    8.91
  -7  -6  -1  364.75    6.65
   7  -6   1  382.19   14.09
  -7   6  -1  408.99   11.97
   7   6   1  398.10   14.05
   7   6   1  407.16   16.91
   7  -6   1  362.27   27.56
   7  -6   2    0.33    0.73
   7   6   2    0.64    0.59
  -7  -6  -2    0.38    0.26
  -7  -6  -2    0.41    0.34
   7  -6   2    0.47    0.59
  -7   6  -2    0.28    0.65
   7  -6   3  283.10   12.67
  -7  -6  -3  289.04    8.02
  -7  -6  -3  284.49    6.49
   7  -6   3  266.97   12.31
  -7   6  -3  268.61   11.36
   7   6   3  293.37   13.29
   7  -6   3  266.80   23.89
   7  -6   4   23.75    3.63
   7  -6   4   15.06    3.05
  -7  -6  -4   26.26    2.44
   7  -6   4   23.86    3.57
  -7  -6  -4   24.87    2.00
   7   6   4   28.09    4.29
   7  -6   5   48.21    5.01
   7  -6   5   46.02    4.62
  -7  -6  -5   52.14    3.40
   7  -6   5   51.90    5.18
  -7  -6  -5   54.77    2.95
   7   6   5   54.18    5.99
   7  -6   6    6.76    1.80
   7   6   6    9.18    2.80
  -7  -6  -6    8.14    1.14
   7  -6   6    7.44    1.94
  -7  -6  -6    8.06    1.28
   7  -6   6    6.79    1.68
   7  -6   7   19.37    2.58
   7   6   7   19.95    3.58
  -7  -6  -7   22.45    1.81
  -7   6  -7   23.82    2.04
   7   6   7   19.19    2.93
   7  -6   7   19.69    2.70
   7  -6   7   18.79    2.27
   7  -6   8    7.40    1.36
   7   6   8    5.48    1.75
   7  -6   8    6.14    1.02
  -7  -6  -8    6.66    0.89
  -7   6  -8    6.61    0.84
   7   6   8    6.56    1.54
   7  -6   9   17.43    1.56
  -7  -6  -9   17.91    1.29
   7   6   9   16.87    1.78
  -7   7  12    0.62    0.46
  -7  -7  12    0.34    0.43
  -7  -7  11    2.16    0.78
  -7   7  11    2.68    1.16
  -7   7  10    4.93    1.72
  -7  -7  10    8.41    1.98
  -7   7   9    3.36    3.06
  -7   7   9    0.98    1.23
  -7  -7   9   -0.20    0.65
  -7   7   9    1.85    0.87
  -7   7   8    9.03    3.45
  -7  -7   8    8.27    2.03
  -7   7   8    8.66    2.22
  -7   7   8   10.66    2.10
   7  -7  -8    8.31    1.56
  -7  -7   7   96.58    6.69
  -7   7   7  108.02    6.61
  -7   7   7  113.89    8.55
   7  -7  -7  116.48    6.25
  -7   7   7  121.54   13.13
  -7  -7   6   29.01    3.51
  -7   7   6   34.60    3.70
  -7   7   6   32.37    4.35
  -7   7   6   42.40    8.35
   7  -7  -6   36.04    3.65
  -7   7   5  255.07    9.91
  -7  -7   5  227.62    9.21
  -7   7   5  277.77   12.24
   7  -7  -5  294.21   27.33
  -7  -7   5  259.01   14.73
  -7   7   5  297.10   20.81
  -7  -7   5  224.88    8.32
   7  -7  -5  263.57   10.12
   7   7  -5  294.22   13.76
  -7  -7   4   14.42    2.16
  -7   7   4   14.23    2.24
  -7   7   4   13.83    2.68
  -7   7   4   17.14    5.49
   7  -7  -4   17.73    5.47
  -7  -7   4   18.49    3.51
  -7  -7   4   14.38    2.04
   7  -7  -4   15.46    2.44
   7   7  -4   20.72    3.67
  -7   7   4   12.15    4.31
  -7   7   3   -0.27    0.41
  -7  -7   3   -0.16    0.34
  -7   7   3   -0.61    1.61
   7  -7  -3   -2.10    4.49
  -7   7   3   -0.29    0.69
  -7  -7   3    0.62    1.12
  -7  -7   3    0.37    0.37
   7  -7  -3    0.55    1.69
   7   7  -3    0.21    0.71
  -7   7   3    1.09    1.97
   7  -7  -3    0.56    0.38
  -7  -7   2    4.53    1.05
  -7   7   2    5.42    1.36
  -7   7   2    3.90    2.26
  -7  -7   2    4.85    1.86
   7  -7  -2    4.31    1.45
  -7  -7   2    4.99    1.09
   7  -7  -2    9.65    4.45
  -7   7   2    1.48    1.36
   7   7  -2    3.68    1.59
  -7   7   1    3.64    1.06
  -7   7   1    0.61    2.12
  -7  -7   1    3.71    1.28
   7  -7  -1    4.88    1.47
  -7  -7   1    4.87    1.10
   7  -7  -1    6.49    3.81
  -7   7   1    4.99    1.14
  -7   7   1    2.81    2.17
   7   7  -1    5.40    1.82
  -7   7   0    6.22    1.38
   7   7   0    4.85    1.42
  -7   7   0    3.91    1.55
  -7  -7   0    4.80    1.33
  -7  -7   0    5.82    1.18
   7  -7   0    6.07    1.66
   7  -7   0    6.62    3.66
  -7   7   0    5.58    1.26
   7   7   0    8.19    2.37
   7  -7   1  110.15    7.64
  -7   7  -1   84.33    4.95
  -7  -7  -1   99.57    7.08
  -7  -7  -1   89.16    3.48
   7  -7   1   81.37    6.63
  -7  -7  -1   88.25    4.54
  -7   7  -1   93.46    5.72
   7   7   1   84.97    6.80
   7   7   1   91.92    7.99
   7  -7   1   82.97   13.65
   7  -7   2    1.05    1.15
   7   7   2    1.63    1.19
  -7  -7  -2    1.47    0.86
  -7  -7  -2    1.09    0.36
  -7  -7  -2    0.94    0.46
   7  -7   2    0.61    0.83
   7  -7   2    4.24    3.70
  -7   7  -2    2.40    1.05
   7  -7   3   93.53    7.16
   7  -7   3   88.54    6.81
  -7  -7  -3   89.70    3.72
   7  -7   3   81.94    6.83
  -7  -7  -3   92.29    4.75
   7   7   3   89.65    7.59
   7  -7   4    0.90    0.78
   7   7   4    1.42    1.35
  -7  -7  -4    0.24    0.30
  -7  -7  -4    0.15    0.29
   7  -7   4   -0.94    0.84
   7  -7   4    0.44    0.77
   7  -7   5   18.17    2.89
   7   7   5   19.52    3.73
  -7  -7  -5   20.52    1.83
   7  -7   5   17.43    2.94
  -7  -7  -5   19.08    2.14
   7  -7   5   18.31    2.80
   7  -7   6    5.80    1.70
   7   7   6    7.74    2.25
   7  -7   6    6.38    1.56
  -7  -7  -6    9.13    1.20
   7  -7   6    8.82    1.85
  -7  -7  -6    7.34    1.23
   7  -7   7   80.76    5.00
   7  -7   7   72.90    4.46
  -7  -7  -7   84.34    3.45
   7   7   7   80.76    5.93
   7  -7   7   80.35    5.08
   7   7   7   80.91    7.06
   7  -7   8    1.25    0.55
   7   7   8    0.77    0.67
  -7  -7  -8    1.82    0.49
   7   7   8    2.07    0.82
  -7   7  -8    2.18    0.45
   7  -7   8    1.45    0.53
   7  -7   9   71.90    2.74
  -7  -7  -9   72.77    2.47
   7   7   9   69.00    3.31
  -7  -8  11   58.47    3.84
  -7   8  11   63.32    4.89
  -7  -8  10    0.71    0.56
  -7   8  10   -0.91    1.09
  -7  -8   9  106.37    6.63
  -7   8   9  109.37    6.00
  -7   8   9  117.40    8.45
  -7   8   9  110.88   11.06
  -7   8   8    9.04    3.53
  -7  -8   8    9.73    2.15
  -7   8   8    9.40    2.43
  -7   8   8   10.60    1.98
   7  -8  -8    8.26    1.60
  -7  -8   7   58.98    5.15
  -7   8   7   63.91    5.02
  -7   8   7   68.50    6.60
   7  -8  -7   67.35    4.88
  -7   8   7   71.13   10.29
  -7  -8   6   55.07    4.84
  -7   8   6   53.46    4.61
  -7   8   6   49.77    5.33
  -7   8   6   59.79    9.44
   7  -8  -6   47.62    4.32
  -7  -8   5   23.36    3.03
  -7   8   5   27.25    3.26
  -7   8   5   25.21    3.66
  -7   8   5   26.61    6.71
  -7  -8   5   24.54    2.85
   7  -8  -5   26.01    3.22
  -7   8   5   25.30    6.23
  -7   8   4    5.02    1.69
  -7  -8   4    6.55    1.39
  -7   8   4    8.22    1.73
  -7   8   4   11.24    4.66
   7  -8  -4    5.06    2.57
  -7  -8   4   10.94    3.09
  -7  -8   4    7.98    1.67
   7   8  -4    9.49    2.48
  -7   8   4    7.09    2.76
   7  -8  -4    7.46    1.70
  -7  -8   3  802.85   15.74
  -7   8   3  888.59   17.88
  -7   8   3  892.06   20.60
  -7  -8   3  894.80   25.44
  -7   8   3 1000.70   37.32
   7  -8  -3  835.61   18.98
  -7  -8   3  791.24   15.68
   7   8  -3 1020.66   25.82
  -7   8   3  706.85   33.95
   7  -8  -3  862.26   43.67
  -7  -8   2  124.08    5.86
  -7   8   2  123.15    6.53
  -7  -8   2  148.71    9.97
  -7   8   2  130.71   13.34
   7  -8  -2  121.50    7.38
  -7  -8   2  109.98    5.66
   7   8  -2  142.84    9.66
  -7   8   2   92.87   12.61
   7  -8  -2  116.28   16.62
  -7   8   1  406.93   11.64
  -7  -8   1  498.84   17.38
  -7   8   1  400.56   22.88
   7  -8  -1  397.86   13.86
  -7  -8   1  395.85   10.44
  -7   8   1  456.00   11.74
   7   8  -1  462.27   17.44
  -7   8   1  332.31   24.00
   7  -8  -1  410.01   31.21
  -7   8   0   65.63    4.60
  -7   8   0   58.77    8.78
  -7  -8   0   87.63    7.01
  -7  -8   0   66.50    3.20
   7  -8   0   65.11    5.73
  -7  -8   0   65.26    4.17
   7   8   0   66.03    6.01
  -7   8   0   71.29    4.79
   7   8   0   73.53    7.08
   7  -8   0   86.37   14.55
  -7   8  -1  175.88    7.26
   7  -8   1  215.15   11.01
  -7  -8  -1  211.22   10.83
  -7  -8  -1  202.52    5.67
   7  -8   1  168.73    9.52
  -7  -8  -1  181.73    6.93
   7   8   1  172.60   10.14
  -7   8  -1  196.32    8.37
   7  -8   1  180.79   21.20
   7  -8   2    4.72    1.73
   7   8   2    2.57    1.13
  -7  -8  -2    3.09    0.70
  -7  -8  -2    3.44    0.99
   7  -8   2    4.23    1.65
   7  -8   3  463.17   15.83
   7  -8   3  462.54   15.41
  -7  -8  -3  471.15    8.83
   7  -8   3  429.73   15.44
  -7  -8  -3  477.13   11.34
   7   8   3  452.99   17.70
   7  -8   4    6.69    1.94
   7   8   4    9.07    2.82
   7  -8   4    6.14    1.76
  -7  -8  -4    8.53    1.21
  -7  -8  -4    7.95    1.46
   7  -8   4    5.71    1.74
   7   8   5   20.66    3.84
   7  -8   5   18.55    2.95
   7  -8   5   20.24    3.08
  -7  -8  -5   19.56    1.84
  -7  -8  -5   20.11    2.22
   7  -8   5   18.56    2.88
   7  -8   6   14.86    2.32
   7   8   6   13.09    3.06
  -7  -8  -6   17.13    1.66
   7  -8   6   13.70    2.20
   7  -8   6   13.00    2.19
   7  -8   7    1.03    0.59
   7   8   7    1.08    0.90
   7  -8   7    0.49    0.40
  -7  -8  -7    0.75    0.38
   7  -8   7    0.58    0.44
   7   8   7    0.14    0.49
  -7   8  -7    0.66    0.36
   7  -8   8    1.08    0.40
   7  -8   8    1.09    0.39
  -7  -8  -8    1.26    0.44
   7   8   8    1.09    0.66
  -7   8  -8    1.22    0.33
   7   8   8   -0.21    0.83
  -7  -9  11    0.14    0.23
  -7   9  11    1.91    0.89
  -7  -9  10    7.69    1.50
  -7   9  10    8.41    2.02
  -7   9   9    6.42    2.78
  -7   9   9    6.27    1.97
  -7  -9   9    6.18    1.46
   7  -9  -9    4.50    1.03
  -7  -9   8  133.68    7.43
  -7   9   8  157.48    9.62
  -7   9   8  138.11    6.92
  -7   9   8  152.87   13.74
   7  -9  -8  131.02    6.48
  -7   9   7    5.49    3.05
  -7   9   7    1.58    1.17
  -7  -9   7    2.76    1.07
  -7   9   7    2.80    1.01
   7  -9  -7    3.71    1.26
  -7  -9   6   41.77    4.19
  -7   9   6   49.74    4.44
  -7   9   6   52.99    5.65
  -7   9   6   53.52    8.82
   7  -9  -6   50.21    4.34
  -7  -9   5   21.03    2.80
  -7   9   5   25.28    3.17
  -7   9   5   24.69    3.77
  -7   9   5   23.92    6.08
  -7  -9   5   19.32    2.62
   7  -9  -5   22.49    3.06
  -7   9   5   19.69    5.32
  -7   9   4    0.84    1.07
  -7  -9   4    1.08    0.64
  -7   9   4    1.27    0.72
  -7   9   4   -1.51    2.91
  -7  -9   4    0.48    0.48
   7  -9  -4    1.03    0.68
  -7   9   3  276.83   12.05
  -7  -9   3  281.65    9.49
  -7   9   3  308.89   10.68
  -7   9   3  318.79   21.42
   7  -9  -3  289.18   11.35
  -7  -9   3  263.71    9.54
  -7   9   3  240.15   20.16
  -7  -9   2  195.35    7.48
  -7   9   2  201.39    8.55
  -7   9   2  194.08   16.24
   7  -9  -2  188.28    9.43
  -7  -9   2  197.14    8.12
  -7   9   2  152.00   15.93
   7  -9  -2  197.86   22.41
  -7   9   1    9.06    1.76
  -7  -9   1    9.05    1.54
  -7   9   1   10.23    3.70
  -7  -9   1    8.36    1.62
   7  -9  -1    7.43    2.06
  -7   9   1   10.76    4.65
  -7   9   0   52.21    4.15
  -7   9   0   49.59    8.00
  -7  -9   0   50.74    2.95
   7  -9   0   48.75    5.12
  -7  -9   0   53.10    4.03
   7   9   0   50.52    5.49
  -7   9  -1  115.35    6.07
  -7  -9  -1  129.03    4.79
   7  -9   1  118.01    8.00
  -7  -9  -1  125.75    6.20
   7   9   1  117.99    8.82
  -7   9  -2    2.55    0.82
   7  -9   2    3.80    1.51
   7   9   2    2.30    1.22
  -7  -9  -2    3.88    0.90
  -7  -9  -2    3.76    1.07
   7  -9   2    2.86    1.12
   7  -9   3    1.54    1.03
   7   9   3    0.55    0.84
   7  -9   3   -0.25    0.87
  -7  -9  -3    1.31    0.45
  -7  -9  -3    0.52    0.43
   7  -9   3    1.27    1.00
   7  -9   4    8.13    1.99
   7   9   4    8.98    2.76
   7  -9   4    8.41    2.23
  -7  -9  -4    9.48    1.33
  -7  -9  -4    8.73    1.53
   7  -9   4    6.56    2.02
   7  -9   5    0.22    0.57
   7   9   5   -0.15    1.26
   7  -9   5   -0.70    0.70
  -7  -9  -5   -0.19    0.43
  -7  -9  -5   -0.46    0.41
   7  -9   5    0.70    0.51
   7  -9   6   33.76    3.22
   7  -9   6   27.73    2.94
  -7  -9  -6   36.65    2.40
   7  -9   6   33.40    3.23
   7   9   6   33.94    4.73
   7  -9   7  105.38    4.49
   7  -9   7   99.02    4.52
  -7  -9  -7  109.46    3.84
   7   9   7   94.18    5.78
   7   9   7  102.22    7.62
   7  -9   8    3.69    0.62
  -7  -9  -8    3.98    0.66
  -7   9  -8    3.52    0.47
   7   9   8    3.16    0.80
   7   9   8    2.79    1.11
  -7 -10  10   41.92    2.84
  -7  10  10   39.49    3.77
  -7  10   9    2.24    2.06
  -7  10   9    5.95    1.76
  -7 -10   9    5.26    1.26
   7 -10  -9    0.65    0.76
  -7 -10   8   14.36    2.27
  -7  10   8   15.37    2.15
  -7  10   8   15.28    2.90
  -7  10   8   17.37    4.76
   7 -10  -8   12.46    2.02
  -7  10   7    9.81    4.04
  -7  10   7    7.89    2.16
  -7 -10   7    8.26    1.78
  -7  10   7    5.55    1.50
   7 -10  -7    7.48    1.60
  -7  10   6   -0.05    2.09
  -7 -10   6    0.71    0.64
  -7  10   6    0.44    0.63
  -7  10   6    0.67    0.80
  -7  10   6   -2.21    3.07
   7 -10  -6    0.58    0.65
  -7 -10   5   70.12    5.12
  -7  10   5   83.96    5.64
  -7  10   5   80.63    6.66
  -7  10   5   90.13   11.31
   7 -10  -5   79.53    5.69
  -7  10   5   58.35    9.29
  -7 -10   4    2.53    1.01
  -7  10   4    2.42    1.12
  -7  10   4    1.79    1.11
  -7  10   4    1.57    1.79
  -7 -10   4    2.58    0.99
  -7  10   4    4.26    3.15
   7 -10  -4    2.12    0.76
  -7  10   3    1.09    0.50
  -7  10   3    3.14    2.50
  -7  10   3    1.05    0.72
  -7 -10   3    1.56    0.67
  -7  10   3    1.31    1.77
   7 -10  -3    2.39    1.04
  -7  10   2   21.98    2.84
  -7  10   2   25.96    6.16
   7 -10  -2   22.46    3.27
  -7 -10   2   21.87    2.82
  -7  10   2   16.56    5.46
  -7  10   1    1.94    0.85
  -7  10   1   -0.18    2.44
  -7 -10   1    1.27    0.94
   7 -10  -1    2.48    1.35
  -7  10   1    0.88    2.47
   7 -10   0    7.05    2.17
  -7  10   0    7.74    1.68
  -7  10   0    5.12    2.93
  -7 -10   0    8.15    1.28
  -7 -10   0    8.00    1.70
   7 -10   0    8.49    2.12
   7  10   0    7.32    2.13
   7 -10   1    2.88    1.26
   7  10   1    3.51    1.57
  -7  10  -1    3.67    1.16
   7 -10   1    4.85    1.62
  -7 -10  -1    3.58    0.85
  -7 -10  -1    2.85    1.07
   7  10   2    9.02    2.77
   7 -10   2   11.02    2.37
  -7  10  -2   10.32    1.77
  -7 -10  -2   10.31    1.42
   7 -10   2   10.84    2.38
  -7 -10  -2   11.45    1.95
   7 -10   2   10.44    2.39
   7 -10   3    0.25    0.41
   7  10   3    0.39    0.83
   7 -10   3    1.24    0.98
   7 -10   3    0.49    0.57
  -7 -10  -3    0.38    0.42
  -7 -10  -3   -0.02    0.54
   7 -10   4   36.27    3.80
   7 -10   4   29.23    3.73
  -7 -10  -4   38.52    2.62
   7 -10   4   36.79    3.99
  -7 -10  -4   35.00    3.15
   7  10   4   38.79    5.42
   7 -10   5   48.30    3.99
   7 -10   5   48.12    4.02
   7 -10   5   49.37    4.14
  -7 -10  -5   52.92    3.03
  -7 -10  -5   46.65    3.34
   7  10   5   57.57    6.46
   7 -10   6   22.53    2.22
   7 -10   6   19.21    2.20
  -7 -10  -6   20.35    1.77
   7 -10   6   17.29    2.03
   7  10   6   21.09    3.67
   7 -10   7   25.16    1.69
   7 -10   7   28.98    2.15
  -7 -10  -7   32.59    1.99
   7  10   7   24.63    2.77
   7  10   7   29.90    3.93
  -7  11  10   27.91    2.74
  -7  11   9   -0.47    0.51
   7 -11  -9    0.07    0.28
  -7  11   9    0.55    1.16
  -7 -11   8   33.47    2.91
  -7  11   8   37.85    3.08
  -7  11   8   40.06    4.30
   7 -11  -8   33.47    3.05
  -7  11   8   37.92    6.40
  -7 -11   7   40.00    3.49
  -7  11   7   43.41    3.70
  -7  11   7   47.72    5.01
  -7  11   7   38.95    6.68
   7 -11  -7   40.88    3.65
  -7  11   6   74.52    5.02
  -7  11   6   76.77    6.51
  -7  11   6   73.69    9.96
   7 -11  -6   73.09    5.18
  -7  11   6   52.48    8.10
  -7  11   5    4.33    2.82
  -7  11   5    2.89    1.49
  -7  11   5    2.23    0.89
  -7  11   5    1.02    2.49
   7 -11  -5    3.27    1.26
  -7  11   4   31.84    3.42
  -7  11   4   33.16    4.21
  -7  11   4   34.09    7.07
  -7 -11   4   24.16    3.00
   7 -11  -4   32.46    3.70
  -7  11   4   24.18    5.98
  -7  11   3    0.06    0.57
  -7  11   3   -0.06    1.76
  -7  11   3    0.44    0.87
  -7 -11   3    0.76    0.83
   7 -11  -3   -0.24    0.67
  -7  11   3    1.03    2.10
  -7  11   2   40.65    3.84
  -7  11   2   40.29    7.29
   7 -11  -2   36.11    4.17
  -7 -11   2   38.08    3.85
  -7  11   2   37.93    8.05
  -7  11   1    3.24    1.05
  -7  11   1    0.05    1.32
   7 -11  -1    3.16    1.43
  -7 -11   1    2.79    1.13
  -7  11   1    1.39    1.99
   7 -11   0    0.86    0.81
  -7  11   0    0.79    0.67
  -7 -11   0    1.35    0.55
   7 -11   0    0.33    0.84
  -7 -11   0   -0.29    0.72
   7  11   0    1.11    0.76
   7 -11   1    6.95    1.88
  -7  11  -1    6.91    1.41
   7 -11   1    6.11    1.71
  -7 -11  -1    6.25    1.13
  -7 -11  -1    6.78    1.48
   7 -11   1    6.92    1.83
   7  11   1    6.36    2.20
   7 -11   2  210.51    9.64
  -7  11  -2  187.50    7.04
   7 -11   2  193.67    9.48
   7 -11   2  199.64    9.78
  -7 -11  -2  208.12    6.43
  -7 -11  -2  205.83    8.35
   7  11   2  195.15   11.99
   7 -11   3   10.10    1.98
   7 -11   3    9.16    1.93
  -7 -11  -3    9.35    1.33
   7 -11   3    8.69    1.89
  -7 -11  -3    9.57    1.82
   7  11   3    9.75    2.69
   7 -11   4    3.65    1.12
   7 -11   4    3.60    1.15
  -7 -11  -4    3.86    0.80
  -7 -11  -4    2.47    0.82
   7 -11   4    3.88    1.11
   7  11   4    3.86    1.75
   7 -11   5    8.74    1.45
   7 -11   5    7.18    1.47
   7 -11   5    8.59    1.49
  -7 -11  -5    8.13    1.13
   7  11   5    7.39    2.27
   7 -11   6   44.60    2.95
  -7 -11  -6   53.84    2.70
   7  11   6   53.48    5.49
   7 -11   7    2.16    0.51
  -7 -11  -7    2.01    0.48
   7  11   7    0.39    0.35
  -7  11  -7    2.56    0.42
   7  11   7    3.05    1.17
  -7  12   9    0.45    0.51
  -7  12   9    2.93    1.55
  -7  12   8   27.82    3.24
  -7  12   8   28.28    4.91
   7 -12  -8   23.45    2.39
  -7  12   7    2.70    2.28
  -7  12   7   -0.19    0.89
  -7  12   7    1.42    0.76
   7 -12  -7    1.29    0.73
  -7  12   6    4.81    2.67
  -7  12   6    6.06    1.60
  -7  12   6    7.17    1.54
  -7  12   6    3.55    2.51
   7 -12  -6    7.37    1.56
  -7  12   5   56.41    4.28
  -7  12   5   58.75    5.41
  -7  12   5   53.62    8.14
   7 -12  -5   54.45    4.52
  -7  12   5   38.26    7.12
  -7  12   4   19.79    2.62
  -7  12   4   18.54    3.05
  -7  12   4   14.95    4.09
   7 -12  -4   18.51    2.77
  -7  12   4   19.42    5.82
  -7  12   3    3.82    1.19
  -7  12   3    4.11    2.78
  -7  12   3    3.98    1.39
   7 -12  -3    2.82    1.21
  -7 -12   3    2.84    1.06
  -7  12   3    8.02    3.33
  -7  12   2    6.61    1.54
  -7  12   2    5.72    2.70
  -7  12   2    4.14    1.75
  -7 -12   2    6.76    1.64
   7 -12  -2    9.95    2.17
  -7  12   2    6.84    3.85
   7 -12  -1   10.85    2.35
  -7  12   1   11.98    1.99
  -7  12   1   10.59    3.42
  -7 -12   1   12.44    2.27
   7 -12  -1   12.31    2.38
  -7  12   1   13.53    4.80
   7 -12   0    0.56    0.47
  -7  12   0   -0.32    0.52
   7 -12   0   -0.02    0.79
   7 -12   0   -0.13    0.48
  -7 -12   0   -0.18    0.33
  -7 -12   0   -0.41    0.55
   7 -12   1   29.31    3.42
  -7  12  -1   28.05    2.82
   7 -12   1   29.57    3.54
   7 -12   1   28.65    3.56
  -7 -12  -1   28.74    3.17
  -7 -12  -1   27.23    2.35
   7  12   1   25.85    4.18
   7 -12   2    6.20    1.41
  -7  12  -2    5.12    1.15
   7 -12   2    5.32    1.40
  -7 -12  -2    6.25    1.08
  -7 -12  -2    5.74    1.39
   7 -12   2    8.76    1.97
   7  12   2    4.49    1.85
   7 -12   3   27.59    2.84
   7 -12   3   23.42    2.92
  -7 -12  -3   27.45    2.23
   7 -12   3   25.77    3.06
  -7 -12  -3   27.31    2.83
   7  12   3   25.93    4.24
   7 -12   4   90.57    4.42
   7 -12   4   82.80    4.88
  -7 -12  -4   95.95    3.99
   7 -12   4   85.66    4.83
  -7 -12  -4   78.65    4.33
   7  12   4   97.76    8.00
   7 -12   5   13.64    1.68
  -7 -12  -5   13.56    1.38
   7  12   5   13.58    2.67
   7 -12   6    1.09    0.46
  -7 -12  -6    0.89    0.34
   7  12   6    0.94    0.50
  -7  12  -6    1.48    0.40
   7  12   6    1.25    0.68
   7 -13  -8   13.02    1.51
  -7  13   8   18.00    3.45
  -7  13   7   11.19    1.44
  -7  13   7   10.08    2.01
   7 -13  -7   10.76    1.61
  -7  13   6   19.51    2.24
  -7  13   6   21.76    3.03
  -7  13   6   18.34    4.20
   7 -13  -6   19.81    2.40
  -7  13   5   10.69    1.76
  -7  13   5   12.72    2.38
  -7  13   5   10.19    3.58
   7 -13  -5   10.19    1.84
  -7  13   5    4.82    2.89
  -7  13   4   28.16    3.54
  -7  13   4   27.16    2.83
  -7  13   4   25.91    5.42
   7 -13  -4   23.38    2.91
  -7  13   4   18.60    4.98
  -7  13   3   38.07    4.17
  -7  13   3   39.08    3.43
  -7  13   3   38.52    6.60
   7 -13  -3   33.91    3.57
  -7  13   3   30.65    6.56
   7 -13  -2    1.86    0.96
  -7  13   2    4.31    1.19
  -7  13   2    7.97    3.06
  -7  13   2    4.11    1.38
   7 -13  -2    5.47    1.56
  -7  13   2    3.83    3.17
   7 -13  -1   -0.49    0.70
  -7  13   1   -1.52    0.86
  -7 -13   1    0.13    0.64
   7 -13  -1    0.36    0.61
   7 -13  -1   -1.21    0.99
   7 -13   0   37.87    3.70
  -7  13   0   47.07    3.53
   7 -13   0   48.89    4.15
  -7 -13   0   44.22    3.01
   7 -13   0   50.09    4.52
  -7 -13   0   41.47    3.85
   7 -13   1    0.36    0.53
  -7  13  -1    0.73    0.38
   7 -13   1    0.61    0.69
  -7 -13  -1    0.53    0.24
  -7 -13  -1    0.32    0.40
   7 -13   1    0.22    0.53
  -7  13  -2  163.87    5.67
   7 -13   2  169.12    7.30
  -7 -13  -2  168.79    5.58
   7 -13   2  168.53    7.50
  -7 -13  -2  158.30    6.93
   7  13   2  163.09   10.00
   7 -13   3   11.58    1.75
  -7 -13  -3   13.20    1.49
   7 -13   3   11.24    1.74
  -7 -13  -3    9.19    1.58
   7  13   3   12.31    2.84
   7 -13   4   28.46    2.38
  -7 -13  -4   27.83    2.05
   7  13   4   23.17    3.61
   7 -13   5    0.92    0.38
  -7 -13  -5    0.42    0.26
   7  13   5    0.13    0.20
  -7  13  -5    0.95    0.35
   7  13   5   -0.21    0.54
  -7  14   7    0.36    0.38
   7 -14  -7    0.11    0.29
  -7  14   7    0.30    0.69
  -7  14   6    3.54    1.15
  -7  14   6    3.30    0.82
   7 -14  -6    1.79    0.65
  -7  14   6    3.59    1.90
   7 -14  -5   -0.59    0.50
  -7  14   5    2.12    0.92
  -7  14   5    2.75    0.83
   7 -14  -5    1.34    0.60
  -7  14   5    1.80    1.04
  -7  14   4   29.17    2.66
  -7  14   4   31.42    3.36
   7 -14  -4   28.06    2.90
  -7  14   4   26.23    4.91
  -7  14   3   43.74    3.29
  -7  14   3   44.50    4.10
   7 -14  -3   40.19    3.59
  -7  14   3   39.28    5.72
  -7  14   2   48.07    4.46
  -7  14   2   55.20    3.70
   7 -14  -2   48.20    4.04
  -7  14   2   38.22    5.34
  -7  14   1    0.92    0.55
   7 -14  -1    1.65    0.92
   7 -14  -1    1.37    0.57
  -7  14   1    0.52    0.65
  -7  14   0   -0.10    0.41
   7 -14   0   -0.05    0.52
   7 -14   0    0.14    0.49
  -7  14   0   -0.17    0.60
  -7  14  -1    0.63    0.47
   7 -14   1    0.83    0.65
  -7 -14  -1    1.56    0.61
   7 -14   1    0.23    0.42
  -7  14  -2   22.28    1.83
   7 -14   2   23.79    2.25
  -7 -14  -2   23.16    1.94
   7 -14   2   21.55    2.21
   7  14   2   16.28    2.81
   7 -14   3  111.26    4.20
  -7 -14  -3  102.20    3.87
  -7  15   5   25.70    2.54
   7 -15  -5   19.50    2.01
  -7  15   5   19.31    3.29
  -7  15   4    1.28    0.82
  -7  15   4    1.63    0.63
   7 -15  -4    1.19    0.47
  -7  15   3    6.09    1.26
  -7  15   3    4.64    0.94
   7 -15  -3    4.21    1.06
  -7  15   3    2.33    1.14
  -7  15   2    1.60    0.73
  -7  15   2    2.56    0.76
   7 -15  -2    2.11    0.75
  -7  15   1   40.63    3.26
  -7  15   1   41.30    2.75
   7 -15  -1   34.99    2.95
  -7  15   0   34.72    2.41
   7 -15   0   32.74    2.66
  -7  15  -1    2.52    0.66
  -7  15  -1   11.73    1.25
  -8   0  12   44.22    4.02
  -8   0  11    0.10    0.61
  -8   0  11   -0.34    0.44
  -8   0  10    7.48    2.19
  -8   0  10    8.07    2.03
  -8   0   9   -0.15    1.18
  -8   0   9    0.14    0.83
  -8   0   8   38.04    4.20
  -8   0   8   44.85    5.54
  -8   0   8   36.03    4.35
  -8   0   7   -0.37    0.60
  -8   0   7    1.23    0.93
  -8   0   7   -0.27    0.61
  -8   0   6   -0.03    2.13
  -8   0   6    2.64    1.29
  -8   0   6    0.86    0.67
  -8   0   6    3.26    1.27
  -8   0   5    0.99    0.64
  -8   0   5   -0.05    0.63
   8   0  -5   -1.20    0.72
  -8   0   4   22.34    5.75
  -8   0   4   26.50    3.36
  -8   0   4   28.71    2.83
   8   0  -4   32.73    5.29
  -8   0   3    0.41    0.44
   8   0  -3    0.20    0.62
  -8   0   2  146.92   14.76
   8   0  -2  205.08   13.47
  -8   0   1    0.21    1.82
  -8   0   1    0.28    0.27
   8   0  -1   -0.22    0.70
  -8   0   0    8.93    4.27
  -8   0   0   18.01    1.58
   8   0   0   16.54    4.13
   8   0   1    0.95    1.04
  -8   0  -1    1.48    2.10
  -8   0  -1    0.46    0.27
   8   0   1   -0.10    0.38
   8   0   1    0.18    0.70
   8   0   2  151.98    8.72
   8   0   2  143.86    8.47
  -8   0  -2  155.54    5.12
   8   0   3   -0.24    0.45
   8   0   3   -0.09    0.51
  -8   0  -3   -0.13    0.32
   8   0   3    2.08    2.81
  -8   0  -4 1228.26   15.00
   8   0   4 1301.35   26.14
   8   0   4 1274.41   26.39
   8   0   5   -0.53    0.85
   8   0   5   -0.47    0.67
   8   0   5    0.42    0.49
  -8   0  -5    0.43    0.33
   8   0   6   85.64    5.80
  -8   0  -6   79.51    3.68
   8   0   6   83.14    6.51
   8   0   7    0.31    0.31
   8   0   7    0.16    0.47
  -8   0  -7    0.39    0.32
  -8   0  -8  253.92    5.27
   8   0   8  247.46    9.12
  -8  -1  12   26.18    2.47
  -8   1  12   26.44    3.12
  -8  -1  11    6.47    1.89
  -8   1  11    6.06    1.85
  -8  -1  11    5.16    1.40
  -8  -1  10   34.24    4.49
  -8   1  10   29.97    3.42
  -8  -1  10   32.17    3.87
  -8   1  10   31.63    4.30
  -8   1   9   46.80    4.68
  -8  -1   9   50.27    5.61
  -8  -1   9   44.07    4.71
  -8   1   9   45.71    5.59
  -8   1   9   34.05    4.18
  -8  -1   8  179.47   10.78
  -8   1   8  154.94    8.42
  -8  -1   8  152.45    8.56
  -8   1   8  159.15   10.91
  -8   1   8  151.77    8.87
  -8   1   7    2.40    1.33
  -8  -1   7    1.02    1.21
  -8  -1   7    2.13    1.37
  -8   1   7    0.73    0.80
  -8   1   7    0.54    0.51
  -8  -1   7    0.82    0.56
  -8   1   7    0.54    0.76
  -8   1   6  323.31   21.93
  -8   1   6  408.40   12.10
  -8  -1   6  360.18   11.58
  -8   1   6  428.49   16.11
  -8  -1   6  371.03   14.04
  -8   1   6  373.22   13.24
   8   1  -6  431.00   19.07
  -8  -1   5    6.63    2.96
  -8   1   5   15.01    4.81
  -8  -1   5   17.40    2.95
  -8   1   5   16.12    2.23
  -8  -1   5   18.40    2.41
  -8   1   5   17.58    2.76
   8   1  -5   19.59    3.96
   8  -1  -5   22.14    4.63
  -8  -1   4    7.49    3.53
  -8   1   4    6.29    2.17
  -8  -1   4   14.24    2.54
  -8   1   4   13.08    1.91
  -8  -1   4   13.22    1.99
  -8   1   4   13.10    2.26
   8   1  -4   14.05    3.39
   8  -1  -4   14.89    3.60
  -8  -1   3    8.49    2.92
  -8   1   3   10.27    4.39
  -8  -1   3   13.51    2.48
  -8   1   3   14.36    2.37
   8   1  -3   16.86    3.59
   8  -1  -3   13.00    3.45
  -8  -1   2   11.84    4.09
  -8   1   2   14.09    4.78
  -8   1   2   12.63    2.10
   8   1  -2   11.07    2.99
   8  -1  -2   14.23    3.60
  -8  -1   1   12.44    4.33
  -8   1   1   18.72    5.69
  -8  -1   1   23.15    1.78
  -8   1   1   22.88    1.69
   8   1  -1   19.11    4.03
   8  -1  -1   19.72    4.46
   8  -1   0   10.68    2.26
  -8  -1   0    7.77    3.95
  -8   1   0    7.66    3.45
  -8  -1   0   10.53    1.24
   8  -1   0   10.55    2.20
  -8   1   0    9.28    1.14
   8   1   0    8.67    2.84
   8  -1   0    9.53    3.19
   8  -1   1    3.17    1.48
  -8  -1  -1    4.90    3.65
  -8   1  -1    1.01    2.70
   8  -1   1    2.70    1.37
  -8  -1  -1    2.51    0.60
   8   1   1    1.83    0.62
  -8   1  -1    3.67    0.76
   8   1   1    1.10    0.97
   8  -1   1    1.48    1.46
   8   1   2  112.67    7.19
   8  -1   2  108.86    7.74
  -8  -1  -2   52.25    9.50
  -8   1  -2   52.84    9.20
   8   1   2  114.87    7.34
   8  -1   2  118.51    7.96
  -8  -1  -2  116.21    4.42
  -8   1  -2  121.97    4.62
   8   1   2   97.98   10.43
   8  -1   2   95.73   10.97
   8   1   3   35.95    4.17
   8  -1   3   29.12    4.25
   8  -1   3   34.44    4.31
  -8  -1  -3   37.08    2.59
  -8   1  -3   36.01    2.60
   8   1   3   39.25    4.43
   8   1   3   39.64    4.51
   8   1   3   34.15    6.49
   8  -1   3   23.10    5.55
   8   1   4  253.40   10.76
   8  -1   4  231.30   11.22
  -8  -1  -4  251.08    6.81
  -8   1  -4  265.72    6.97
   8   1   4  280.94   11.85
   8  -1   4  259.03   11.83
   8   1   4  258.41   11.99
   8  -1   5   16.10    2.96
   8   1   5   18.28    2.75
   8  -1   5   15.04    2.65
   8   1   5   15.05    2.95
  -8  -1  -5   14.77    1.69
  -8   1  -5   15.61    1.69
   8  -1   5   16.81    2.99
   8  -1   6    2.13    1.27
   8   1   6    2.91    1.04
   8  -1   6    2.15    1.06
   8   1   6    4.13    1.79
   8  -1   6    1.79    1.06
  -8  -1  -6    2.26    0.57
  -8   1  -6    2.54    0.66
   8   1   7    2.45    0.85
   8  -1   7    2.96    0.97
   8   1   7    4.02    1.21
   8  -1   7    4.03    1.50
  -8  -1  -7    3.55    0.73
  -8   1  -7    3.53    0.74
   8  -1   8  127.87    5.40
  -8  -1  -8  109.14    3.44
  -8   1  -8  118.79    3.56
   8   1   8  115.34    6.50
   8  -1   8  114.35    5.90
  -8  -1  -9    4.45    0.59
  -8   2  12    0.02    0.55
  -8  -2  12    0.69    0.49
  -8  -2  11   76.81    5.47
  -8   2  11   83.15    6.41
  -8  -2  10  297.86   12.93
  -8   2  10  273.87   12.94
  -8  -2   9   39.30    4.86
  -8  -2   9   27.81    3.67
  -8   2   9   29.28    4.67
  -8   2   9   29.88    3.81
  -8  -2   8    1.13    1.10
  -8  -2   8    0.62    0.55
  -8   2   8    0.55    0.55
  -8   2   8    1.80    0.99
  -8   2   7   77.86   10.74
  -8  -2   7   76.89    5.76
  -8   2   7   89.61    7.76
  -8   2   7   80.47    6.19
  -8  -2   7   95.84    7.68
  -8  -2   6  176.84   11.87
  -8   2   6  139.32   14.69
  -8   2   6  168.38    7.74
  -8  -2   6  143.70    7.43
  -8  -2   6  152.35    9.17
  -8   2   6  183.56   10.32
  -8   2   6  162.97    8.60
   8   2  -6  177.66   11.75
  -8  -2   5  259.24   13.48
  -8   2   5  212.19   17.90
  -8   2   5  232.62    8.42
  -8  -2   5  214.82    8.35
  -8  -2   5  217.04   10.66
  -8   2   5  237.82    9.98
  -8   2   5  246.38   11.32
   8   2  -5  263.46   14.22
   8  -2  -5  240.93   15.86
  -8   2   4   89.15   11.76
  -8  -2   4  106.91    8.06
  -8  -2   4   82.65    6.52
  -8   2   4   96.48    5.05
  -8  -2   4  100.08    5.36
  -8   2   4   96.97    6.16
   8   2  -4  107.23    8.97
   8  -2  -4   88.14    9.49
  -8  -2   3    7.42    3.84
  -8   2   3   12.35    4.22
  -8  -2   3   16.64    2.88
  -8   2   3   12.16    2.15
  -8  -2   3   11.70    2.42
   8   2  -3   15.11    3.42
   8  -2  -3   10.57    3.42
  -8   2   2   44.58    3.90
  -8  -2   2   36.33    8.33
  -8   2   2   40.57    7.64
  -8  -2   2   45.83    2.57
   8   2  -2   51.68    6.28
   8  -2  -2   47.18    7.08
  -8  -2   1   10.05    3.71
  -8   2   1   10.93    4.00
  -8  -2   1   15.48    1.49
  -8   2   1   16.53    1.44
   8  -2  -1   13.93    2.58
   8   2  -1   15.93    2.43
   8   2  -1   16.62    3.66
   8  -2  -1   14.62    4.10
   8  -2   0   16.24    2.85
  -8  -2   0    6.24    1.72
  -8   2   0   10.04    4.56
  -8  -2   0   14.64    1.48
  -8   2   0   16.67    1.58
   8  -2   0   11.88    2.43
   8   2   0   15.42    2.51
   8   2   0   14.94    3.65
   8  -2   0   13.35    3.92
   8  -2   1   73.99    6.21
  -8  -2  -1   32.17    7.49
  -8   2  -1   34.35    7.51
  -8  -2  -1   72.94    3.43
   8  -2   1   65.54    5.81
  -8   2  -1   80.07    3.78
   8   2   1   76.57    5.97
   8   2   1   60.53    7.58
   8  -2   1   57.59    8.55
   8  -2   2  133.05    8.64
   8  -2   2  125.82    8.36
  -8   2  -2  149.81    5.36
  -8  -2  -2  131.27    4.82
   8   2   2  144.39    7.87
   8   2   2  136.92    8.36
   8   2   2  110.41   10.85
   8  -2   2  106.28   12.10
   8  -2   3  167.11    9.70
   8  -2   3  172.69    9.83
  -8  -2  -3  179.79    5.80
  -8   2  -3  201.99    6.42
   8   2   3  192.50    9.51
   8   2   3  188.45   10.08
   8   2   3  146.91   13.15
   8  -2   3  139.69   14.18
   8   2   4  256.88   10.13
   8  -2   4  232.38   11.27
   8  -2   4  243.50   11.71
  -8  -2  -4  242.63    6.78
  -8   2  -4  262.08    7.20
   8   2   4  255.47   12.04
   8   2   5   81.08    5.32
   8  -2   5   74.03    6.10
  -8  -2  -5   74.35    3.76
  -8   2  -5   81.46    3.87
   8  -2   5   78.91    6.44
   8   2   5   76.02    6.60
   8  -2   5   75.76    6.29
   8   2   6   18.88    2.38
   8  -2   6   21.05    3.01
   8   2   6   15.62    2.97
  -8  -2  -6   16.06    1.70
  -8   2  -6   16.76    1.65
   8  -2   6   16.43    2.86
   8   2   6   11.36    1.96
   8  -2   6   16.96    2.87
   8   2   7   22.42    2.31
   8  -2   7   19.96    2.53
   8   2   7   16.96    2.79
  -8  -2  -7   17.64    1.64
  -8   2  -7   18.86    1.62
   8  -2   7   21.83    2.92
  -8   2  -8   91.76    3.07
   8   2   8   88.52    5.83
   8  -2   8   85.63    4.81
  -8  -2  -9   19.04    1.19
  -8  -3  12   16.83    2.09
  -8   3  12   20.53    2.69
  -8   3  11   14.88    2.74
  -8  -3  11   12.18    2.09
  -8   3  10   94.93    7.63
  -8  -3  10   95.29    6.69
  -8  -3  10  107.89    7.55
  -8  -3   9   16.61    3.16
  -8  -3   9   10.83    2.37
  -8   3   9    9.28    2.07
  -8   3   9   13.52    3.18
  -8   3   8   14.49    4.57
  -8  -3   8   23.75    3.65
  -8   3   8   21.77    3.90
  -8  -3   8   14.43    2.74
  -8   3   8   17.96    2.89
  -8   3   7   85.94   11.08
  -8  -3   7  114.31    8.21
  -8  -3   7   88.51    6.26
  -8   3   7  108.90    8.46
  -8   3   7   98.51    6.86
  -8  -3   6    5.43    2.03
  -8   3   6    4.49    3.71
  -8   3   6    5.49    1.95
  -8   3   6    5.93    1.65
  -8  -3   6    4.61    1.42
   8   3  -6    5.70    2.22
  -8  -3   5   88.75    8.09
  -8   3   5   79.28   11.13
  -8  -3   5   82.30    5.35
  -8   3   5   85.77    5.95
  -8   3   5   90.25    6.83
   8   3  -5   93.75    8.36
  -8  -3   4    0.06    1.96
  -8   3   4    1.64    1.67
  -8  -3   4    2.49    1.53
  -8  -3   4    0.95    0.62
  -8   3   4   -0.17    0.64
  -8  -3   4    0.47    0.52
   8   3  -4    1.45    1.39
   8  -3  -4    0.85    0.66
  -8  -3   3   -0.55    0.68
  -8   3   3    0.54    0.59
  -8   3   3    2.10    1.96
  -8  -3   3   -0.34    0.72
  -8  -3   3    0.32    0.40
   8   3  -3   -0.27    1.06
   8  -3  -3    0.47    1.13
  -8   3   2  127.77    6.56
  -8  -3   2  147.21    8.77
  -8   3   2  119.06   13.29
  -8  -3   2  129.25    4.59
   8  -3  -2  132.48    7.54
   8   3  -2  143.78   10.42
   8  -3  -2  124.72   12.23
  -8   3   1   57.94    4.22
  -8  -3   1   40.07    8.27
  -8   3   1   49.70    8.51
  -8  -3   1   76.65    5.90
  -8  -3   1   60.75    3.15
  -8   3   1   70.67    3.13
   8  -3  -1   58.84    5.21
   8   3  -1   74.01    5.27
   8   3  -1   63.47    7.06
   8  -3  -1   63.86    8.92
   8   3   0    0.75    0.54
   8  -3   0    2.96    1.24
  -8  -3   0    1.10    2.51
  -8   3   0    1.47    2.36
  -8  -3   0    2.96    0.70
   8  -3   0    2.66    1.23
  -8   3   0    2.68    0.68
   8   3   0    2.37    1.44
   8  -3   0    0.28    1.48
   8   3   1    5.34    1.67
   8  -3   1    3.93    1.57
  -8   3  -1    3.01    3.04
   8  -3   1    7.14    2.01
  -8  -3  -1    3.83    0.82
  -8   3  -1    6.10    1.10
   8   3   1    1.87    1.08
   8  -3   1    1.50    1.62
   8  -3   2   63.17    5.96
  -8   3  -2   35.29    6.80
  -8  -3  -2   57.90    3.28
   8  -3   2   55.44    5.61
  -8   3  -2   82.92    4.49
   8   3   2   64.68    5.04
   8   3   2   62.85    5.73
   8   3   2   52.38    7.28
   8  -3   2   45.99    8.23
   8  -3   3    6.32    1.87
   8   3   3    6.02    1.60
   8  -3   3    6.89    1.75
  -8  -3  -3    6.54    1.11
  -8   3  -3    8.66    1.49
   8  -3   3    7.74    2.15
   8  -3   4  121.12    8.17
   8  -3   4  129.82    7.41
   8  -3   4  126.33    8.51
  -8  -3  -4  130.11    5.08
   8   3   4  141.29    9.05
   8  -3   5  108.77    7.52
   8  -3   5  108.59    6.24
  -8  -3  -5  110.06    4.65
  -8   3  -5  124.64    4.88
   8  -3   5  114.41    7.85
   8   3   5  111.81    8.08
   8   3   6   44.08    3.35
   8  -3   6   50.77    4.71
  -8  -3  -6   52.26    3.10
  -8   3  -6   56.71    3.04
   8   3   6   37.34    3.87
   8  -3   6   51.06    4.96
   8   3   6   55.28    5.58
   8  -3   6   51.77    4.84
   8  -3   7    0.32    0.58
   8   3   7    0.22    0.67
   8  -3   7    0.10    0.44
  -8  -3  -7    0.70    0.38
   8   3   7    0.71    0.59
  -8   3  -7    0.48    0.34
   8  -3   8    8.56    1.37
   8   3   8    7.90    1.75
  -8   3  -8    6.98    0.83
  -8  -3  -8    8.89    0.96
   8  -3   9   14.68    1.42
  -8  -3  -9   14.61    1.03
  -8   4  12    4.76    1.33
  -8  -4  12    2.97    0.86
  -8  -4  11   51.61    4.35
  -8   4  11   54.77    5.07
  -8  -4  10   37.49    4.11
  -8   4  10   39.13    5.12
  -8   4  10   40.28    3.93
  -8  -4   9    3.57    1.39
  -8   4   9    7.65    1.90
  -8   4   9    5.50    2.61
  -8   4   8   44.74    8.10
  -8  -4   8   60.83    5.90
  -8   4   8   52.02    5.84
  -8   4   8   45.56    4.62
  -8  -4   8   40.51    4.49
  -8   4   7    0.73    1.62
  -8   4   7   -0.30    0.89
  -8   4   7   -0.11    0.71
  -8  -4   7    0.58    0.73
  -8  -4   6    3.59    1.65
  -8   4   6    3.04    1.98
  -8   4   6    3.15    1.43
  -8   4   6    2.46    1.10
  -8  -4   6    1.58    0.71
   8   4  -6    2.44    1.68
  -8  -4   5    1.45    1.30
  -8  -4   5   -2.12    1.52
  -8   4   5    1.62    2.48
  -8   4   5    0.88    0.83
  -8   4   5    1.37    0.96
  -8  -4   5    0.23    0.49
   8   4  -5    0.74    0.67
  -8  -4   4  245.95   12.99
  -8   4   4  198.90   17.54
  -8  -4   4  224.41    8.32
  -8   4   4  222.67    9.23
  -8   4   4  243.00   10.60
   8   4  -4  237.36   12.95
   8  -4  -4  214.93   16.38
  -8   4   3   77.48    5.23
  -8  -4   3   88.90    7.40
  -8   4   3   75.84   10.90
   8  -4  -3   70.17    5.42
  -8  -4   3   72.99    3.68
   8   4  -3   87.85    7.93
   8  -4  -3   76.26    9.90
  -8   4   2    5.26    1.45
  -8  -4   2    4.70    3.58
  -8   4   2   10.70    4.45
  -8  -4   2    6.33    1.80
  -8  -4   2    5.39    0.97
   8  -4  -2    6.22    1.78
   8   4  -2    6.16    2.00
   8  -4  -2    5.22    1.54
  -8   4   1   26.80    2.92
  -8  -4   1   14.95    5.73
  -8   4   1   20.89    5.72
  -8  -4   1   34.56    4.14
  -8  -4   1   31.17    2.38
  -8   4   1   37.70    2.46
   8  -4  -1   27.05    3.66
   8   4  -1   31.15    4.87
   8  -4  -1   27.07    5.97
   8  -4   0    5.69    1.78
   8   4   0    6.11    1.66
  -8   4   0    3.07    2.54
  -8  -4   0    4.20    1.16
  -8   4   0    8.61    1.47
  -8  -4   0    5.36    1.00
   8  -4   0    4.37    1.57
   8   4   0    7.20    2.66
   8  -4   0    6.21    3.25
   8  -4   1   49.07    5.36
  -8   4  -1   30.88    6.83
  -8  -4  -1   46.55    3.02
   8  -4   1   39.06    4.76
   8   4   1   50.53    5.01
   8   4   1   47.66    6.51
   8  -4   1   40.99    7.74
   8  -4   2    2.14    1.32
   8   4   2    2.18    0.97
   8  -4   2    0.92    0.93
  -8  -4  -2    1.33    0.58
  -8   4  -2    2.25    1.04
   8   4   2   -0.03    0.66
   8  -4   3   35.21    4.45
   8  -4   3   35.54    4.37
  -8  -4  -3   38.73    2.83
   8  -4   3   36.70    4.64
   8   4   3   39.33    4.80
   8  -4   4  125.94    8.38
   8  -4   4  126.88    7.55
  -8  -4  -4  135.19    5.32
   8  -4   4  124.78    8.42
   8   4   4  145.50    9.28
   8  -4   5   79.16    6.37
   8  -4   5   66.74    5.15
   8  -4   5   80.81    6.62
  -8  -4  -5   82.33    4.12
   8   4   5   82.71    7.12
   8  -4   6    5.57    1.54
   8  -4   6    8.69    2.11
   8   4   6    7.13    2.07
   8  -4   6    4.84    1.19
  -8   4  -6    7.80    1.15
   8  -4   6    6.66    1.82
  -8  -4  -6    6.16    1.09
   8   4   6    3.43    1.41
   8  -4   7   24.04    2.79
  -8  -4  -7   22.85    1.70
  -8   4  -7   23.48    1.72
   8   4   7   17.81    2.34
  -8  -4  -7   21.20    1.79
   8   4   7   21.72    3.28
   8  -4   7   23.10    2.70
   8  -4   8   19.57    2.04
  -8   4  -8   16.74    1.23
  -8  -4  -8   19.17    1.39
   8   4   8   15.87    2.51
   8  -4   9   76.06    3.05
  -8  -4  -9   83.57    2.42
  -8   5  12    0.79    0.46
  -8  -5  12    0.94    0.41
  -8   5  11   10.95    2.19
  -8  -5  11   10.41    1.94
  -8  -5  10    2.11    1.05
  -8   5  10    0.49    0.38
  -8  -5   9  161.34    8.81
  -8   5   9  167.42   10.47
  -8   5   9  155.36    8.19
  -8   5   8   47.70    8.42
  -8  -5   8   41.81    4.44
  -8   5   8   45.46    4.55
  -8   5   8   50.20    5.80
  -8   5   7   17.71    5.37
  -8   5   7   14.35    2.99
  -8  -5   7   13.80    2.59
  -8   5   7   15.83    2.68
  -8   5   6    0.82    0.95
  -8   5   6    0.49    0.73
  -8  -5   6    0.54    0.52
  -8   5   5    4.42    1.24
  -8   5   5    6.34    1.60
  -8  -5   5    5.29    1.37
  -8   5   5    3.85    3.20
  -8  -5   5    4.40    1.56
   8  -5  -5    5.92    1.44
   8   5  -5    5.09    1.81
  -8  -5   4  184.25    7.73
  -8   5   4  194.23    8.60
  -8   5   4  189.04    9.97
  -8  -5   4  197.76   11.91
  -8   5   4  176.88   16.66
   8  -5  -4  179.34    8.64
  -8  -5   4  224.23    7.21
   8   5  -4  216.18   12.44
  -8  -5   3  259.63    8.75
  -8   5   3  241.47    9.39
  -8  -5   3  276.20   13.44
  -8   5   3  231.18   18.70
   8  -5  -3  231.26   10.04
  -8  -5   3  235.95    7.13
   8   5  -3  266.14   13.82
   8  -5  -3  228.68   18.00
   8  -5  -3  256.77   22.69
  -8   5   2   28.19    3.04
  -8   5   2   26.00    6.45
  -8  -5   2   32.05    4.38
   8  -5  -2   26.28    3.53
  -8  -5   2   27.45    2.38
   8   5  -2   30.14    4.72
   8  -5  -2   25.84    6.17
  -8   5   1   86.25    5.25
  -8  -5   1   91.75    7.06
  -8   5   1   80.13   10.77
  -8  -5   1   89.77    4.28
   8  -5  -1   81.75    6.39
   8   5  -1   88.32    8.19
   8  -5  -1   89.41   11.63
   8   5   0   12.94    2.40
  -8   5   0   12.24    1.92
  -8   5   0    5.96    2.01
  -8  -5   0   16.64    2.95
  -8  -5   0   14.84    1.73
   8  -5   0   13.15    2.73
   8   5   0   14.74    3.54
   8  -5   0   13.25    4.58
   8  -5   1   11.13    2.58
   8   5   1   11.45    2.34
  -8   5  -1   10.34    4.47
  -8  -5  -1   10.01    2.12
  -8  -5  -1    9.12    1.39
  -8   5  -1   19.02    2.57
   8  -5   1    7.23    2.03
   8  -5   1    8.09    7.21
   8   5   1   10.36    3.08
   8  -5   2   70.27    6.45
  -8  -5  -2   68.08    3.83
  -8  -5  -2   63.17    2.87
   8  -5   2   61.77    6.01
   8   5   2   73.63    6.34
   8  -5   2   70.75   12.47
   8  -5   3    8.68    2.20
   8   5   3   11.17    2.63
   8  -5   3    7.56    2.19
   8  -5   3    8.78    2.21
  -8  -5  -3    8.46    1.10
  -8   5  -3   16.30    2.62
  -8  -5  -3    7.67    1.29
   8  -5   4   61.86    5.80
   8  -5   4   48.75    5.05
  -8  -5  -4   64.72    3.82
   8  -5   4   63.17    6.00
  -8  -5  -4   63.01    3.10
   8   5   4   67.80    6.51
   8  -5   5   52.76    5.24
   8  -5   5   47.28    4.43
   8  -5   5   58.83    5.48
  -8  -5  -5   61.34    3.61
  -8  -5  -5   62.81    3.08
   8   5   5   65.43    6.46
   8  -5   6   99.75    6.65
   8  -5   6  104.74    5.66
  -8  -5  -6  105.68    4.50
  -8  -5  -6  111.60    3.99
  -8   5  -6  123.80    4.63
   8  -5   6  115.81    7.02
   8   5   6  107.21    8.04
   8  -5   6  110.55    6.51
   8  -5   7   42.14    3.47
   8  -5   7   39.57    2.76
  -8  -5  -7   41.68    2.26
  -8   5  -7   42.02    2.24
   8   5   7   29.24    3.08
  -8  -5  -7   34.26    2.22
   8   5   7   40.14    4.53
   8  -5   7   41.41    3.40
   8  -5   8   17.16    1.81
  -8  -5  -8   17.67    1.30
  -8   5  -8   17.12    1.18
   8   5   8   11.87    1.56
   8   5   8   15.98    2.51
  -8   6  12    0.78    0.47
  -8  -6  12    0.83    0.43
  -8  -6  11   59.25    4.25
  -8   6  11   64.99    5.20
  -8  -6  10    0.58    0.79
  -8   6  10   -0.27    0.45
  -8   6  10    0.20    0.64
  -8  -6   9   27.50    3.55
  -8   6   9   31.25    4.32
  -8   6   9   30.24    3.46
  -8   6   9   29.83    5.92
  -8   6   8    1.50    1.08
  -8  -6   8    2.86    1.28
  -8   6   8    1.85    0.75
  -8   6   8    2.63    2.47
  -8  -6   7   27.48    3.48
  -8   6   7   34.04    3.86
  -8   6   7   37.04    4.72
  -8   6   7   33.93    7.00
  -8   6   6   19.03    3.46
  -8  -6   6   15.73    2.57
  -8   6   6   21.64    3.07
  -8   6   6   21.10    6.21
   8  -6  -6   18.00    2.58
  -8   6   5    9.33    4.26
  -8   6   5    4.13    1.48
  -8   6   5    4.24    1.36
  -8  -6   5    4.26    1.37
   8  -6  -5    5.77    1.44
  -8  -6   4   32.90    3.32
  -8   6   4   32.36    3.50
  -8   6   4   28.97    3.79
  -8   6   4   32.99    7.37
   8  -6  -4   32.13    8.98
  -8  -6   4   39.33    5.44
   8  -6  -4   29.68    3.59
  -8  -6   4   28.79    2.75
   8   6  -4   40.11    5.35
  -8  -6   3  268.58    9.00
  -8   6   3  264.86    9.82
  -8   6   3  276.55   11.09
  -8  -6   3  309.15   14.79
  -8   6   3  251.82   19.58
   8  -6  -3  266.88   10.91
  -8  -6   3  249.94    7.86
   8   6  -3  315.60   15.13
   8  -6  -3  281.25   24.12
  -8   6   2   10.79    1.92
  -8   6   2   10.41    4.63
  -8  -6   2   12.25    2.71
   8  -6  -2   10.91    2.25
  -8  -6   2   10.02    1.55
   8  -6  -2   16.83    6.57
   8   6  -2   12.39    2.99
  -8   6   1   41.52    3.69
  -8   6   1   34.59    7.10
  -8  -6   1   50.13    5.48
   8  -6  -1   42.29    4.61
  -8  -6   1   43.16    3.15
   8  -6  -1   35.92    8.82
   8   6  -1   49.32    6.21
   8   6   0    2.35    1.16
  -8   6   0    2.06    0.77
  -8   6   0    2.43    2.37
  -8  -6   0    6.38    1.91
   8  -6   0    1.81    1.04
  -8  -6   0    2.37    0.71
   8  -6   0    2.60    1.70
   8   6   0    2.17    1.29
   8  -6   1   62.00    5.90
  -8   6  -1   33.12    6.85
  -8  -6  -1   58.50    5.58
  -8  -6  -1   54.96    3.57
  -8  -6  -1   55.45    2.64
   8  -6   1   53.93    5.49
   8  -6   1   50.93   10.65
   8   6   1   57.79    5.53
   8   6   1   52.03    6.75
   8  -6   2    2.05    1.28
   8   6   2   -0.20    1.13
  -8  -6  -2    1.11    0.41
   8  -6   2    2.45    1.52
  -8  -6  -2    0.84    0.50
   8  -6   3   34.23    4.42
   8  -6   3   33.61    4.22
  -8  -6  -3   37.06    2.95
  -8  -6  -3   37.14    2.33
   8  -6   3   34.25    4.44
   8   6   3   36.10    4.70
   8  -6   4   41.06    4.65
   8  -6   4   46.10    4.52
  -8  -6  -4   51.56    3.49
   8  -6   4   48.27    5.17
  -8  -6  -4   52.47    2.82
   8   6   4   52.57    5.84
   8  -6   5    1.66    1.19
   8   6   5   -0.67    1.19
  -8  -6  -5   -0.06    0.23
  -8  -6  -5    0.20    0.30
   8  -6   5   -0.67    0.67
  -8   6  -5    0.99    0.57
   8  -6   5   -0.89    0.87
   8  -6   6    2.62    1.00
   8  -6   6    2.58    1.05
   8   6   6    2.54    1.00
   8  -6   6    2.15    0.85
  -8  -6  -6    2.37    0.58
   8  -6   6    3.20    1.24
  -8  -6  -6    1.37    0.54
  -8   6  -6    1.99    0.62
   8  -6   7   99.84    5.20
   8  -6   7   98.11    4.30
  -8  -6  -7  118.59    3.75
  -8   6  -7  113.22    3.54
   8   6   7   92.96    5.54
   8   6   7  115.27    7.70
   8  -6   8    0.32    0.27
   8   6   8    0.19    0.51
  -8  -6  -8    0.70    0.27
   8   6   8    0.42    0.32
  -8   6  -8    0.47    0.21
  -8  -7  11   20.86    2.30
  -8   7  11   20.53    2.81
  -8  -7  10   10.59    1.91
  -8   7  10   10.16    2.36
  -8   7   9   92.45   10.13
  -8  -7   9  100.61    6.48
  -8   7   9  117.21    8.19
  -8   7   9  106.21    6.16
  -8   7   8   11.65    3.84
  -8   7   8    9.61    2.47
  -8  -7   8   10.09    2.08
  -8   7   8    8.82    1.82
  -8   7   7    9.30    3.82
  -8  -7   7    9.02    2.04
  -8   7   7   10.56    2.10
  -8   7   7    9.47    2.39
   8  -7  -7    9.14    1.66
  -8   7   6   12.74    4.56
  -8   7   6   11.73    2.67
  -8  -7   6   11.74    2.23
  -8   7   6   14.41    2.46
   8  -7  -6   12.18    2.07
  -8  -7   5    9.73    1.89
  -8   7   5   13.93    2.38
  -8   7   5   11.45    2.56
   8  -7  -5   11.27    2.21
  -8   7   5   12.09    4.73
  -8  -7   4  262.26    9.57
  -8   7   4  287.18   10.62
  -8   7   4  306.48   12.45
  -8   7   4  270.83   20.84
   8  -7  -4  274.31   10.91
  -8  -7   4  275.60    9.08
  -8  -7   3  587.78   13.60
  -8   7   3  602.28   15.00
  -8   7   3  655.88   17.41
  -8  -7   3  718.63   23.00
  -8   7   3  591.57   30.09
   8  -7  -3  584.76   16.48
  -8  -7   3  545.51   12.40
   8  -7  -3  674.74   38.67
  -8  -7   2   12.22    1.91
  -8   7   2   12.21    2.12
  -8   7   2   10.62    4.02
  -8   7   2   10.44    2.25
  -8  -7   2   13.00    2.87
   8  -7  -2   12.14    2.50
  -8  -7   2   11.28    1.74
   8  -7  -2   21.04    7.20
   8   7  -2   13.00    3.05
  -8   7   1    0.85    0.80
  -8   7   1   -0.07    1.94
  -8  -7   1    2.25    1.54
  -8  -7   1    0.24    0.36
   8  -7  -1    0.45    0.67
   8  -7  -1   -1.32    3.46
   8   7  -1    2.56    1.84
   8  -7   0   95.17    7.29
  -8   7   0   72.08    4.74
  -8  -7   0   90.22    7.31
  -8   7   0   60.68    9.26
   8  -7   0   68.00    6.11
  -8  -7   0   75.54    4.40
   8   7   0   73.14    6.16
   8   7   0   84.40    8.38
  -8  -7  -1  211.51    5.46
   8  -7   1  203.47   10.76
  -8  -7  -1  214.59    7.42
   8   7   1  222.94   11.39
   8  -7   2   19.34    3.32
  -8  -7  -2   20.01    1.71
   8  -7   2   18.31    3.23
  -8  -7  -2   20.60    2.35
   8   7   2   21.84    3.65
   8  -7   3  104.79    7.51
   8  -7   3  103.19    7.07
  -8  -7  -3  116.07    4.22
   8  -7   3  108.54    7.81
  -8  -7  -3  117.37    5.47
   8   7   3  112.45    8.57
[truncated: 955,879 more chars]
