# Supplementary material for: Crystal structures of three N,N,N′-tris­ubstituted thio­ureas for reactivity-controlled nanocrystal synthesis
Source: Acta Crystallogr E Crystallogr Commun. 2022 Jan 14;78(Pt 2):184–90. doi: 10.1107/S2056989022000147 (PMC8819444; doi:10.1107/S2056989022000147)
Supplement: Supplementary file 2 [file e-78-00184-1sup2.hkl]

data_1                                                                          
_shelx_title ' ivd011_a.res in P2(1)/c'                                         
_shelx_refln_list_code          4                                               
_shelx_F_calc_maximum      215.95                                               
_exptl_crystal_F_000       736.00                                               
_reflns_d_resolution_high  0.8014                                               
                                                                                
loop_                                                                           
 _space_group_symop_operation_xyz                                               
 'x, y, z'                                                                      
 '-x, y+1/2, -z+1/2'                                                            
 '-x, -y, -z'                                                                   
 'x, -y-1/2, z-1/2'                                                             
                                                                                
_cell_length_a    11.2378                                                       
_cell_length_b    14.7792                                                       
_cell_length_c    11.3165                                                       
_cell_angle_alpha  90.000                                                       
_cell_angle_beta  102.042                                                       
_cell_angle_gamma  90.000                                                       
                                                                                
_shelx_F_squared_multiplier     1.000                                           
                                                                                
loop_                                                                           
 _refln_index_h                                                                 
 _refln_index_k                                                                 
 _refln_index_l                                                                 
 _refln_F_squared_calc                                                          
 _refln_F_squared_meas                                                          
 _refln_F_squared_sigma                                                         
 _refln_observed_status                                                         
   1   0   0       2200.64       2048.41        22.69 o                         
   2   0   0       3739.70       3519.52        43.86 o                         
   3   0   0       6983.21       6655.05       114.56 o                         
   4   0   0       1234.66       1187.13        27.60 o                         
   5   0   0       5008.80       5284.63        90.50 o                         
   6   0   0       2050.71       2108.30        37.25 o                         
   7   0   0       2064.09       2075.46        83.85 o                         
   8   0   0         88.64         76.98        10.24 o                         
   9   0   0        239.64        214.94        21.07 o                         
  10   0   0        293.00        285.49        80.88 o                         
  11   0   0         73.25         79.23         7.23 o                         
  12   0   0          5.61          2.26         1.23 o                         
  13   0   0        477.96        473.41         9.92 o                         
   1   1   0       6740.62       6028.69        29.08 o                         
   2   1   0       2980.00       2759.17        25.27 o                         
   3   1   0       5550.51       5391.12        33.64 o                         
   4   1   0       1673.86       1700.80        30.43 o                         
   5   1   0         57.65         63.67         3.32 o                         
   6   1   0        316.47        307.34        13.09 o                         
   7   1   0       1648.28       1598.05        71.31 o                         
   8   1   0         58.44         44.01         3.03 o                         
   9   1   0         98.18        103.02         4.95 o                         
  10   1   0        132.88        124.48        10.08 o                         
  11   1   0        404.73        455.81        11.23 o                         
  12   1   0         87.07         95.02         5.60 o                         
  13   1   0        204.41        186.06         6.28 o                         
   0   2   0       3689.28       3590.79        58.31 o                         
   1   2   0       2821.28       2668.06        34.20 o                         
   2   2   0      12704.91      11801.54       168.40 o                         
   3   2   0       2546.84       2336.66        38.14 o                         
   4   2   0       3032.83       2766.13        62.47 o                         
   5   2   0          9.44          3.78         1.32 o                         
   6   2   0        441.46        405.07        12.58 o                         
   7   2   0        705.27        708.86        35.06 o                         
   8   2   0         71.02         64.25         3.90 o                         
   9   2   0        273.12        265.95        14.32 o                         
  10   2   0        111.34        108.68         8.43 o                         
  11   2   0         49.64         57.16         3.67 o                         
  12   2   0         37.95         35.12         2.77 o                         
  13   2   0         35.75         31.45         2.24 o                         
   1   3   0       5960.84       5750.23        74.24 o                         
   2   3   0       3219.74       2914.51        38.12 o                         
   3   3   0       1264.00       1141.23        17.85 o                         
   4   3   0        391.32        434.92        22.15 o                         
   5   3   0       1037.92       1112.00        27.39 o                         
   6   3   0        692.88        712.98        38.15 o                         
   7   3   0       1719.19       1674.98        36.91 o                         
   8   3   0          6.02          9.34         1.41 o                         
   9   3   0         95.36        109.78         7.33 o                         
  10   3   0         91.08        114.47         5.49 o                         
  11   3   0         82.27         85.31         4.47 o                         
  12   3   0         30.09         27.57         2.07 o                         
  13   3   0        100.29        104.05         4.81 o                         
   0   4   0        985.22       1019.29        16.67 o                         
   1   4   0        970.84        921.91        11.39 o                         
   2   4   0        138.60        160.28         5.39 o                         
   3   4   0       4209.25       4133.88        35.41 o                         
   4   4   0       3690.03       3815.05        59.58 o                         
   5   4   0        202.81        241.20        10.91 o                         
   6   4   0        314.15        330.59        12.76 o                         
   7   4   0         48.56         54.55         3.89 o                         
   8   4   0         24.50         26.13         2.34 o                         
   9   4   0        102.71        118.16         5.24 o                         
  10   4   0          2.77          3.94         1.12 o                         
  11   4   0        281.83        300.26         8.28 o                         
  12   4   0         10.22          9.70         1.21 o                         
  13   4   0          0.24         -0.25         0.76 o                         
   1   5   0        115.38        123.35         4.69 o                         
   2   5   0       2436.62       2640.73        53.75 o                         
   3   5   0       3273.09       3392.83        42.21 o                         
   4   5   0        181.33        197.00         9.43 o                         
   5   5   0        689.20        703.75        27.68 o                         
   6   5   0          0.13         -0.26         0.90 o                         
   7   5   0        379.31        390.31         8.80 o                         
   8   5   0         68.69         59.80         3.79 o                         
   9   5   0        293.18        342.20        13.43 o                         
  10   5   0          0.66          1.48         1.40 o                         
  11   5   0        101.27        107.75         4.79 o                         
  12   5   0         70.80         64.81         3.64 o                         
  13   5   0          1.11          0.67         1.12 o                         
   0   6   0       1365.86       1592.13        28.19 o                         
   1   6   0         93.34        113.27         5.02 o                         
   2   6   0        173.00        215.31         6.79 o                         
   3   6   0         20.21         21.00         2.82 o                         
   4   6   0       2569.14       2865.42        35.38 o                         
   5   6   0        175.27        192.33        10.54 o                         
   6   6   0         68.37         73.49         6.15 o                         
   7   6   0         88.09         75.87         3.98 o                         
   8   6   0         12.12         11.53         1.73 o                         
   9   6   0       1418.44       1555.66        88.13 o                         
  10   6   0        154.23        156.36        12.76 o                         
  11   6   0        175.96        207.25         6.97 o                         
  12   6   0        105.54        101.37         4.48 o                         
   1   7   0        489.36        557.96        10.23 o                         
   2   7   0         45.14         40.06         3.30 o                         
   3   7   0        423.93        442.00        13.39 o                         
   4   7   0          3.86          4.43         1.72 o                         
   5   7   0       1152.01       1239.34        29.11 o                         
   6   7   0        118.46         94.29         4.30 o                         
   7   7   0         28.76         25.42         2.26 o                         
   8   7   0        341.01        347.91        15.96 o                         
   9   7   0         60.06         66.47         4.49 o                         
  10   7   0         16.01         15.79         1.90 o                         
  11   7   0        161.92        154.69        14.98 o                         
  12   7   0         16.37         14.66         1.62 o                         
   0   8   0       1145.57       1391.28        29.08 o                         
   1   8   0         57.43         44.94         3.11 o                         
   2   8   0        126.48        156.42         7.53 o                         
   3   8   0         58.47         65.00         5.81 o                         
   4   8   0        321.89        341.86        12.20 o                         
   5   8   0        212.25        206.54         8.50 o                         
   6   8   0         30.04         17.26         1.65 o                         
   7   8   0        320.07        308.68        10.32 o                         
   8   8   0        247.90        260.10         9.61 o                         
   9   8   0        173.13        189.91         8.36 o                         
  10   8   0        180.91        194.17         8.58 o                         
  11   8   0          0.18          0.30         0.83 o                         
  12   8   0         82.78         82.00         5.27 o                         
   1   9   0        700.18        880.63        16.86 o                         
   2   9   0         87.57         89.72         6.81 o                         
   3   9   0       2197.20       2365.63        36.02 o                         
   4   9   0         36.37         41.40         2.64 o                         
   5   9   0        115.97        112.97         4.35 o                         
   6   9   0       1309.95       1298.10        37.64 o                         
   7   9   0        244.13        229.98         7.93 o                         
   8   9   0        127.41        142.40         6.31 o                         
   9   9   0         13.67          9.42         1.51 o                         
  10   9   0         33.90         32.40         3.46 o                         
  11   9   0         34.21         31.16         2.57 o                         
   0  10   0        147.31        202.23        10.81 o                         
   1  10   0         32.34         22.84         2.88 o                         
   2  10   0        217.78        220.82        11.08 o                         
   3  10   0         96.82         92.45         3.95 o                         
   4  10   0       2505.14       2448.63        86.21 o                         
   5  10   0         30.17         25.69         2.24 o                         
   6  10   0         90.64         90.08         5.00 o                         
   7  10   0         39.60         34.72         3.11 o                         
   8  10   0         61.80         70.28         5.57 o                         
   9  10   0        343.29        359.31        12.08 o                         
  10  10   0        314.33        352.51        11.35 o                         
  11  10   0         65.59         58.61         3.83 o                         
   1  11   0        372.55        384.01        20.54 o                         
   2  11   0        160.14        156.26         7.92 o                         
   3  11   0        519.85        530.25        23.53 o                         
   4  11   0        368.73        380.75        16.68 o                         
   5  11   0          7.17          5.68         1.56 o                         
   6  11   0         37.01         33.08         2.97 o                         
   7  11   0          3.91          3.27         1.29 o                         
   8  11   0        360.39        379.05        12.77 o                         
   9  11   0        448.40        484.54        14.21 o                         
  10  11   0          0.59          0.79         0.86 o                         
   0  12   0        615.13        652.19        94.68 o                         
   1  12   0        532.42        532.78        45.26 o                         
   2  12   0          0.12         -0.09         1.37 o                         
   3  12   0        111.73         96.63         6.30 o                         
   4  12   0       1358.22       1250.55        29.69 o                         
   5  12   0         54.04         52.44         3.93 o                         
   6  12   0         73.22         83.32         4.82 o                         
   7  12   0          0.19         -0.37         0.87 o                         
   8  12   0         29.40         24.71         2.52 o                         
   9  12   0         10.74          9.41         1.45 o                         
  10  12   0        260.50        257.64         9.94 o                         
   1  13   0        499.93        458.71        16.73 o                         
   2  13   0        547.93        504.12        14.84 o                         
   3  13   0       1475.12       1334.42        43.54 o                         
   4  13   0        370.26        351.00        11.29 o                         
   5  13   0          5.79          3.15         1.24 o                         
   6  13   0        158.53        149.95         6.64 o                         
   7  13   0        187.49        201.74         7.53 o                         
   8  13   0         20.70         19.90         1.97 o                         
   9  13   0         51.17         54.79         4.69 o                         
   0  14   0        451.01        410.08        23.12 o                         
   1  14   0         35.80         40.89         5.33 o                         
   2  14   0         47.52         46.43         5.49 o                         
   3  14   0        101.10         78.88         5.96 o                         
   4  14   0          3.05          3.88         1.63 o                         
   5  14   0        327.37        330.95        15.83 o                         
   6  14   0        370.29        430.67        16.51 o                         
   7  14   0          1.51         -0.19         1.10 o                         
   8  14   0        300.57        362.80        15.78 o                         
   1  15   0        803.35        744.29        34.38 o                         
   2  15   0         66.44         57.37         6.18 o                         
   3  15   0        267.89        253.59        14.47 o                         
   4  15   0         12.37          9.62         2.16 o                         
   5  15   0         20.87         20.74         2.96 o                         
   6  15   0        181.49        201.93        11.37 o                         
   7  15   0        128.48        152.14         8.03 o                         
   0  16   0        687.94        662.88        72.95 o                         
   1  16   0        147.30        131.23         9.29 o                         
   2  16   0          8.20          9.29         2.47 o                         
   3  16   0         29.72         24.16         3.35 o                         
   4  16   0         42.85         47.29         4.88 o                         
   5  16   0         17.91         18.38         3.64 o                         
   6  16   0          3.50          3.02         1.82 o                         
   1  17   0        106.45        107.23         6.19 o                         
   2  17   0         33.46         35.73         4.03 o                         
   3  17   0         10.95         10.02         2.15 o                         
   4  17   0          5.24          3.79         1.43 o                         
   5  17   0         11.98          6.61         4.02 o                         
   0  18   0          2.12         -2.11         2.11 o                         
   1  18   0          5.44          2.95         1.70 o                         
   2  18   0          2.39          2.41         1.19 o                         
 -13   1   1         11.77          6.07         1.82 o                         
 -12   1   1         13.89          9.76         1.84 o                         
 -11   1   1          4.30          5.83         1.95 o                         
 -10   1   1         20.86         18.89         2.27 o                         
  -9   1   1         48.30         51.39         4.95 o                         
  -8   1   1         80.44         99.16         6.76 o                         
  -7   1   1        952.67       1027.51        40.15 o                         
  -6   1   1        708.27        799.76        21.56 o                         
  -5   1   1          7.31          6.58         1.43 o                         
  -4   1   1       1396.00       1352.29        19.16 o                         
  -3   1   1       2756.89       2781.92        36.95 o                         
  -2   1   1       1740.09       1678.27        23.51 o                         
  -1   1   1       1465.59       1400.52        39.09 o                         
   0   1   1        729.97        680.90         9.14 o                         
   1   1   1        735.33        656.77        12.38 o                         
   2   1   1       4403.88       3989.43       100.96 o                         
   3   1   1        257.39        245.57         9.47 o                         
   4   1   1         92.21         76.33         6.21 o                         
   5   1   1       1943.28       2009.09        49.10 o                         
   6   1   1        215.75        233.57        11.85 o                         
   7   1   1        970.64       1050.47        45.13 o                         
   8   1   1          3.99         11.23         1.59 o                         
   9   1   1        196.39        231.28        11.20 o                         
  10   1   1          2.21          1.56         1.41 o                         
  11   1   1          0.61          2.29         0.82 o                         
  12   1   1        373.80        403.26         9.96 o                         
  13   1   1        140.98        122.40         3.39 o                         
 -13   2   1          6.98          5.84         1.32 o                         
 -12   2   1          3.87          4.07         1.53 o                         
 -11   2   1        150.42        137.11        14.38 o                         
 -10   2   1         23.91         25.22         2.37 o                         
  -9   2   1        393.86        402.02        22.67 o                         
  -8   2   1         63.25         69.41         3.64 o                         
  -7   2   1        800.47        857.48        42.19 o                         
  -6   2   1        182.34        179.73         8.45 o                         
  -5   2   1         25.31         38.76         3.16 o                         
  -4   2   1          3.51          7.00         0.92 o                         
  -3   2   1      15209.22      13824.42        62.56 o                         
  -2   2   1         31.38         31.83         1.95 o                         
  -1   2   1         17.14         16.74         0.94 o                         
   0   2   1         39.98         36.45         1.60 o                         
   1   2   1         86.63         74.96         2.85 o                         
   2   2   1       8496.16       8171.74        65.50 o                         
   3   2   1        896.29        861.86        17.52 o                         
   4   2   1       1008.06       1005.83        32.37 o                         
   5   2   1         83.68         63.59         6.62 o                         
   6   2   1          0.52          1.55         1.05 o                         
   7   2   1          0.96          0.46         1.73 o                         
   8   2   1        300.44        319.86        21.99 o                         
   9   2   1        296.38        304.07        18.10 o                         
  10   2   1        251.51        276.21         8.55 o                         
  11   2   1          8.58         11.72         1.56 o                         
  12   2   1        245.93        265.11         6.95 o                         
  13   2   1        433.41        415.21        10.50 o                         
 -13   3   1         75.17         69.26         3.98 o                         
 -12   3   1        101.44        111.58         5.62 o                         
 -11   3   1         37.59         42.03         3.29 o                         
 -10   3   1         25.74         26.88         2.79 o                         
  -9   3   1        131.85        135.35         6.52 o                         
  -8   3   1        283.42        292.13        12.99 o                         
  -7   3   1        590.16        572.99        21.86 o                         
  -6   3   1        178.30        211.70         8.46 o                         
  -5   3   1        167.72        192.77         7.68 o                         
  -4   3   1       1277.54       1232.62        17.92 o                         
  -3   3   1       2454.05       2288.86        23.62 o                         
  -2   3   1      31689.06      29168.68       418.67 o                         
  -1   3   1          0.16         -0.14         1.00 o                         
   0   3   1       4697.06       4693.32        49.43 o                         
   1   3   1       1524.02       1692.55        57.67 o                         
   2   3   1        766.39        821.10        29.38 o                         
   3   3   1         34.36         30.04         2.57 o                         
   4   3   1        549.80        544.95        16.05 o                         
   5   3   1       1238.13       1207.54        26.67 o                         
   6   3   1        811.46        787.27        24.78 o                         
   7   3   1        558.81        594.81        25.61 o                         
   8   3   1         24.84         19.22         2.76 o                         
   9   3   1          0.07          0.00         1.21 o                         
  10   3   1        322.94        363.13         9.85 o                         
  11   3   1        155.32        175.54         6.41 o                         
  12   3   1        380.91        395.40         7.78 o                         
  13   3   1          2.17          3.60         0.99 o                         
 -13   4   1         33.28         28.73         2.99 o                         
 -12   4   1        345.59        354.75        11.25 o                         
 -11   4   1         32.23         29.25         3.49 o                         
 -10   4   1         33.39         32.92         3.61 o                         
  -9   4   1         80.97         82.49         4.11 o                         
  -8   4   1        122.36        141.54         8.94 o                         
  -7   4   1        228.53        221.54        14.10 o                         
  -6   4   1        426.43        458.69        13.16 o                         
  -5   4   1       3612.14       3699.65        42.92 o                         
  -4   4   1        614.68        572.65        16.74 o                         
  -3   4   1        132.64        133.07         6.49 o                         
  -2   4   1      11380.07      11198.47       201.63 o                         
  -1   4   1       1448.05       1490.13        12.87 o                         
   0   4   1        672.10        693.84        11.38 o                         
   1   4   1        144.10        127.49         3.86 o                         
   2   4   1          0.72          2.25         0.66 o                         
   3   4   1         14.14         15.78         3.22 o                         
   4   4   1       2264.96       2345.98        45.68 o                         
   5   4   1        249.46        255.48        12.43 o                         
   6   4   1        118.03        100.42         8.81 o                         
   7   4   1         99.28        108.53         4.92 o                         
   8   4   1        236.66        204.51         9.79 o                         
   9   4   1        835.89        868.47        22.49 o                         
  10   4   1        641.21        697.16        13.70 o                         
  11   4   1        124.83        133.01         5.08 o                         
  12   4   1         48.02         44.54         2.59 o                         
  13   4   1        674.63        617.92        47.72 o                         
 -13   5   1        133.97        134.40        10.02 o                         
 -12   5   1         21.43         17.84         2.11 o                         
 -11   5   1        218.21        225.82        10.54 o                         
 -10   5   1          0.27          0.18         1.88 o                         
  -9   5   1          4.73          8.54         1.87 o                         
  -8   5   1        425.17        393.43        11.02 o                         
  -7   5   1        338.78        323.49         9.22 o                         
  -6   5   1          8.26          2.35         1.34 o                         
  -5   5   1        175.55        176.73         7.98 o                         
  -4   5   1        282.74        237.14         7.93 o                         
  -3   5   1       1493.08       1409.09        30.62 o                         
  -2   5   1       5097.38       5145.49       100.08 o                         
  -1   5   1          1.91          2.72         0.72 o                         
   0   5   1        128.84        142.70         4.41 o                         
   1   5   1       3791.29       3959.29        69.55 o                         
   2   5   1       1374.83       1382.43        27.43 o                         
   3   5   1        712.18        827.94        16.42 o                         
   4   5   1         41.50         32.92         4.21 o                         
   5   5   1          0.93          1.67         2.04 o                         
   6   5   1        393.11        362.76        18.40 o                         
   7   5   1        603.25        583.33        22.02 o                         
   8   5   1         41.90         50.51         3.60 o                         
   9   5   1        339.86        368.84        17.80 o                         
  10   5   1         38.18         35.93         3.07 o                         
  11   5   1        677.16        733.09        11.89 o                         
  12   5   1       1212.05       1229.34        20.77 o                         
 -13   6   1        223.03        225.08        12.00 o                         
 -12   6   1         31.50         31.33         2.54 o                         
 -11   6   1        187.20        218.63         8.76 o                         
 -10   6   1        215.34        249.57        10.21 o                         
  -9   6   1       1503.32       1515.59        30.34 o                         
  -8   6   1        201.71        195.13         8.45 o                         
  -7   6   1         68.94         56.75         3.54 o                         
  -6   6   1       1308.08       1344.46        25.39 o                         
  -5   6   1        712.05        672.95        16.70 o                         
  -4   6   1        265.84        200.68         7.78 o                         
  -3   6   1        337.30        366.87         9.84 o                         
  -2   6   1         34.64         25.55         2.39 o                         
  -1   6   1       1326.93       1377.04        17.69 o                         
   0   6   1       1353.82       1453.12        22.50 o                         
   1   6   1       3093.82       3479.68        39.19 o                         
   2   6   1       2012.82       2237.32        36.24 o                         
   3   6   1       1461.16       1584.17        26.30 o                         
   4   6   1       1435.00       1444.09        28.85 o                         
   5   6   1        729.03        674.73        24.98 o                         
   6   6   1        530.91        520.21        13.32 o                         
   7   6   1       1661.93       1729.85        46.37 o                         
   8   6   1        239.78        248.20         7.77 o                         
   9   6   1        104.76        117.95         8.29 o                         
  10   6   1        310.73        343.09         9.50 o                         
  11   6   1         20.95         20.37         1.92 o                         
  12   6   1        124.73        141.49         4.50 o                         
 -12   7   1         61.11         63.74         3.55 o                         
 -11   7   1        235.77        246.04         9.15 o                         
 -10   7   1         42.20         39.00         3.40 o                         
  -9   7   1        184.69        181.49         8.77 o                         
  -8   7   1          2.06          2.89         1.84 o                         
  -7   7   1         22.20         19.11         2.15 o                         
  -6   7   1       3607.39       3764.82       108.79 o                         
  -5   7   1        266.67        291.22        11.19 o                         
  -4   7   1       1231.37       1358.48        25.14 o                         
  -3   7   1        523.14        417.76        11.49 o                         
  -2   7   1        215.22        287.62         7.81 o                         
  -1   7   1        131.21        133.13         5.21 o                         
   0   7   1       1512.84       1927.29        19.72 o                         
   1   7   1        708.25        718.79        13.04 o                         
   2   7   1       2977.04       3236.77        52.04 o                         
   3   7   1       1681.54       1769.78        32.59 o                         
   4   7   1         17.89         16.85         3.27 o                         
   5   7   1         56.90         68.23         6.85 o                         
   6   7   1         13.47         14.40         1.52 o                         
   7   7   1        432.93        405.76         9.68 o                         
   8   7   1        972.72        955.88        17.23 o                         
   9   7   1        162.90        158.83         8.82 o                         
  10   7   1        473.36        526.47        18.06 o                         
  11   7   1         13.35         16.83         1.55 o                         
  12   7   1        126.78        117.17         4.31 o                         
 -12   8   1          1.71          1.81         0.63 o                         
 -11   8   1        110.91        110.58         5.95 o                         
 -10   8   1          2.11          3.21         1.18 o                         
  -9   8   1         55.83         50.79         3.99 o                         
  -8   8   1         26.01         31.15         3.06 o                         
  -7   8   1       1874.16       1906.15        61.11 o                         
  -6   8   1         37.23         49.43         3.44 o                         
  -5   8   1       1251.80       1193.03        24.06 o                         
  -4   8   1        314.57        326.45        11.31 o                         
  -3   8   1        393.81        416.26        12.12 o                         
  -2   8   1         63.09         95.03         4.88 o                         
  -1   8   1       1927.75       2168.21        23.21 o                         
   0   8   1       1162.20       1280.38        18.31 o                         
   1   8   1        210.52        233.72         7.81 o                         
   2   8   1       1021.71       1209.25        29.30 o                         
   3   8   1         70.58         62.46         5.88 o                         
   4   8   1         14.32         12.47         2.86 o                         
   5   8   1         70.11         52.20         3.38 o                         
   6   8   1       1618.55       1675.95        42.10 o                         
   7   8   1        823.54        859.18        24.13 o                         
   8   8   1         62.29         56.25         3.67 o                         
   9   8   1        775.22        834.03        20.35 o                         
  10   8   1        120.54        112.96         4.41 o                         
  11   8   1        120.18        112.82         3.83 o                         
  12   8   1         15.90         16.21         1.93 o                         
 -12   9   1        240.56        240.76        33.23 o                         
 -11   9   1          3.20          2.68         1.10 o                         
 -10   9   1         44.64         42.03         3.38 o                         
  -9   9   1          4.72          5.52         1.44 o                         
  -8   9   1        279.77        267.47         9.09 o                         
  -7   9   1         52.02         39.66         3.69 o                         
  -6   9   1        339.88        334.22        13.55 o                         
  -5   9   1        578.64        528.90        29.07 o                         
  -4   9   1          1.95          2.73         1.19 o                         
  -3   9   1        956.58       1000.85        21.22 o                         
  -2   9   1        510.56        566.85        13.03 o                         
  -1   9   1         32.55         41.26         4.02 o                         
   0   9   1        768.46        878.24        16.52 o                         
   1   9   1       2185.75       2573.43        33.51 o                         
   2   9   1        567.69        631.49        18.93 o                         
   3   9   1        735.71        797.19        21.88 o                         
   4   9   1          0.08         -1.28         1.53 o                         
   5   9   1         19.77         17.81         2.13 o                         
   6   9   1        479.64        480.40        19.20 o                         
   7   9   1        584.23        553.34        12.70 o                         
   8   9   1         45.65         37.49         3.08 o                         
   9   9   1          5.78          2.54         1.11 o                         
  10   9   1        114.02        116.88         4.20 o                         
  11   9   1         12.05         10.69         1.66 o                         
 -11  10   1         39.07         40.89         3.36 o                         
 -10  10   1         13.05         13.53         2.16 o                         
  -9  10   1         73.65         69.47         5.91 o                         
  -8  10   1         19.47         15.06         2.50 o                         
  -7  10   1          9.68          6.81         2.44 o                         
  -6  10   1         32.43         36.27         3.29 o                         
  -5  10   1         50.98         46.10         3.07 o                         
  -4  10   1         59.71         61.31         3.84 o                         
  -3  10   1         13.75          9.26         1.26 o                         
  -2  10   1          4.93          8.74         1.25 o                         
  -1  10   1        311.10        356.09        11.44 o                         
   0  10   1        340.57        393.83        11.85 o                         
   1  10   1        429.11        446.22        33.81 o                         
   2  10   1         46.23         37.62         2.82 o                         
   3  10   1        320.22        292.76        11.43 o                         
   4  10   1        686.81        684.81        25.10 o                         
   5  10   1        457.06        443.07        21.63 o                         
   6  10   1         63.02         72.35         4.35 o                         
   7  10   1         11.75         15.75         2.14 o                         
   8  10   1          4.28          3.95         1.18 o                         
   9  10   1        198.63        217.02         8.85 o                         
  10  10   1        117.43        127.73         6.52 o                         
  11  10   1         71.63         72.36         3.84 o                         
 -11  11   1         27.00         32.65         2.93 o                         
 -10  11   1         42.93         39.62         3.10 o                         
  -9  11   1          0.87          1.07         1.37 o                         
  -8  11   1         89.13         89.33         5.59 o                         
  -7  11   1         13.98         10.09         2.59 o                         
  -6  11   1        183.77        169.42         7.53 o                         
  -5  11   1        102.79        100.14         5.56 o                         
  -4  11   1         45.98         44.78         3.17 o                         
  -3  11   1         85.77         83.53         6.20 o                         
  -2  11   1        100.19        106.85         5.01 o                         
  -1  11   1          6.99          5.91         1.74 o                         
   0  11   1        275.00        282.88        19.61 o                         
   1  11   1          0.81          1.22         2.25 o                         
   2  11   1          1.46          1.40         0.61 o                         
   3  11   1        221.31        236.37         8.67 o                         
   4  11   1        135.72        131.43         6.75 o                         
   5  11   1          7.21          9.33         2.41 o                         
   6  11   1         60.72         67.33         4.28 o                         
   7  11   1         33.04         29.64         2.65 o                         
   8  11   1         24.55         25.47         2.36 o                         
   9  11   1          0.81          0.98         0.56 o                         
  10  11   1        110.15        134.85         6.08 o                         
 -10  12   1        172.43        170.12        11.57 o                         
  -9  12   1          5.04          5.80         1.35 o                         
  -8  12   1         11.80         12.99         2.08 o                         
  -7  12   1         59.02         53.56         4.65 o                         
  -6  12   1        101.23        105.14         5.52 o                         
  -5  12   1        172.17        187.93        11.55 o                         
  -4  12   1        484.66        422.22        12.75 o                         
  -3  12   1        911.29        922.27        48.78 o                         
  -2  12   1        266.58        248.68        18.45 o                         
  -1  12   1          0.27          0.90         1.20 o                         
   0  12   1         25.31         23.88         2.94 o                         
   1  12   1         57.12         57.94         8.02 o                         
   2  12   1        143.97        150.60        11.74 o                         
   3  12   1         74.67         58.80         4.14 o                         
   4  12   1        535.99        486.12        21.32 o                         
   5  12   1         57.67         52.71         4.30 o                         
   6  12   1          0.06          0.80         0.93 o                         
   7  12   1        137.70        126.67         5.34 o                         
   8  12   1         14.70         10.54         1.55 o                         
   9  12   1          1.56          2.09         1.04 o                         
  10  12   1         55.48         59.89         5.86 o                         
  -9  13   1        240.75        254.80         9.10 o                         
  -8  13   1         67.69         65.83         3.81 o                         
  -7  13   1          0.06         -1.48         1.48 o                         
  -6  13   1         71.41         76.45         4.35 o                         
  -5  13   1          3.37          3.18         0.91 o                         
  -4  13   1        858.51        773.49        24.63 o                         
  -3  13   1         45.33         37.16         4.30 o                         
  -2  13   1        329.17        312.93        18.19 o                         
  -1  13   1        270.27        267.95        10.64 o                         
   0  13   1          3.02          3.80         2.74 o                         
   1  13   1        306.29        263.90        12.74 o                         
   2  13   1        640.57        569.99        28.86 o                         
   3  13   1        246.42        220.78        10.51 o                         
   4  13   1        727.65        675.08        32.00 o                         
   5  13   1         85.54         85.04         4.88 o                         
   6  13   1        140.73        144.81         6.26 o                         
   7  13   1          3.46          2.14         0.71 o                         
   8  13   1         18.32         20.33         2.10 o                         
   9  13   1         41.66         57.52         5.06 o                         
  -9  14   1          5.63          1.08         1.12 o                         
  -8  14   1         51.79         69.72         4.31 o                         
  -7  14   1          4.78          4.84         1.43 o                         
  -6  14   1          1.10          3.80         1.40 o                         
  -5  14   1          9.61         12.02         2.14 o                         
  -4  14   1         77.53         73.64         5.04 o                         
  -3  14   1         62.02         53.89         5.33 o                         
  -2  14   1        109.15         99.14         6.60 o                         
  -1  14   1        166.71        167.31        10.39 o                         
   0  14   1         61.21         55.36         5.99 o                         
   1  14   1        156.09        125.15         8.96 o                         
   2  14   1        707.51        697.80        34.44 o                         
   3  14   1        172.82        144.39         9.56 o                         
   4  14   1          2.09          2.14         1.82 o                         
   5  14   1         56.80         54.84         4.07 o                         
   6  14   1        102.29         95.79         5.50 o                         
   7  14   1          1.54          3.35         1.15 o                         
   8  14   1          0.24          1.17         0.73 o                         
  -7  15   1        142.04        176.15         8.20 o                         
  -6  15   1         19.62         18.65         2.99 o                         
  -5  15   1        139.43        141.20         7.41 o                         
  -4  15   1         74.04         69.52         4.78 o                         
  -3  15   1         78.23         93.94         6.29 o                         
  -2  15   1        116.04        115.35         9.17 o                         
  -1  15   1         28.57         30.44         4.56 o                         
   0  15   1        150.48        145.48         9.76 o                         
   1  15   1        163.19        166.50        10.47 o                         
   2  15   1         40.38         32.37         4.50 o                         
   3  15   1        134.64        105.23         8.43 o                         
   4  15   1        118.71        117.61        11.25 o                         
   5  15   1         49.23         50.99         4.85 o                         
   6  15   1        340.17        356.97        10.56 o                         
   7  15   1         56.20         34.70        20.69 o                         
  -6  16   1         19.54         14.75         2.43 o                         
  -5  16   1        178.14        183.59         8.55 o                         
  -4  16   1        115.71        105.81        11.87 o                         
  -3  16   1         13.42         13.13         2.43 o                         
  -2  16   1        334.38        320.75        16.98 o                         
  -1  16   1        908.27        876.70        26.76 o                         
   0  16   1         62.42         51.93         5.27 o                         
   1  16   1          2.16         -1.39         2.41 o                         
   2  16   1         64.63         51.35         5.29 o                         
   3  16   1        199.79        204.13        18.18 o                         
   4  16   1         39.70         45.26         4.92 o                         
   5  16   1          3.54          5.60         1.51 o                         
   6  16   1          1.61          2.16         1.89 o                         
  -5  17   1         87.95        102.02        25.37 o                         
  -4  17   1         15.27         10.68         2.48 o                         
  -3  17   1        102.81        118.80        11.52 o                         
  -2  17   1        107.95        106.86         8.69 o                         
  -1  17   1         14.83         12.69         2.20 o                         
   0  17   1         17.68         15.19         2.48 o                         
   1  17   1          7.06          5.38         2.02 o                         
   2  17   1         10.98          8.54         1.97 o                         
   3  17   1         26.06         32.46         3.91 o                         
   4  17   1         24.39         25.28         3.24 o                         
  -2  18   1        179.61        150.13        10.87 o                         
  -1  18   1        328.75        293.97        11.42 o                         
   0  18   1         62.00         61.15         5.00 o                         
   1  18   1         99.55        113.07        15.88 o                         
   2  18   1          0.04         -0.78         0.78 o                         
 -13   0   2        613.17        589.83        22.38 o                         
 -12   0   2         27.74         22.64        10.83 o                         
 -11   0   2        103.49         59.41        24.13 o                         
 -10   0   2        563.42        561.06       122.99 o                         
  -9   0   2        185.97        204.91         9.38 o                         
  -8   0   2        935.75        823.88       130.67 o                         
  -7   0   2        598.88        631.62        43.32 o                         
  -6   0   2       2409.38       2260.33       274.42 o                         
  -5   0   2       1442.90       1456.64        49.72 o                         
  -4   0   2       1264.43       1290.01        25.13 o                         
  -3   0   2        128.26        107.84         6.34 o                         
  -2   0   2      46635.41      44037.32       717.36 o                         
  -1   0   2         58.48         81.39         3.50 o                         
   0   0   2       5106.89       4754.17       142.54 o                         
   1   0   2      33336.95      30218.90       274.81 o                         
   2   0   2         99.07         93.29        10.94 o                         
   3   0   2        261.97        242.83        15.35 o                         
   4   0   2       4448.68       4159.22        72.98 o                         
   5   0   2          8.16          3.67         1.97 o                         
   6   0   2         73.51         90.71        11.91 o                         
   7   0   2         41.75         39.65         4.51 o                         
   8   0   2        622.33        685.13        17.59 o                         
   9   0   2        109.28        126.05         7.73 o                         
  10   0   2       1520.36       1727.37        30.43 o                         
  11   0   2         91.11        109.59         7.63 o                         
  12   0   2        124.94        127.03         7.29 o                         
  13   0   2        229.53        212.22         8.61 o                         
 -13   1   2          2.53          1.53         1.03 o                         
 -12   1   2         72.46         79.74         6.64 o                         
 -11   1   2         34.17         36.15         4.22 o                         
 -10   1   2          0.86         -0.38         3.21 o                         
  -9   1   2       2441.61       2321.25       109.47 o                         
  -8   1   2         66.62         56.87         6.24 o                         
  -7   1   2        186.79        158.69        16.64 o                         
  -6   1   2        244.63        295.85        10.92 o                         
  -5   1   2        573.69        517.47        24.15 o                         
  -4   1   2        298.37        238.19        11.87 o                         
  -3   1   2       3288.33       3109.93        56.00 o                         
  -2   1   2      10894.67       9948.93        67.55 o                         
  -1   1   2        641.81        608.69        20.40 o                         
   0   1   2        298.35        266.67         7.53 o                         
   1   1   2        421.26        341.67        27.83 o                         
   2   1   2       4216.79       3920.28        68.14 o                         
   3   1   2        694.73        634.83        17.20 o                         
   4   1   2        653.58        664.06        23.12 o                         
   5   1   2        728.74        695.93        24.76 o                         
   6   1   2        591.94        509.34        19.83 o                         
   7   1   2       1000.04       1034.77        48.78 o                         
   8   1   2        465.22        503.08        26.45 o                         
   9   1   2        366.68        407.89         9.86 o                         
  10   1   2          1.75          2.58         1.04 o                         
  11   1   2        945.75       1084.22        14.69 o                         
  12   1   2          5.75          6.80         1.29 o                         
  13   1   2          5.98          6.54         1.22 o                         
 -13   2   2          1.70          1.12         1.44 o                         
 -12   2   2        399.94        425.77        11.44 o                         
 -10   2   2        100.64         98.21        11.96 o                         
  -9   2   2         12.64         10.29         2.98 o                         
  -8   2   2        230.30        204.81         8.29 o                         
  -7   2   2         28.58         24.00         4.32 o                         
  -6   2   2        589.93        566.66        32.33 o                         
  -5   2   2       1004.93        953.80        28.06 o                         
  -4   2   2         82.87         77.17         3.29 o                         
  -3   2   2        497.26        480.99        13.07 o                         
  -2   2   2        821.04        804.29         8.87 o                         
  -1   2   2       7402.93       7047.85       117.25 o                         
   0   2   2       4715.75       4480.57        72.29 o                         
   1   2   2        124.07        125.81         5.42 o                         
   2   2   2       5967.49       5693.59        89.70 o                         
   3   2   2          3.66          5.07         3.20 o                         
   4   2   2          2.44          2.84         2.07 o                         
   5   2   2        290.62        359.16        16.37 o                         
   6   2   2        632.50        653.95        22.82 o                         
   7   2   2          7.86          6.31         1.31 o                         
   8   2   2        556.58        610.58        20.39 o                         
   9   2   2         45.06         45.18         3.25 o                         
  10   2   2        822.94        919.44        15.59 o                         
  11   2   2          2.18          5.19         1.12 o                         
  12   2   2         37.13         40.28         2.89 o                         
  13   2   2        273.66        256.00        11.32 o                         
 -13   3   2         67.80         55.88        10.38 o                         
 -12   3   2        213.20        219.15        10.13 o                         
 -11   3   2         32.51         37.72         4.78 o                         
 -10   3   2          3.76          3.50         1.38 o                         
  -9   3   2       1449.85       1501.01        23.93 o                         
  -8   3   2        588.73        593.60        14.35 o                         
  -7   3   2        153.53        168.72        12.04 o                         
  -6   3   2          0.44          0.81         1.43 o                         
  -5   3   2       1378.92       1393.36        32.96 o                         
  -4   3   2        124.71        140.39         6.35 o                         
  -3   3   2       3795.94       3625.07        47.82 o                         
  -2   3   2         16.16         12.52         1.03 o                         
  -1   3   2        626.47        684.07        16.78 o                         
   0   3   2       3979.16       4023.41        41.51 o                         
   1   3   2        189.54        200.74         5.42 o                         
   2   3   2       2406.66       2452.80        49.09 o                         
   3   3   2          8.62          7.53         1.77 o                         
   4   3   2        750.59        853.55        24.91 o                         
   5   3   2         27.85         13.66         3.39 o                         
   6   3   2         16.10          7.20         2.36 o                         
   7   3   2        114.23        109.29         5.28 o                         
   8   3   2        293.11        283.61        15.93 o                         
   9   3   2          0.86          2.00         1.39 o                         
  10   3   2        115.13        115.27         5.51 o                         
  11   3   2        724.79        826.78        12.84 o                         
  12   3   2          8.98          8.13         1.13 o                         
 -13   4   2         17.61         15.61         3.28 o                         
 -12   4   2          0.49          0.92         1.23 o                         
 -11   4   2        107.01         96.74         8.77 o                         
 -10   4   2          0.39          2.30         1.20 o                         
  -9   4   2        256.30        237.78        12.78 o                         
  -8   4   2         31.17         26.02         2.61 o                         
  -7   4   2        472.10        479.09        21.04 o                         
  -6   4   2        458.35        442.98        12.37 o                         
  -5   4   2        166.78        153.70        10.25 o                         
  -4   4   2          8.91          7.14         1.44 o                         
  -3   4   2        608.29        556.91        12.01 o                         
  -2   4   2       2909.52       3077.78        32.38 o                         
  -1   4   2       1126.94       1156.63        15.07 o                         
   0   4   2          0.55          0.72         0.78 o                         
   1   4   2        843.17        815.32        13.78 o                         
   2   4   2        118.49        137.68         5.48 o                         
   3   4   2       1963.57       2211.01        25.97 o                         
   4   4   2       3305.65       3612.39        49.78 o                         
   5   4   2         74.86         68.52         6.97 o                         
   6   4   2        542.89        541.24        21.77 o                         
   7   4   2         42.77         44.62         3.71 o                         
   8   4   2          8.45          5.90         1.50 o                         
   9   4   2        485.32        503.44        14.04 o                         
  10   4   2        173.76        202.15         7.24 o                         
  11   4   2         53.95         55.31         3.48 o                         
  12   4   2        111.84        117.41         3.95 o                         
 -13   5   2        180.06        155.44        50.06 o                         
 -12   5   2         18.40         16.48         2.42 o                         
 -11   5   2       1194.78       1180.44        90.99 o                         
 -10   5   2        193.06        176.02        14.20 o                         
  -9   5   2        818.72        827.95        19.88 o                         
  -8   5   2        117.60        126.21         6.28 o                         
  -7   5   2          3.33          3.77         3.72 o                         
  -6   5   2        378.50        433.50        13.17 o                         
  -5   5   2       6370.96       6610.98       143.55 o                         
  -4   5   2        200.07        252.35         8.37 o                         
  -3   5   2        373.91        438.28         8.08 o                         
  -2   5   2       1744.53       1895.63        20.85 o                         
  -1   5   2         45.01         50.60         2.98 o                         
   0   5   2        312.19        332.37         7.97 o                         
   1   5   2        747.82        775.83        12.84 o                         
   2   5   2        547.61        594.21        11.21 o                         
   3   5   2        121.45        117.18         7.46 o                         
   4   5   2        750.63        786.67        21.74 o                         
   5   5   2        188.16        193.02        11.97 o                         
   6   5   2          1.34          3.89         1.88 o                         
   7   5   2          4.55          4.71         1.23 o                         
   8   5   2        298.62        297.59         8.61 o                         
   9   5   2          3.99          8.12         1.32 o                         
  10   5   2        140.00        164.31         6.17 o                         
  11   5   2          6.13          9.11         1.33 o                         
  12   5   2          0.20          0.76         0.63 o                         
 -13   6   2          8.54         10.83         2.97 o                         
 -12   6   2         16.75         16.07         2.16 o                         
 -11   6   2         91.77         87.29         5.02 o                         
 -10   6   2          3.54          4.17         1.27 o                         
  -9   6   2       1224.94       1225.54        32.86 o                         
  -8   6   2         47.59         49.90         4.10 o                         
  -7   6   2         74.50         73.36         4.57 o                         
  -6   6   2         61.26         46.51         4.63 o                         
  -5   6   2        617.07        698.20        16.34 o                         
  -4   6   2       2933.81       3331.17        35.71 o                         
  -3   6   2        206.64        264.82         9.80 o                         
  -2   6   2        888.79       1043.32        15.70 o                         
  -1   6   2        610.76        685.59        14.12 o                         
   0   6   2        364.54        419.63         9.63 o                         
   1   6   2        518.27        598.29        12.12 o                         
   2   6   2        117.26        152.97         7.79 o                         
   3   6   2        669.95        745.86        18.66 o                         
   4   6   2         43.00         53.18         5.69 o                         
   5   6   2       1003.82       1074.20        28.40 o                         
   6   6   2        257.21        271.93         7.02 o                         
   7   6   2          3.12          1.87         0.78 o                         
   8   6   2          2.17          4.93         1.74 o                         
   9   6   2          6.32         10.82         1.46 o                         
  10   6   2       1124.62       1260.60        29.52 o                         
  11   6   2          6.37          5.15         0.97 o                         
  12   6   2        149.48        133.54         5.20 o                         
 -12   7   2          4.48          3.78         1.34 o                         
 -11   7   2         15.76         15.28         1.95 o                         
 -10   7   2         42.09         35.74         3.36 o                         
  -9   7   2         83.78         72.64         5.21 o                         
  -8   7   2         55.57         54.27         3.68 o                         
  -7   7   2         17.15         20.12         2.18 o                         
  -6   7   2        199.59        226.40         7.81 o                         
  -5   7   2         15.36         22.23         3.07 o                         
  -4   7   2        321.69        352.08        11.55 o                         
  -3   7   2          3.56          2.62         1.19 o                         
  -2   7   2       1137.21       1351.74        17.26 o                         
  -1   7   2         76.12         88.79         4.44 o                         
   0   7   2        101.90        128.29         5.71 o                         
   1   7   2        340.27        401.22        13.00 o                         
   2   7   2        772.11        888.43        19.90 o                         
   3   7   2          0.02          0.43         1.66 o                         
   4   7   2          0.04          0.93         6.54 o                         
   5   7   2        283.47        284.47         7.05 o                         
   6   7   2        951.74        955.41        17.94 o                         
   7   7   2          2.72          5.80         1.28 o                         
   8   7   2         90.09         90.21         5.07 o                         
   9   7   2         26.93         28.54         2.32 o                         
  10   7   2         69.90         76.98         4.05 o                         
  11   7   2         47.84         52.55         2.63 o                         
  12   7   2         29.60         23.05         5.49 o                         
 -12   8   2         37.61         31.69         3.25 o                         
 -11   8   2         52.37         47.42         3.50 o                         
 -10   8   2          0.26         -0.26         0.82 o                         
  -9   8   2         13.45         12.58         2.31 o                         
  -8   8   2        265.60        256.53         9.01 o                         
  -7   8   2        578.24        555.46        18.74 o                         
  -6   8   2        461.87        462.72        16.76 o                         
  -5   8   2        125.14        120.47         5.09 o                         
  -4   8   2        208.31        213.99         9.70 o                         
  -3   8   2        128.25        116.22         9.35 o                         
  -2   8   2       1025.95       1288.54        21.79 o                         
  -1   8   2        588.58        584.84        12.90 o                         
   0   8   2       1087.20       1253.67        19.22 o                         
   1   8   2        435.45        510.59        15.42 o                         
   2   8   2         82.01         81.73         6.36 o                         
   3   8   2        438.15        468.25        16.12 o                         
   4   8   2        216.89        180.49         7.92 o                         
   5   8   2         45.89         43.92         3.05 o                         
   6   8   2          0.54          0.36         0.60 o                         
   7   8   2         19.40         15.22         2.11 o                         
   8   8   2        761.37        787.69        19.97 o                         
   9   8   2        153.62        159.73         6.25 o                         
  10   8   2          1.64          1.88         0.95 o                         
  11   8   2        108.03         96.38         3.19 o                         
 -12   9   2         44.13         52.56        15.59 o                         
 -11   9   2         42.45         39.98         4.37 o                         
 -10   9   2         52.11         47.25         4.06 o                         
  -9   9   2          0.66          1.44         1.00 o                         
  -8   9   2        416.73        408.13        11.37 o                         
  -7   9   2        898.96        871.34        17.27 o                         
  -6   9   2          6.73          7.23         1.43 o                         
  -5   9   2       1915.13       1977.82        45.04 o                         
  -4   9   2         97.08         87.70         4.81 o                         
  -3   9   2        481.34        562.98        16.25 o                         
  -2   9   2        262.90        319.11        10.20 o                         
  -1   9   2        202.30        254.00         9.22 o                         
   0   9   2       1447.44       1758.77        29.26 o                         
   1   9   2        693.37        809.47        26.46 o                         
   2   9   2          4.27         19.12         3.83 o                         
   3   9   2         22.98         15.62         2.50 o                         
   4   9   2        125.09        113.58         4.68 o                         
   5   9   2        440.50        434.14        12.64 o                         
   6   9   2         13.21         16.41         1.75 o                         
   7   9   2         24.90         14.55         1.92 o                         
   8   9   2          3.53          2.97         1.01 o                         
   9   9   2        173.86        181.65         6.53 o                         
  10   9   2        318.40        351.53         9.36 o                         
  11   9   2        372.81        401.18         9.16 o                         
 -11  10   2        227.82        212.98         8.87 o                         
 -10  10   2          1.31          0.19         1.21 o                         
  -9  10   2        166.48        162.24         8.38 o                         
  -8  10   2         31.87         27.73         3.34 o                         
  -7  10   2        109.79         98.98         7.08 o                         
  -6  10   2       2715.07       2871.03       114.69 o                         
  -5  10   2        142.17        137.06         7.83 o                         
  -4  10   2         10.25          9.78         1.49 o                         
  -3  10   2         45.35         44.44         2.93 o                         
  -2  10   2        531.79        511.95        26.47 o                         
  -1  10   2        846.75        797.77        39.43 o                         
   0  10   2        216.97        217.24        12.14 o                         
   1  10   2         27.61         32.52         3.01 o                         
   2  10   2         96.71         86.73         5.41 o                         
   3  10   2        102.51         91.50         5.29 o                         
   4  10   2         55.08         49.37         3.08 o                         
   5  10   2         30.66         31.76         3.12 o                         
   6  10   2         10.15         11.49         2.13 o                         
   7  10   2         33.53         47.46         3.41 o                         
   8  10   2        499.67        514.27        11.98 o                         
   9  10   2         34.43         40.86         3.36 o                         
  10  10   2          1.17          0.48         0.80 o                         
 -11  11   2         11.41          9.72         2.30 o                         
 -10  11   2         44.04         41.57         3.51 o                         
  -9  11   2         10.14          5.57         1.41 o                         
  -8  11   2         35.40         39.40         4.11 o                         
  -7  11   2        166.93        173.47         9.43 o                         
  -6  11   2        145.97        142.45         9.66 o                         
  -5  11   2       1208.47       1105.25        43.68 o                         
  -4  11   2         15.75         10.72         1.55 o                         
  -3  11   2        584.98        576.91        29.45 o                         
  -2  11   2       1023.64       1042.07        63.44 o                         
  -1  11   2         57.68         52.57         4.69 o                         
   0  11   2        483.40        473.51        34.52 o                         
   1  11   2       1599.01       1558.49        69.41 o                         
   2  11   2         28.61         33.02         3.47 o                         
   3  11   2        501.14        458.43        18.99 o                         
   4  11   2        159.73        135.69         7.98 o                         
   5  11   2        118.67        115.97         5.79 o                         
   6  11   2        122.39        115.44         5.36 o                         
   7  11   2        894.90        901.84        14.35 o                         
   8  11   2         13.30         20.15         2.31 o                         
   9  11   2        126.56        145.33         8.80 o                         
  10  11   2        167.01        160.98         5.95 o                         
 -10  12   2        170.45        188.68        12.52 o                         
  -9  12   2        117.91        104.51         5.04 o                         
  -8  12   2         28.04         27.80         3.05 o                         
  -7  12   2         30.51         30.68         3.62 o                         
  -6  12   2       1595.13       1642.92        90.30 o                         
  -5  12   2        298.68        259.75        10.46 o                         
  -4  12   2         13.32          8.45         1.54 o                         
  -3  12   2       1692.22       1744.96        79.88 o                         
  -2  12   2        850.32        857.41        53.97 o                         
  -1  12   2        217.27        239.06        17.51 o                         
   0  12   2        432.50        404.14        27.08 o                         
   1  12   2         32.13         28.64         4.04 o                         
   2  12   2         83.17         65.37         5.33 o                         
   3  12   2        160.06        167.61         7.67 o                         
   4  12   2        570.28        563.86        25.65 o                         
   5  12   2        277.40        249.58         9.24 o                         
   6  12   2         18.87         11.31         1.73 o                         
   7  12   2         24.62         26.90         2.34 o                         
   8  12   2        390.51        406.51         9.26 o                         
   9  12   2         56.97         55.13         2.69 o                         
  -9  13   2         45.79         50.61         4.86 o                         
  -8  13   2        465.54        519.41        16.35 o                         
  -7  13   2         20.05         18.52         2.66 o                         
  -6  13   2         58.24         46.77         6.01 o                         
  -5  13   2        170.27        163.20        14.93 o                         
  -4  13   2        967.18        928.93        55.58 o                         
  -3  13   2       1571.71       1422.46        32.14 o                         
  -2  13   2         40.59         44.56         5.14 o                         
  -1  13   2        636.97        602.74        22.70 o                         
   0  13   2         16.01         13.23         3.26 o                         
   1  13   2       1854.90       1699.13        97.02 o                         
   2  13   2          8.54          5.20         3.24 o                         
   3  13   2          0.60          2.46         1.76 o                         
   4  13   2         23.93         19.94         2.64 o                         
   5  13   2         11.98         15.23         2.11 o                         
   6  13   2         12.52         12.34         1.70 o                         
   7  13   2        707.04        744.20        12.43 o                         
   8  13   2         14.52         12.81         2.00 o                         
   9  13   2         75.69         90.77         7.32 o                         
  -9  14   2         14.81         12.27         3.37 o                         
  -8  14   2        142.60        177.63         9.99 o                         
  -7  14   2        188.06        222.67        12.85 o                         
  -6  14   2         42.30         53.37         4.96 o                         
  -5  14   2         26.64         18.96         2.91 o                         
  -4  14   2          5.38          5.14         1.74 o                         
  -3  14   2          4.05          3.64         1.08 o                         
  -2  14   2         33.15         35.58         4.22 o                         
  -1  14   2         17.14         14.48         2.47 o                         
   0  14   2        200.55        174.10        11.46 o                         
   1  14   2         85.32         78.04         6.96 o                         
   2  14   2        138.98        136.01         9.18 o                         
   3  14   2          5.63          6.40         2.50 o                         
   4  14   2         58.09         52.57         6.74 o                         
   5  14   2        143.42        137.08         6.25 o                         
   6  14   2         40.81         34.65         2.90 o                         
   7  14   2        106.12         99.54         4.30 o                         
  -8  15   2         45.00         47.42         9.57 o                         
  -7  15   2          7.01          9.45         1.94 o                         
  -6  15   2         14.41         15.09         2.55 o                         
  -5  15   2          0.22          0.10         1.00 o                         
  -4  15   2        167.30        188.93        15.33 o                         
  -3  15   2         53.35         50.03         4.16 o                         
  -2  15   2          2.79          1.09         1.28 o                         
  -1  15   2        736.27        671.68        21.97 o                         
   0  15   2         41.44         42.33         5.68 o                         
   1  15   2        117.21        121.66         9.95 o                         
   2  15   2        173.77        148.76        12.89 o                         
   3  15   2          1.40         -0.24         4.07 o                         
   4  15   2        396.96        454.30        18.74 o                         
   5  15   2        189.36        209.02        13.11 o                         
   6  15   2        176.56        184.12         8.37 o                         
  -6  16   2        133.99        167.73        12.43 o                         
  -5  16   2        213.94        247.22        14.54 o                         
  -4  16   2         12.81          6.56         1.77 o                         
  -3  16   2         34.05         30.61         3.03 o                         
  -2  16   2        390.73        396.24        23.69 o                         
  -1  16   2         81.14         76.82         5.57 o                         
   0  16   2         36.57         31.88         3.63 o                         
   1  16   2          1.10          0.92         1.44 o                         
   2  16   2          9.50          3.90         2.34 o                         
   3  16   2        148.98        143.66        11.34 o                         
   4  16   2        145.00        154.16         8.99 o                         
   5  16   2         14.40         17.54         2.70 o                         
  -5  17   2          3.07          3.51         1.30 o                         
  -4  17   2         24.49         19.99         5.01 o                         
  -3  17   2          8.47          5.61         1.82 o                         
  -2  17   2         75.78         65.50         4.48 o                         
  -1  17   2        153.77        155.58         8.47 o                         
   0  17   2          3.15          2.47         1.89 o                         
   1  17   2         27.08         18.39         3.17 o                         
   2  17   2         14.81         10.60         2.14 o                         
   3  17   2        111.24        111.43        12.54 o                         
   4  17   2         18.00         15.53         2.27 o                         
  -1  18   2          2.75          0.58         0.94 o                         
   0  18   2          3.49          4.13         1.32 o                         
   1  18   2         53.44         53.09         4.36 o                         
 -13   1   3         35.92         32.07         3.80 o                         
 -12   1   3         84.09         75.29        10.49 o                         
 -11   1   3         43.31         48.91         4.72 o                         
 -10   1   3        223.35        193.51        17.50 o                         
  -9   1   3         47.95         40.27         4.97 o                         
  -8   1   3         53.64         60.01         5.48 o                         
  -7   1   3        433.18        500.31        20.57 o                         
  -6   1   3        521.47        592.78        22.60 o                         
  -5   1   3        905.10        914.19        24.14 o                         
  -4   1   3          0.60          2.00         1.02 o                         
  -3   1   3       1745.30       1758.25        41.54 o                         
  -2   1   3        661.35        631.91        14.75 o                         
  -1   1   3       1656.12       1557.09        23.48 o                         
   0   1   3         28.46         23.61         2.80 o                         
   1   1   3       3537.40       3350.06        40.00 o                         
   2   1   3        663.21        650.28        16.56 o                         
   3   1   3       1872.07       1869.15        35.55 o                         
   4   1   3         30.01         33.19         5.15 o                         
   5   1   3         30.02         30.00         4.40 o                         
   6   1   3          3.96          5.68         2.64 o                         
   7   1   3        116.29        141.01         5.71 o                         
   8   1   3        134.06        160.61         5.71 o                         
   9   1   3         59.71         68.18         3.85 o                         
  10   1   3        332.81        352.08         8.98 o                         
  11   1   3         20.45         18.48         2.05 o                         
  12   1   3         24.24         22.17         2.19 o                         
 -13   2   3        180.30        149.41        42.44 o                         
 -12   2   3         26.53         27.33         3.80 o                         
 -11   2   3       1775.34       1772.16       188.78 o                         
 -10   2   3        144.30        151.17        19.56 o                         
  -9   2   3          4.06          3.97         1.58 o                         
  -8   2   3         53.87         57.63         5.02 o                         
  -7   2   3        144.91        149.28        11.31 o                         
  -6   2   3          0.61          4.86         2.07 o                         
  -5   2   3       3603.09       3936.89        46.15 o                         
  -4   2   3        388.76        362.30        11.88 o                         
  -3   2   3          3.72          2.89         0.71 o                         
  -2   2   3      10098.13       9830.36        76.02 o                         
  -1   2   3         38.83         39.23         2.53 o                         
   0   2   3        722.84        677.30        19.01 o                         
   1   2   3        726.47        704.20        19.80 o                         
   2   2   3       3332.30       3094.66        75.72 o                         
   3   2   3       4072.49       3996.74        69.91 o                         
   4   2   3        743.02        688.99        19.61 o                         
   5   2   3          9.92          3.54         2.28 o                         
   6   2   3          1.04          0.80         3.78 o                         
   7   2   3        269.41        281.38        12.32 o                         
   8   2   3        723.58        822.06        30.28 o                         
   9   2   3          2.56          3.99         1.23 o                         
  10   2   3         39.45         40.17         3.03 o                         
  11   2   3        727.79        789.12        15.42 o                         
  12   2   3          0.37          0.01         0.60 o                         
 -13   3   3         60.26         52.12         6.57 o                         
 -12   3   3        392.44        313.48        48.15 o                         
 -11   3   3         79.57         62.46         5.99 o                         
 -10   3   3        316.83        311.18        11.63 o                         
  -9   3   3          1.07         -0.84         1.29 o                         
  -8   3   3          0.56          0.80         1.16 o                         
  -7   3   3        513.66        533.99        22.20 o                         
  -6   3   3         51.51         39.20         6.05 o                         
  -5   3   3       1326.84       1267.10        36.31 o                         
  -4   3   3       4573.31       4615.94        34.53 o                         
  -3   3   3       1912.39       2112.27        49.83 o                         
  -2   3   3        161.89        159.30         4.83 o                         
  -1   3   3       3888.22       3851.68        88.03 o                         
   0   3   3       3461.10       3256.26        62.47 o                         
   1   3   3       5956.15       5820.16        86.66 o                         
   2   3   3         51.38         53.13         4.14 o                         
   3   3   3        321.23        357.46        13.29 o                         
   4   3   3        590.23        617.48        19.46 o                         
   5   3   3         12.30          8.92         2.75 o                         
   6   3   3        456.29        483.58        19.24 o                         
   7   3   3          2.19          3.85         0.94 o                         
   8   3   3         26.75         31.84         2.85 o                         
   9   3   3          1.96          2.58         1.59 o                         
  10   3   3        237.42        244.83         6.44 o                         
  11   3   3          0.60          1.19         0.79 o                         
  12   3   3          6.52          6.34         1.67 o                         
 -13   4   3         20.78         12.69         3.05 o                         
 -12   4   3          7.34          6.09         1.73 o                         
 -11   4   3        612.57        637.08        16.42 o                         
 -10   4   3         45.84         41.86         4.33 o                         
  -9   4   3          0.60          1.67         1.52 o                         
  -8   4   3        373.19        344.99        10.12 o                         
  -7   4   3       1228.54       1245.60        29.30 o                         
  -6   4   3          3.02          2.10         1.95 o                         
  -5   4   3          0.33          0.22         0.81 o                         
  -4   4   3      19041.71      20272.55       455.70 o                         
  -3   4   3        254.46        245.56         4.61 o                         
  -2   4   3         43.41         71.10         3.26 o                         
  -1   4   3        245.50        294.36         8.03 o                         
   0   4   3          6.37          3.16         0.70 o                         
   1   4   3         15.58         17.10         1.69 o                         
   2   4   3        751.54        764.45        15.13 o                         
   3   4   3       1052.83       1004.38        19.79 o                         
   4   4   3       2152.61       2129.11        39.82 o                         
   5   4   3         91.49        104.38         9.68 o                         
   6   4   3        103.92         87.09         4.76 o                         
   7   4   3        114.81        117.14         6.27 o                         
   8   4   3        151.41        168.51         7.97 o                         
   9   4   3         17.68         19.91         1.84 o                         
  10   4   3         24.07         23.78         1.90 o                         
  11   4   3        372.60        401.00         8.37 o                         
  12   4   3         43.59         35.73         2.14 o                         
 -13   5   3         71.64         68.33        28.00 o                         
 -12   5   3         20.84         13.97         3.01 o                         
 -11   5   3         35.88         33.80         3.45 o                         
 -10   5   3        106.85         96.04         5.91 o                         
  -9   5   3        791.43        764.08        17.63 o                         
  -8   5   3       1126.02       1108.18        24.15 o                         
  -7   5   3        322.92        313.25        12.21 o                         
  -6   5   3        172.63        153.60         7.56 o                         
  -5   5   3        204.94        162.89         7.35 o                         
  -4   5   3       3209.61       3385.90        49.22 o                         
  -3   5   3         16.91         28.51         1.96 o                         
  -2   5   3        251.43        292.64         6.99 o                         
  -1   5   3       3916.39       4246.51        42.62 o                         
   0   5   3       1016.38       1008.19        21.60 o                         
   1   5   3          3.41          6.30         1.55 o                         
   2   5   3         70.47         88.00         5.12 o                         
   3   5   3          4.73          3.68         1.71 o                         
   4   5   3          3.82          3.93         3.83 o                         
   5   5   3        505.29        419.87        24.90 o                         
   6   5   3        996.21       1025.84        27.38 o                         
   7   5   3          9.83          4.58         1.66 o                         
   8   5   3         36.38         42.11         3.78 o                         
   9   5   3        307.18        360.42         9.35 o                         
  10   5   3       1325.83       1439.60        30.42 o                         
  11   5   3          0.82          0.33         0.74 o                         
  12   5   3        104.63        100.15         4.44 o                         
 -13   6   3        152.21        138.97        37.61 o                         
 -12   6   3        432.54        370.18        49.46 o                         
 -11   6   3        810.80        851.88        20.56 o                         
 -10   6   3         14.23         12.07         2.05 o                         
  -9   6   3         35.54         35.84         3.74 o                         
  -8   6   3       1223.88       1217.99        26.75 o                         
  -7   6   3       1843.09       1804.38        42.44 o                         
  -6   6   3          4.89          2.54         1.40 o                         
  -5   6   3       1856.88       2048.51        43.04 o                         
  -4   6   3          4.03          5.43         2.01 o                         
  -3   6   3        628.80        609.64        16.46 o                         
  -2   6   3       3059.36       3383.79        38.07 o                         
  -1   6   3        644.16        665.80        15.88 o                         
   0   6   3        316.06        386.75        12.82 o                         
   1   6   3          1.17          1.17         1.60 o                         
   2   6   3       1739.43       1735.27        39.72 o                         
   3   6   3         23.86         54.21         8.44 o                         
   4   6   3         43.51         35.39        10.36 o                         
   5   6   3         64.28         75.46         3.80 o                         
   6   6   3        152.83        152.55         5.74 o                         
   7   6   3       1266.75       1269.05        17.32 o                         
   8   6   3        167.98        162.22         6.34 o                         
   9   6   3        107.79        123.55         6.00 o                         
  10   6   3         17.71         16.32         1.55 o                         
  11   6   3        252.63        261.28         5.75 o                         
  12   6   3        104.40        105.42         8.58 o                         
 -12   7   3         38.43         28.12         3.23 o                         
 -11   7   3         10.18          9.05         1.82 o                         
 -10   7   3        564.46        585.57        15.10 o                         
  -9   7   3        523.98        510.92        13.94 o                         
  -8   7   3       2697.89       2710.44        72.97 o                         
  -7   7   3          1.70          0.49         0.87 o                         
  -6   7   3        189.22        209.01         8.53 o                         
  -5   7   3       3514.52       3758.33        80.41 o                         
  -4   7   3       2232.25       2290.07        37.37 o                         
  -3   7   3        239.44        221.40        10.24 o                         
  -2   7   3        304.55        376.98         9.75 o                         
  -1   7   3        956.46       1037.89        20.89 o                         
   0   7   3        388.88        364.71        12.98 o                         
   1   7   3        771.21        782.23        19.48 o                         
   2   7   3        794.09        862.07        28.38 o                         
   3   7   3        547.77        534.41        25.91 o                         
   4   7   3       1242.05       1282.08        41.66 o                         
   5   7   3        779.39        733.68        13.44 o                         
   6   7   3        470.56        437.03         9.56 o                         
   7   7   3        407.26        403.50        10.14 o                         
   8   7   3        532.77        505.96        11.33 o                         
   9   7   3        735.01        829.67        14.86 o                         
  10   7   3        291.53        301.12        12.59 o                         
  11   7   3         83.67         95.56         3.03 o                         
 -12   8   3         89.34         72.68         6.74 o                         
 -11   8   3        234.35        239.37         7.89 o                         
 -10   8   3          7.96          8.10         1.74 o                         
  -9   8   3        314.23        320.49        10.17 o                         
  -8   8   3        577.97        570.15        18.41 o                         
  -7   8   3       3947.45       3861.08       105.46 o                         
  -6   8   3       1275.17       1244.68        44.79 o                         
  -5   8   3        278.04        278.09         8.82 o                         
  -4   8   3        723.82        763.62        19.32 o                         
  -3   8   3        363.33        414.85        15.15 o                         
  -2   8   3        619.84        702.89        14.51 o                         
  -1   8   3       1048.55       1147.68        28.01 o                         
   0   8   3       1241.77       1497.39        33.57 o                         
   1   8   3         85.89         88.00         8.81 o                         
   2   8   3        112.80        110.83        10.33 o                         
   3   8   3         84.57         55.03         4.13 o                         
   4   8   3        521.01        509.80        18.32 o                         
   5   8   3        191.85        212.64         6.73 o                         
   6   8   3         88.55         83.42         4.36 o                         
   7   8   3       2039.36       2087.66        23.62 o                         
   8   8   3        420.06        462.81        10.94 o                         
   9   8   3         63.53         81.18         4.10 o                         
  10   8   3          2.62          4.53         1.02 o                         
  11   8   3         10.46          9.62         0.96 o                         
 -12   9   3         42.03         19.38         3.98 o                         
 -11   9   3         48.97         46.73         4.09 o                         
 -10   9   3        221.84        208.93         7.87 o                         
  -9   9   3        283.73        273.38         9.34 o                         
  -8   9   3        935.56        916.25        24.29 o                         
  -7   9   3       1315.95       1275.38        36.26 o                         
  -6   9   3        577.50        573.62        23.07 o                         
  -5   9   3        272.29        287.09         8.51 o                         
  -4   9   3         47.78         48.90         3.33 o                         
  -3   9   3        150.83        151.46         9.65 o                         
  -2   9   3        181.64        229.33        10.62 o                         
  -1   9   3       1423.99       1707.87        36.83 o                         
   0   9   3         87.33        112.05         9.52 o                         
   1   9   3          1.50          7.86         2.67 o                         
   2   9   3        143.52        134.96         6.24 o                         
   3   9   3        137.76        132.92         5.04 o                         
   4   9   3        156.17        140.97         5.37 o                         
   5   9   3        452.58        442.65        10.05 o                         
   6   9   3         38.76         41.02         3.43 o                         
   7   9   3          7.48          3.68         1.16 o                         
   8   9   3        231.04        214.79         7.41 o                         
   9   9   3          2.56          3.98         0.94 o                         
  10   9   3         22.16         24.28         1.92 o                         
 -11  10   3         20.43         14.02         2.26 o                         
 -10  10   3          7.94          7.99         1.59 o                         
  -9  10   3          3.48          3.36         1.09 o                         
  -8  10   3         18.60         21.15         2.67 o                         
  -7  10   3          6.23          6.77         1.45 o                         
  -6  10   3        548.48        530.73        35.77 o                         
  -5  10   3        377.22        348.11        13.65 o                         
  -4  10   3          5.91          6.95         2.00 o                         
  -3  10   3        440.44        399.80        22.77 o                         
  -2  10   3        274.99        240.79        17.70 o                         
  -1  10   3        464.62        447.13        24.51 o                         
   0  10   3         87.73         90.69         6.30 o                         
   1  10   3        436.25        400.58        18.50 o                         
   2  10   3        188.33        185.87         7.20 o                         
   3  10   3        162.41        136.21         7.89 o                         
   4  10   3         83.07         92.06         5.94 o                         
   5  10   3         99.78         79.96         4.78 o                         
   6  10   3        172.53        158.30         6.10 o                         
   7  10   3          0.38          1.72         0.99 o                         
   8  10   3         50.50         56.65         3.79 o                         
   9  10   3        116.68        133.71         5.18 o                         
  10  10   3         82.06         78.68         2.97 o                         
 -11  11   3         70.96         38.33        15.30 o                         
 -10  11   3        201.88        176.04        13.25 o                         
  -9  11   3         83.67         87.31         5.15 o                         
  -8  11   3          1.90          1.44         1.23 o                         
  -7  11   3          1.16          1.10         1.53 o                         
  -6  11   3          2.86          4.40         2.66 o                         
  -5  11   3        716.05        668.74        30.25 o                         
  -4  11   3          0.13          0.14         0.92 o                         
  -3  11   3        648.99        667.81        42.23 o                         
  -2  11   3         48.06         38.28         3.94 o                         
  -1  11   3         64.80         65.14        10.47 o                         
   0  11   3        206.60        194.51        13.83 o                         
   1  11   3         17.10         19.37         2.54 o                         
   2  11   3        685.57        709.88        35.63 o                         
   3  11   3          1.02          2.97         1.30 o                         
   4  11   3        218.16        232.85         8.72 o                         
   5  11   3        116.80         98.12         5.41 o                         
   6  11   3          1.09          0.22         0.95 o                         
   7  11   3         43.67         42.29         3.34 o                         
   8  11   3         88.73         91.70         4.49 o                         
   9  11   3         35.66         38.41         2.07 o                         
 -10  12   3         56.00         62.88         4.32 o                         
  -9  12   3         23.49         17.04         2.92 o                         
  -8  12   3        135.04        127.24         6.92 o                         
  -7  12   3         15.53         16.87         2.59 o                         
  -6  12   3          0.16          1.50         2.12 o                         
  -5  12   3          1.73          4.69         2.38 o                         
  -4  12   3        155.48        135.71        11.24 o                         
  -3  12   3        482.39        480.89        33.19 o                         
  -2  12   3         24.16         21.20         3.18 o                         
  -1  12   3        420.22        403.01        18.96 o                         
   0  12   3          0.23          0.21         1.48 o                         
   1  12   3        142.04        137.12         9.13 o                         
   2  12   3         14.00         16.92         3.22 o                         
   3  12   3         16.90         16.12         2.94 o                         
   4  12   3        141.87        147.54         7.99 o                         
   5  12   3        212.81        225.13         8.79 o                         
   6  12   3          4.01          5.33         1.28 o                         
   7  12   3        121.76        119.18         5.26 o                         
   8  12   3          1.07          0.68         0.60 o                         
   9  12   3          0.56          2.21         1.00 o                         
  -9  13   3          9.24          9.73         1.45 o                         
  -8  13   3         22.94         15.76         3.02 o                         
  -7  13   3        144.48        165.27         8.69 o                         
  -6  13   3          0.02         -0.09         1.86 o                         
  -5  13   3         27.37         23.51         3.88 o                         
  -4  13   3         84.75         76.80         5.33 o                         
  -3  13   3          0.04          0.31         1.31 o                         
  -2  13   3         38.46         38.71         3.73 o                         
  -1  13   3         39.88         31.71         4.59 o                         
   0  13   3        111.20        105.44         8.62 o                         
   1  13   3        322.77        310.25        17.26 o                         
   2  13   3        377.27        372.70        23.84 o                         
   3  13   3          0.05         -1.36         1.57 o                         
   4  13   3        258.24        239.42        12.01 o                         
   5  13   3        188.76        181.48         6.80 o                         
   6  13   3        111.04        107.34         4.83 o                         
   7  13   3         52.26         52.20         3.52 o                         
   8  13   3        112.21        101.78         5.36 o                         
  -9  14   3         17.29         12.63         2.14 o                         
  -8  14   3         19.44         27.50         3.27 o                         
  -7  14   3        156.72        190.67         8.81 o                         
  -6  14   3          3.08          3.88         1.55 o                         
  -5  14   3         92.18        100.81         7.41 o                         
  -4  14   3         55.81         54.43         4.57 o                         
  -3  14   3          0.23          1.61         0.92 o                         
  -2  14   3         27.91         27.44         3.12 o                         
  -1  14   3         66.25         73.91         6.24 o                         
   0  14   3          1.58          3.41         1.10 o                         
   1  14   3         10.08         14.60         3.79 o                         
   2  14   3          4.16          3.66         2.51 o                         
   3  14   3        141.58        141.05        11.56 o                         
   4  14   3         25.49         31.15         4.01 o                         
   5  14   3         30.90         34.26         3.33 o                         
   6  14   3         15.15         17.21         2.11 o                         
   7  14   3        463.22        478.80        20.36 o                         
  -8  15   3        159.30        185.90        10.83 o                         
  -7  15   3         13.85         20.23         2.72 o                         
  -6  15   3         18.37         17.97         3.32 o                         
  -5  15   3        254.68        282.91        10.57 o                         
  -4  15   3        128.12        123.84         9.06 o                         
  -3  15   3          0.20         -0.02         1.01 o                         
  -2  15   3        196.23        202.82         7.63 o                         
  -1  15   3          3.23          3.30         1.19 o                         
   0  15   3         64.68         58.51         6.37 o                         
   1  15   3        261.60        234.77        20.97 o                         
   2  15   3        179.26        198.41        14.35 o                         
   3  15   3        116.27        112.27        10.19 o                         
   4  15   3        331.90        339.59        13.30 o                         
   5  15   3        870.29        897.50        19.38 o                         
   6  15   3         22.48         18.63         7.66 o                         
  -6  16   3         43.83         46.85         5.24 o                         
  -5  16   3         96.93        118.43         5.92 o                         
  -4  16   3         69.73         76.48         4.99 o                         
  -3  16   3        198.45        180.05         9.89 o                         
  -2  16   3         96.09         82.41         4.45 o                         
  -1  16   3        238.61        267.77        12.19 o                         
   0  16   3          2.06          0.00         1.19 o                         
   1  16   3         39.32         37.49         8.08 o                         
   2  16   3         20.79         27.29         5.25 o                         
   3  16   3        185.87        199.52        10.07 o                         
   4  16   3        143.66        148.15         7.92 o                         
   5  16   3        139.53        142.58        10.47 o                         
  -4  17   3         30.95         28.00         4.38 o                         
  -3  17   3         45.84         47.21         5.10 o                         
  -2  17   3         38.93         26.40         3.43 o                         
  -1  17   3         21.72         16.74         3.25 o                         
   0  17   3         26.78         29.78         5.20 o                         
   1  17   3        239.65        258.85        14.40 o                         
   2  17   3         54.62         60.50         5.16 o                         
   3  17   3         18.59         12.08         2.06 o                         
 -13   0   4        111.87         94.81         9.26 o                         
 -12   0   4        357.93        349.77       102.90 o                         
 -11   0   4        210.96        228.75        14.07 o                         
 -10   0   4         37.76         41.70         5.90 o                         
  -9   0   4         65.35         65.88         6.54 o                         
  -8   0   4        139.56        126.24         8.50 o                         
  -7   0   4        679.06        749.05        31.14 o                         
  -6   0   4        147.81        162.98        12.93 o                         
  -5   0   4        446.64        518.81        20.81 o                         
  -4   0   4        289.01        279.63        10.90 o                         
  -3   0   4        440.56        372.44        11.56 o                         
  -2   0   4       4273.31       4154.32        51.16 o                         
  -1   0   4       3774.72       3480.21        60.18 o                         
   0   0   4          5.96          1.56         1.71 o                         
   1   0   4       1371.86       1437.34        61.33 o                         
   2   0   4       3995.18       4147.86       105.37 o                         
   3   0   4       1987.39       1843.71        51.29 o                         
   4   0   4        483.17        479.17        45.43 o                         
   5   0   4         33.82         18.23         5.55 o                         
   6   0   4        932.63        827.69        34.02 o                         
   7   0   4         82.34         73.56         5.85 o                         
   8   0   4       4977.61       5628.62       100.53 o                         
   9   0   4       1044.40       1210.72        35.11 o                         
  10   0   4         22.21         27.58         3.40 o                         
  11   0   4        856.70        947.84        20.63 o                         
  12   0   4         46.96         56.69         4.18 o                         
 -13   1   4        298.98        273.31        10.89 o                         
 -12   1   4         75.23         64.71        10.36 o                         
 -11   1   4        404.27        382.79        35.61 o                         
 -10   1   4         23.83         18.22         2.98 o                         
  -9   1   4        829.22        816.69        38.74 o                         
  -8   1   4         67.61         56.63         3.90 o                         
  -7   1   4        124.36        108.91         9.96 o                         
  -6   1   4       2104.87       2178.83        39.97 o                         
  -5   1   4       1041.93       1052.23        37.26 o                         
  -4   1   4        472.76        414.03        17.99 o                         
  -3   1   4        925.10        965.34        13.47 o                         
  -2   1   4        232.56        224.31         6.41 o                         
  -1   1   4        733.26        637.63        25.58 o                         
   0   1   4        650.66        621.00        17.72 o                         
   1   1   4      11106.40      11178.08       150.32 o                         
   2   1   4        759.26        711.90        30.03 o                         
   3   1   4       2097.15       1935.88        71.45 o                         
   4   1   4       2702.44       2288.01        48.93 o                         
   5   1   4        612.94        481.59        22.39 o                         
   6   1   4        183.68        190.32         7.58 o                         
   7   1   4         98.06         93.86         4.74 o                         
   8   1   4       1044.25       1158.07        18.50 o                         
   9   1   4       1720.91       1905.32        28.91 o                         
  10   1   4          1.28          1.15         0.84 o                         
  11   1   4         10.38          8.17         1.48 o                         
  12   1   4         60.00         62.26         3.06 o                         
 -13   2   4        304.05        250.30        38.62 o                         
 -12   2   4        403.72        375.71        20.24 o                         
 -11   2   4         17.88         14.11         3.20 o                         
 -10   2   4          0.68          0.38         2.08 o                         
  -9   2   4         20.32         17.48         2.20 o                         
  -8   2   4        431.45        435.05        11.63 o                         
  -7   2   4       2312.84       2361.16        47.32 o                         
  -6   2   4       1903.68       2046.21        39.22 o                         
  -5   2   4         49.40         48.28         4.51 o                         
  -4   2   4       1686.18       1769.21        38.01 o                         
  -3   2   4       2269.54       2180.56        30.36 o                         
  -2   2   4       1278.53       1309.62        34.48 o                         
  -1   2   4       1506.28       1409.69        59.83 o                         
   0   2   4        798.03        795.99        15.67 o                         
   1   2   4        343.38        339.79        12.66 o                         
   2   2   4       2133.29       1985.59        61.20 o                         
   3   2   4        353.47        410.18        16.48 o                         
   4   2   4        467.46        479.18        19.76 o                         
   5   2   4         28.50         40.48         7.08 o                         
   6   2   4       2670.31       2682.54        33.43 o                         
   7   2   4        188.66        202.34         8.01 o                         
   8   2   4       1056.36       1124.70        18.73 o                         
   9   2   4        704.88        804.05        13.95 o                         
  10   2   4          1.85          1.21         0.81 o                         
  11   2   4        898.17        970.29        14.53 o                         
  12   2   4        351.64        361.33         7.18 o                         
 -13   3   4         16.10         11.33         8.76 o                         
 -12   3   4         22.85         22.11         3.99 o                         
 -11   3   4        112.93        103.59        18.98 o                         
 -10   3   4       1447.27       1463.61       198.29 o                         
  -9   3   4        265.73        242.99        11.73 o                         
  -8   3   4          3.22          3.53         1.27 o                         
  -7   3   4         22.56         23.54         2.89 o                         
  -6   3   4         39.73         37.70         5.47 o                         
  -5   3   4       4118.24       4203.99        79.47 o                         
  -4   3   4        250.66        215.20         8.74 o                         
  -3   3   4        235.47        238.08         5.43 o                         
  -2   3   4        587.42        587.12        17.55 o                         
  -1   3   4        607.11        614.00        14.39 o                         
   0   3   4       1652.57       1533.70        27.42 o                         
   1   3   4        209.39        184.49         9.00 o                         
   2   3   4         69.71         49.94         6.19 o                         
   3   3   4        211.58        220.69        13.76 o                         
   4   3   4       1504.41       1318.71        37.69 o                         
   5   3   4       3686.04       3614.93        92.70 o                         
   6   3   4        139.07        134.05         6.07 o                         
   7   3   4         50.77         50.81         4.29 o                         
   8   3   4        576.24        583.14        14.36 o                         
   9   3   4       1377.92       1548.46        20.67 o                         
  10   3   4         30.25         37.81         2.38 o                         
  11   3   4          3.68          2.96         0.86 o                         
  12   3   4         44.79         40.05         2.30 o                         
 -13   4   4          6.68          6.62         6.85 o                         
 -12   4   4         23.59         16.12         3.84 o                         
 -11   4   4        784.15        658.17       104.74 o                         
 -10   4   4       1115.29       1130.18        33.10 o                         
  -9   4   4        568.40        507.78        19.61 o                         
  -8   4   4       1008.78       1030.73        24.84 o                         
  -7   4   4          5.85          6.92         1.60 o                         
  -6   4   4        249.55        270.63        15.07 o                         
  -5   4   4        269.91        326.09        13.94 o                         
  -4   4   4         54.60         48.55         4.00 o                         
  -3   4   4       2623.67       2912.17        48.91 o                         
  -2   4   4         31.40         26.07         2.61 o                         
  -1   4   4        844.03        817.48        14.83 o                         
   0   4   4         13.15         11.51         2.55 o                         
   1   4   4        297.94        296.70        11.36 o                         
   2   4   4       6905.09       7031.63        94.44 o                         
   3   4   4       2785.34       2773.58        46.13 o                         
   4   4   4        691.41        678.87        32.36 o                         
   5   4   4       1253.39       1359.14        36.36 o                         
   6   4   4       1272.31       1250.06        46.70 o                         
   7   4   4        221.34        232.89         8.39 o                         
   8   4   4        512.96        594.28        15.88 o                         
   9   4   4          0.81          1.45         0.64 o                         
  10   4   4        290.78        323.78         6.84 o                         
  11   4   4        244.46        261.47         7.80 o                         
 -13   5   4         27.15         15.94         8.85 o                         
 -12   5   4         51.13         33.45         6.15 o                         
 -11   5   4        324.80        322.41        33.71 o                         
 -10   5   4          0.12          1.56         1.54 o                         
  -9   5   4          4.25          6.00         1.85 o                         
  -8   5   4        865.14        892.41        24.05 o                         
  -7   5   4        747.75        790.79        14.41 o                         
  -6   5   4        602.51        635.20        22.49 o                         
  -5   5   4          1.67          4.91         2.00 o                         
  -4   5   4        562.36        548.89        18.06 o                         
  -3   5   4        111.23        111.76         7.82 o                         
  -2   5   4         77.06        101.66         5.65 o                         
  -1   5   4        951.30        988.74        25.76 o                         
   0   5   4         51.79         48.42         4.25 o                         
   1   5   4        257.21        260.86        10.47 o                         
   2   5   4        658.62        688.67        26.00 o                         
   3   5   4          1.25          3.50         2.35 o                         
   4   5   4          5.16          1.42         4.32 o                         
   5   5   4       1048.39       1036.36        16.77 o                         
   6   5   4        128.50        140.24         6.33 o                         
   7   5   4          0.16          1.23         1.44 o                         
   8   5   4        284.87        279.70         8.30 o                         
   9   5   4        305.70        314.43         8.33 o                         
  10   5   4        406.26        425.66         7.21 o                         
  11   5   4        401.36        407.94         8.03 o                         
 -13   6   4        100.66         84.30        24.74 o                         
 -12   6   4         23.61         13.85         4.28 o                         
 -11   6   4          4.18          0.75         2.81 o                         
 -10   6   4         65.03         62.64         4.82 o                         
  -9   6   4          2.13          2.46         1.06 o                         
  -8   6   4        150.37        144.24         6.05 o                         
  -7   6   4        282.54        276.31         7.85 o                         
  -6   6   4          4.70          6.23         1.16 o                         
  -5   6   4          8.84          3.06         1.81 o                         
  -4   6   4       1648.66       1750.15        37.37 o                         
  -3   6   4          1.83          6.20         3.47 o                         
  -2   6   4        105.15        141.45         6.79 o                         
  -1   6   4          0.75          2.37         1.71 o                         
   0   6   4        215.85        237.71        12.28 o                         
   1   6   4         29.01         48.83         4.53 o                         
   2   6   4          7.10          1.27         7.53 o                         
   3   6   4          2.62         10.38         4.80 o                         
   4   6   4        143.99        153.08         9.89 o                         
   5   6   4         12.16         11.94         1.71 o                         
   6   6   4          1.76          2.18         1.24 o                         
   7   6   4        120.58        109.50         5.54 o                         
   8   6   4        209.16        224.18         7.39 o                         
   9   6   4          7.78          5.09         1.01 o                         
  10   6   4        122.09        121.08         3.91 o                         
  11   6   4        151.75        160.20         4.49 o                         
 -12   7   4         31.07         19.87         6.21 o                         
 -11   7   4         75.66         68.68         6.56 o                         
 -10   7   4         99.93        102.32         6.15 o                         
  -9   7   4        144.56        134.53         6.71 o                         
  -8   7   4       1257.41       1253.70        22.99 o                         
  -7   7   4         74.63         69.25         4.04 o                         
  -6   7   4        763.10        765.38        32.20 o                         
  -5   7   4        205.65        226.80         7.96 o                         
  -4   7   4        204.06        256.63        15.07 o                         
  -3   7   4        124.29        136.85        19.23 o                         
  -2   7   4         12.13          7.97         1.87 o                         
  -1   7   4        200.86        229.13        10.35 o                         
   0   7   4        666.53        720.77        21.23 o                         
   1   7   4        104.38        115.23        11.67 o                         
   2   7   4          5.38          0.95         4.31 o                         
   3   7   4        132.94        140.26        14.22 o                         
   4   7   4         33.43         30.43         2.40 o                         
   5   7   4          7.33          7.99         1.20 o                         
   6   7   4        111.54         88.97         4.41 o                         
   7   7   4          0.93          1.18         1.11 o                         
   8   7   4        228.50        242.53         7.72 o                         
   9   7   4         10.31         11.06         2.01 o                         
  10   7   4         37.03         39.42         2.15 o                         
  11   7   4        147.23        147.98         4.15 o                         
 -12   8   4          0.45          1.08         1.21 o                         
 -11   8   4        244.54        236.30         8.32 o                         
 -10   8   4         12.81         13.99         2.40 o                         
  -9   8   4         45.93         49.52         4.10 o                         
  -8   8   4         19.91         20.18         2.66 o                         
  -7   8   4         33.79         34.12         2.84 o                         
  -6   8   4        143.81        132.81         5.61 o                         
  -5   8   4          8.48          8.90         1.42 o                         
  -4   8   4        694.33        664.57        26.17 o                         
  -3   8   4         54.10         40.34         7.36 o                         
  -2   8   4        131.00        127.79         7.91 o                         
  -1   8   4          2.85          0.92         2.22 o                         
   0   8   4        233.02        220.10        11.96 o                         
   1   8   4        517.89        560.71        25.79 o                         
   2   8   4         61.41         43.02         3.49 o                         
   3   8   4         78.17         89.36         5.33 o                         
   4   8   4         69.46         69.37         3.83 o                         
   5   8   4         14.67         11.46         1.61 o                         
   6   8   4         61.54         58.44         3.98 o                         
   7   8   4         27.87         34.24         3.03 o                         
   8   8   4        167.78        162.73         6.32 o                         
   9   8   4         75.34         72.68         3.87 o                         
  10   8   4          0.19          0.60         0.36 o                         
 -12   9   4          0.58         -1.75         1.75 o                         
 -11   9   4        140.13        133.35        12.28 o                         
 -10   9   4         88.62         93.95         5.60 o                         
  -9   9   4        361.82        357.07        12.28 o                         
  -8   9   4          1.00          0.02         1.22 o                         
  -7   9   4          5.71          3.60         1.30 o                         
  -6   9   4        240.00        259.24        10.58 o                         
  -5   9   4         76.94         70.03         4.36 o                         
  -4   9   4         10.26          9.36         2.17 o                         
  -3   9   4          7.53          8.81         2.73 o                         
  -2   9   4         50.53         53.12         7.69 o                         
  -1   9   4        300.05        356.01        13.72 o                         
   0   9   4         55.88         42.36         4.21 o                         
   1   9   4         47.23         38.86         3.26 o                         
   2   9   4        321.79        319.20        15.18 o                         
   3   9   4        150.70        146.52         7.20 o                         
   4   9   4         14.46         11.79         2.18 o                         
   5   9   4       1348.80       1291.40        39.88 o                         
   6   9   4         54.37         58.32         4.04 o                         
   7   9   4         37.48         38.96         3.33 o                         
   8   9   4        293.52        287.45         8.23 o                         
   9   9   4          1.72          2.30         0.88 o                         
  10   9   4          4.35          4.98         0.66 o                         
 -11  10   4        135.93        114.45         5.52 o                         
 -10  10   4         78.76         68.22         4.00 o                         
  -9  10   4         35.66         38.96         3.43 o                         
  -8  10   4       1198.41       1206.79        36.55 o                         
  -7  10   4          8.97         10.44         1.87 o                         
  -6  10   4          4.67          1.03         1.81 o                         
  -5  10   4         44.62         40.40         5.38 o                         
  -4  10   4         58.42         55.76         4.80 o                         
  -3  10   4        776.85        780.70        27.64 o                         
  -2  10   4         81.84         63.31         6.09 o                         
  -1  10   4        801.42        767.35        38.78 o                         
   0  10   4          0.21          0.84         2.14 o                         
   1  10   4        156.70        169.83         7.58 o                         
   2  10   4        592.42        620.40        15.12 o                         
   3  10   4        104.68        102.88         6.98 o                         
   4  10   4        209.59        205.47         8.10 o                         
   5  10   4         24.25         23.28         2.58 o                         
   6  10   4        308.37        280.35         8.90 o                         
   7  10   4        149.97        162.44         6.46 o                         
   8  10   4         15.91         14.87         1.62 o                         
   9  10   4         33.72         37.06         2.08 o                         
 -10  11   4        597.47        651.82        22.72 o                         
  -9  11   4        443.57        483.97        20.45 o                         
  -8  11   4         17.85         17.06         2.68 o                         
  -7  11   4        138.49        134.78         7.78 o                         
  -6  11   4        173.18        168.02         9.18 o                         
  -5  11   4        323.41        369.68        18.92 o                         
  -4  11   4         58.71         73.55         8.72 o                         
  -3  11   4         91.59         89.46         6.27 o                         
  -2  11   4        368.09        352.00        22.58 o                         
  -1  11   4       1996.00       1783.35       137.24 o                         
   0  11   4        539.53        517.93        30.78 o                         
   1  11   4         50.23         51.06         5.16 o                         
   2  11   4         27.92         29.14         3.30 o                         
   3  11   4        453.08        449.25        15.95 o                         
   4  11   4        151.44        137.76         7.72 o                         
   5  11   4       1949.33       1932.78        48.69 o                         
   6  11   4         40.49         34.66         3.03 o                         
   7  11   4         17.47         15.93         1.88 o                         
   8  11   4        117.07         98.40         4.63 o                         
   9  11   4        117.70        127.61         4.89 o                         
 -10  12   4          0.97          0.16         1.16 o                         
  -9  12   4        260.56        276.53        11.47 o                         
  -8  12   4        427.09        474.59        20.79 o                         
  -7  12   4         69.03         83.74         6.54 o                         
  -6  12   4         33.56         40.27         4.61 o                         
  -5  12   4        486.58        520.97        18.22 o                         
  -4  12   4        447.43        482.22        19.78 o                         
  -3  12   4         23.31         20.03         2.60 o                         
  -2  12   4         53.92         43.23         4.51 o                         
  -1  12   4        165.72        138.44         9.50 o                         
   0  12   4          8.24          8.79         2.64 o                         
   1  12   4        556.10        545.55        22.10 o                         
   2  12   4       1301.22       1461.10        44.08 o                         
   3  12   4        734.19        757.47        20.97 o                         
   4  12   4        332.03        321.51        13.63 o                         
   5  12   4        191.44        180.43        11.17 o                         
   6  12   4        360.56        329.70        10.38 o                         
   7  12   4        383.67        397.12        12.45 o                         
   8  12   4        219.43        257.26        19.41 o                         
  -9  13   4        237.63        263.65         8.95 o                         
  -8  13   4         71.20         81.02         6.36 o                         
  -7  13   4        101.77        115.01         7.13 o                         
  -6  13   4        154.40        173.93        12.33 o                         
  -5  13   4        306.27        341.54        18.31 o                         
  -4  13   4        114.52        130.06         8.44 o                         
  -3  13   4        124.08        123.21         8.87 o                         
  -2  13   4         79.84         85.28         5.13 o                         
  -1  13   4        427.71        443.34        25.11 o                         
   0  13   4         19.65         15.10         3.54 o                         
   1  13   4        468.63        422.84        33.58 o                         
   2  13   4         61.67         61.34         7.43 o                         
   3  13   4        147.94        148.15         9.11 o                         
   4  13   4         85.55         99.43         7.24 o                         
   5  13   4       1186.09       1284.47        25.24 o                         
   6  13   4          3.56          3.01         1.23 o                         
   7  13   4        133.07        123.34         6.41 o                         
   8  13   4        173.21        191.38         9.93 o                         
  -8  14   4        132.90        140.46         6.65 o                         
  -7  14   4        103.34        130.82         7.19 o                         
  -6  14   4         17.60         12.85         2.45 o                         
  -5  14   4          0.01          0.63         1.26 o                         
  -4  14   4         40.42         46.43         4.91 o                         
  -3  14   4          4.22          2.16         0.96 o                         
  -2  14   4        758.42        799.54        49.28 o                         
  -1  14   4          5.08          3.46         2.17 o                         
   0  14   4         11.17         15.92         2.68 o                         
   1  14   4          7.69          6.39         2.26 o                         
   2  14   4         29.39         35.04         6.31 o                         
   3  14   4        128.93        139.23        11.42 o                         
   4  14   4        178.58        206.41         9.66 o                         
   5  14   4        152.38        153.20         8.33 o                         
   6  14   4        171.67        188.82         7.88 o                         
  -7  15   4          4.64          6.08         1.54 o                         
  -6  15   4         59.70         72.18         4.92 o                         
  -5  15   4         62.97         75.12         5.24 o                         
  -4  15   4         81.92        100.11         6.26 o                         
  -3  15   4         17.27         14.96         2.08 o                         
  -2  15   4         87.04         78.15         7.45 o                         
  -1  15   4         52.50         54.00         5.48 o                         
   0  15   4        169.53        172.24         9.75 o                         
   1  15   4        148.87        142.68        11.94 o                         
   2  15   4         13.16         11.95         7.14 o                         
   3  15   4          3.60          3.06         4.70 o                         
   4  15   4         30.97         27.64         3.40 o                         
   5  15   4          7.73          6.09         1.43 o                         
   6  15   4         11.37         15.46         3.10 o                         
  -6  16   4          1.09          3.05         1.27 o                         
  -5  16   4         21.49         20.28         2.88 o                         
  -4  16   4        244.37        263.88        17.31 o                         
  -3  16   4         30.25         26.70         2.44 o                         
  -2  16   4        138.46        148.57        10.99 o                         
  -1  16   4         20.40         20.14         4.04 o                         
   0  16   4        651.15        625.19        24.22 o                         
   1  16   4         62.78         63.52         7.96 o                         
   2  16   4        517.53        566.20        24.58 o                         
   3  16   4         19.72         18.68         2.58 o                         
   4  16   4          7.15          2.93         4.65 o                         
  -4  17   4         33.43         13.48         6.92 o                         
  -3  17   4          5.58          7.99         3.89 o                         
  -2  17   4          4.79          7.19         6.81 o                         
  -1  17   4        110.42         87.67         7.81 o                         
   0  17   4         28.35         27.70         4.55 o                         
   1  17   4        180.81        179.91        13.32 o                         
   2  17   4          0.14         -0.01         0.65 o                         
 -13   1   5        396.28        334.57        90.37 o                         
 -12   1   5        100.03        104.11        17.89 o                         
 -11   1   5         34.88         34.39         4.07 o                         
 -10   1   5         22.92         20.03         3.03 o                         
  -9   1   5         63.81         53.18         5.79 o                         
  -8   1   5         88.07         76.53         4.94 o                         
  -7   1   5        427.98        446.57        12.29 o                         
  -6   1   5        223.28        222.86        11.45 o                         
  -5   1   5        110.86        138.70         7.06 o                         
  -4   1   5          1.42          1.01         0.84 o                         
  -3   1   5          6.20         10.23         1.62 o                         
  -2   1   5        399.88        417.84        14.19 o                         
  -1   1   5        911.60        942.99        23.01 o                         
   0   1   5         83.85         86.91        11.55 o                         
   1   1   5        520.99        492.08        16.39 o                         
   2   1   5          5.15          3.55         1.83 o                         
   3   1   5         54.29         30.84         6.86 o                         
   4   1   5        621.56        500.90        36.16 o                         
   5   1   5         91.56         91.75         4.41 o                         
   6   1   5          0.48          1.62         1.03 o                         
   7   1   5        445.29        491.16        17.80 o                         
   8   1   5         61.91         70.81         3.92 o                         
   9   1   5          5.05          4.90         0.95 o                         
  10   1   5          3.66          3.67         0.88 o                         
  11   1   5          2.79          0.79         0.51 o                         
 -13   2   5        813.42        749.53       164.74 o                         
 -12   2   5          1.89         -0.77         2.18 o                         
 -11   2   5          2.85          1.06         3.65 o                         
 -10   2   5        154.36        142.05        11.76 o                         
  -9   2   5        437.55        426.27        13.29 o                         
  -8   2   5       1071.16       1052.43        24.18 o                         
  -7   2   5        364.87        370.28        11.03 o                         
  -6   2   5        530.56        651.44        23.14 o                         
  -5   2   5        955.82       1193.20        25.73 o                         
  -4   2   5        804.17        869.52        33.76 o                         
  -3   2   5        472.57        491.74        16.96 o                         
  -2   2   5        188.02        219.21         9.12 o                         
  -1   2   5          0.81          2.07         1.43 o                         
   0   2   5         37.26         35.60         3.79 o                         
   1   2   5       2049.62       1960.91        96.84 o                         
   2   2   5        577.65        520.30        28.02 o                         
   3   2   5        676.90        732.54        26.63 o                         
   4   2   5        958.56        932.37        32.17 o                         
   5   2   5         17.38         12.09         1.58 o                         
   6   2   5       1870.86       1842.38        61.18 o                         
   7   2   5        215.90        246.06         9.16 o                         
   8   2   5        307.79        349.34         8.62 o                         
   9   2   5        273.69        309.31         8.33 o                         
  10   2   5         47.66         42.78         2.48 o                         
  11   2   5         21.21         23.96         1.47 o                         
 -13   3   5         50.90         38.93         5.65 o                         
 -12   3   5        175.34        167.17        11.11 o                         
 -11   3   5         84.06         86.15         9.47 o                         
 -10   3   5         29.86         26.46         4.73 o                         
  -9   3   5        199.97        175.28        23.34 o                         
  -8   3   5        393.47        389.36        12.85 o                         
  -7   3   5        107.55        104.27         5.75 o                         
  -6   3   5        946.11        879.80        51.23 o                         
  -5   3   5         54.88         45.06         4.96 o                         
  -4   3   5        194.34        183.65        10.03 o                         
  -3   3   5         16.02         18.38         2.64 o                         
  -2   3   5         33.05         51.01         4.52 o                         
  -1   3   5       1410.45       1446.53        22.52 o                         
   0   3   5       1653.14       1627.71        56.79 o                         
   1   3   5        109.97        112.38         9.54 o                         
   2   3   5       3045.63       3107.49        62.11 o                         
   3   3   5        510.31        507.50        22.05 o                         
   4   3   5        183.72        152.66        16.04 o                         
   5   3   5        960.64        961.49        20.12 o                         
   6   3   5       2371.79       2391.10        54.78 o                         
   7   3   5       1047.13       1139.46        22.82 o                         
   8   3   5        449.59        514.08        11.13 o                         
   9   3   5        143.94        167.17         6.09 o                         
  10   3   5        528.75        572.88        15.11 o                         
  11   3   5        109.14        108.50         4.29 o                         
 -13   4   5        438.14        402.54       111.49 o                         
 -12   4   5         38.58         29.42         5.37 o                         
 -11   4   5        438.01        411.52        18.81 o                         
 -10   4   5        520.91        530.69        24.24 o                         
  -9   4   5        542.34        513.91        26.52 o                         
  -8   4   5          2.80          2.62         1.63 o                         
  -7   4   5        300.53        287.97        10.48 o                         
  -6   4   5       1017.90       1087.90        31.20 o                         
  -5   4   5        227.32        213.11        18.28 o                         
  -4   4   5          7.36          3.86         1.28 o                         
  -3   4   5        858.71       1197.07        31.41 o                         
  -2   4   5       1074.92       1144.26        36.49 o                         
  -1   4   5       1534.87       1731.03        30.97 o                         
   0   4   5        384.68        362.55        12.78 o                         
   1   4   5        681.21        680.42        26.57 o                         
   2   4   5       1765.24       1706.87        61.19 o                         
   3   4   5       1607.21       1533.10        49.83 o                         
   4   4   5        447.21        410.44        19.48 o                         
   5   4   5        468.72        460.97        10.09 o                         
   6   4   5        547.03        512.25        17.25 o                         
   7   4   5        469.72        433.42        13.04 o                         
   8   4   5        353.20        353.24        11.10 o                         
   9   4   5         23.42         25.89         1.88 o                         
  10   4   5          8.44          9.00         1.07 o                         
  11   4   5          1.07          0.81         0.60 o                         
 -13   5   5         38.02         29.39        16.87 o                         
 -12   5   5          5.41          4.90         2.41 o                         
 -11   5   5        364.85        340.17        16.93 o                         
 -10   5   5       1189.76       1224.64        33.50 o                         
  -9   5   5         33.27         28.27         4.26 o                         
  -8   5   5         23.91         23.34         2.65 o                         
  -7   5   5        391.99        401.20        13.38 o                         
  -6   5   5        100.38         93.99         4.97 o                         
  -5   5   5        382.18        365.24        18.92 o                         
  -4   5   5        329.59        309.08        18.53 o                         
  -3   5   5        156.20        188.49        12.61 o                         
  -2   5   5        121.74        103.62         6.12 o                         
  -1   5   5        420.95        357.05        13.85 o                         
   0   5   5        213.66        157.66         8.43 o                         
   1   5   5         63.58         79.90         6.58 o                         
   2   5   5        132.12        164.10        11.46 o                         
   3   5   5        449.86        373.68        24.86 o                         
   4   5   5       2520.32       2373.01        40.10 o                         
   5   5   5          2.38          1.43         2.01 o                         
   6   5   5          4.06          1.32         1.54 o                         
   7   5   5        215.98        206.89         8.76 o                         
   8   5   5        272.66        266.47        10.29 o                         
   9   5   5        307.97        331.71         6.79 o                         
  10   5   5          4.66          3.85         0.67 o                         
  11   5   5         72.03         85.42         4.29 o                         
 -13   6   5        285.36        237.51        73.54 o                         
 -12   6   5         13.05          8.85         4.67 o                         
 -11   6   5         73.04         78.58         7.67 o                         
 -10   6   5        340.92        376.54        18.11 o                         
  -9   6   5         48.62         53.45         5.70 o                         
  -8   6   5         20.53         22.47         3.36 o                         
  -7   6   5       1307.65       1331.05        44.07 o                         
  -6   6   5         13.18          9.97         2.20 o                         
  -5   6   5         67.93         82.12         5.25 o                         
  -4   6   5        690.37        730.99        34.68 o                         
  -3   6   5        304.59        233.96        27.90 o                         
  -2   6   5        429.23        389.83        21.85 o                         
  -1   6   5       1204.99       1235.84        34.00 o                         
   0   6   5         56.11         52.64         5.65 o                         
   1   6   5        175.60        140.05         8.39 o                         
   2   6   5        895.57        743.94        51.81 o                         
   3   6   5       1086.22       1046.30        22.26 o                         
   4   6   5         95.71        109.81         6.77 o                         
   5   6   5        376.21        330.44        10.72 o                         
   6   6   5        822.80        817.46        15.15 o                         
   7   6   5        239.68        233.91         7.56 o                         
   8   6   5          2.27          0.31         1.37 o                         
   9   6   5          1.29          2.47         0.72 o                         
  10   6   5        449.62        470.55        12.03 o                         
 -12   7   5        107.92         97.75         7.57 o                         
 -11   7   5        135.75        147.90        10.33 o                         
 -10   7   5        631.47        621.98        15.92 o                         
  -9   7   5        307.03        315.06        11.96 o                         
  -8   7   5         53.33         52.09         4.85 o                         
  -7   7   5       1182.19       1146.72        37.55 o                         
  -6   7   5        448.39        414.85        20.52 o                         
  -5   7   5        193.21        166.17         6.80 o                         
  -4   7   5         18.32         13.29         3.75 o                         
  -3   7   5        277.83        265.31        21.07 o                         
  -2   7   5        197.09        146.15        11.97 o                         
  -1   7   5        724.67        772.19        20.98 o                         
   0   7   5       1163.95       1213.20        27.93 o                         
   1   7   5         33.28         32.25         6.49 o                         
   2   7   5         99.33         85.39         4.96 o                         
   3   7   5       1443.40       1436.66        28.59 o                         
   4   7   5       1028.85        973.06        23.59 o                         
   5   7   5         67.29         61.58         3.71 o                         
   6   7   5         83.18         72.00         4.45 o                         
   7   7   5         85.01         86.31         4.61 o                         
   8   7   5        247.25        265.12         8.65 o                         
   9   7   5        336.04        370.36         9.68 o                         
  10   7   5         16.88         19.29         1.34 o                         
 -12   8   5        148.81        150.65        10.91 o                         
 -11   8   5          0.36          1.32         1.20 o                         
 -10   8   5        541.27        565.66        23.72 o                         
  -9   8   5        305.63        288.26        11.88 o                         
  -8   8   5          1.63          2.80         1.22 o                         
  -7   8   5        120.87        113.74         6.09 o                         
  -6   8   5       1199.51       1204.16        55.67 o                         
  -5   8   5         66.08         69.45         4.15 o                         
  -4   8   5         93.92         82.85         5.35 o                         
  -3   8   5       1056.56        913.22        49.87 o                         
  -2   8   5          1.39          2.70         2.99 o                         
  -1   8   5          0.01         -0.25         2.13 o                         
   0   8   5        823.12        890.68        24.91 o                         
   1   8   5        210.91        174.15         8.70 o                         
   2   8   5        689.23        714.82        15.15 o                         
   3   8   5        839.03        798.83        19.88 o                         
   4   8   5          1.93          0.99         0.93 o                         
   5   8   5        448.30        438.49        15.13 o                         
   6   8   5        239.54        268.25         8.36 o                         
   7   8   5         85.55         88.11         4.72 o                         
   8   8   5         20.02         27.46         2.19 o                         
   9   8   5         34.61         27.26         1.87 o                         
  10   8   5        556.30        582.68        22.19 o                         
 -11   9   5          3.66          1.84         1.87 o                         
 -10   9   5        148.23        149.46         7.20 o                         
  -9   9   5        402.22        384.21        15.77 o                         
  -8   9   5         46.45         35.09         3.58 o                         
  -7   9   5        113.30        100.06         5.74 o                         
  -6   9   5        686.93        643.51        28.10 o                         
  -5   9   5         63.15         58.50         4.27 o                         
  -4   9   5        783.64        706.03        23.91 o                         
  -3   9   5        176.61        164.83         9.16 o                         
  -2   9   5        153.16        127.08        10.02 o                         
  -1   9   5          8.41          5.42         0.96 o                         
   0   9   5        736.75        740.67        19.76 o                         
   1   9   5       1027.16       1042.92        18.63 o                         
   2   9   5        321.93        319.48        10.62 o                         
   3   9   5       1220.79       1264.91        22.09 o                         
   4   9   5         85.23         83.40         5.32 o                         
   5   9   5        519.76        490.73        13.08 o                         
   6   9   5         18.99         20.84         2.43 o                         
   7   9   5          2.47         -0.39         0.98 o                         
   8   9   5         30.94         41.06         3.23 o                         
   9   9   5        189.72        194.21         6.76 o                         
 -11  10   5         56.50         54.45         8.31 o                         
 -10  10   5        112.65        108.69         5.69 o                         
  -9  10   5          9.11          6.42         1.75 o                         
  -8  10   5         20.10         17.69         3.04 o                         
  -7  10   5        367.03        349.87        16.77 o                         
  -6  10   5        194.70        211.31        11.77 o                         
  -5  10   5         82.95         76.54         6.58 o                         
  -4  10   5        197.80        188.43        11.14 o                         
  -3  10   5        242.99        246.50        11.58 o                         
  -2  10   5          1.38          2.61         1.44 o                         
  -1  10   5        216.52        201.59        18.82 o                         
   0  10   5          2.82          3.58         1.07 o                         
   1  10   5          0.59          1.51         1.60 o                         
   2  10   5        132.39        136.02         7.69 o                         
   3  10   5        214.02        212.38        10.56 o                         
   4  10   5          2.53          0.67         1.52 o                         
   5  10   5         23.31         29.47         3.19 o                         
   6  10   5          0.86          1.32         0.78 o                         
   7  10   5        217.95        224.83         7.06 o                         
   8  10   5         46.85         44.53         2.81 o                         
   9  10   5          5.04          5.01         1.02 o                         
 -10  11   5         23.98         22.53         2.80 o                         
  -9  11   5         12.54         17.28         2.97 o                         
  -8  11   5          1.19         -0.11         1.96 o                         
  -7  11   5         12.53         12.07         2.77 o                         
  -6  11   5         98.51         91.08         7.34 o                         
  -5  11   5        136.84        143.22         9.04 o                         
  -4  11   5          0.62          0.54         1.27 o                         
  -3  11   5        143.18        170.83        11.53 o                         
  -2  11   5       1158.41        962.68        30.50 o                         
  -1  11   5         38.75         36.54         4.08 o                         
   0  11   5         76.68         65.93         8.44 o                         
   1  11   5          0.62         -1.56         1.56 o                         
   2  11   5        588.71        639.27        18.61 o                         
   3  11   5          0.15         -1.03         2.32 o                         
   4  11   5         12.51          9.46         3.09 o                         
   5  11   5        257.65        273.01        11.91 o                         
   6  11   5         52.89         45.58         3.58 o                         
   7  11   5         32.75         36.56         2.92 o                         
   8  11   5          0.47          0.60         0.54 o                         
 -10  12   5          7.17          0.31         2.35 o                         
  -9  12   5         66.54         69.32         5.10 o                         
  -8  12   5         14.18          8.86         2.52 o                         
  -7  12   5        245.95        245.53        10.82 o                         
  -6  12   5          3.19          1.65         1.66 o                         
  -5  12   5        188.44        202.23        10.62 o                         
  -4  12   5        165.55        171.37         9.66 o                         
  -3  12   5         12.95         13.10         2.98 o                         
  -2  12   5         69.31         53.03         6.11 o                         
  -1  12   5         43.95         38.36         4.80 o                         
   0  12   5        100.83         91.12        13.48 o                         
   1  12   5         35.90         38.89         4.36 o                         
   2  12   5         23.95         18.82         3.24 o                         
   3  12   5         15.50         13.04         2.78 o                         
   4  12   5         10.05          8.69         2.25 o                         
   5  12   5        115.81        122.13         7.70 o                         
   6  12   5        101.49        107.89         7.10 o                         
   7  12   5         63.84         61.07         4.45 o                         
   8  12   5         27.57         39.33         3.75 o                         
  -9  13   5         40.53         39.21         3.43 o                         
  -8  13   5         25.43         26.29         3.47 o                         
  -7  13   5         41.07         46.57         4.51 o                         
  -6  13   5         53.12         53.41         5.02 o                         
  -5  13   5        112.15        114.07         7.35 o                         
  -4  13   5          3.33          1.85         2.26 o                         
  -3  13   5         16.01         10.52         2.99 o                         
  -2  13   5         72.40         60.05         6.62 o                         
  -1  13   5          1.44          1.78         1.05 o                         
   0  13   5          0.22          0.59         1.69 o                         
   1  13   5        124.24        125.00        10.83 o                         
   2  13   5        341.05        381.61        13.93 o                         
   3  13   5         26.59         31.66         4.00 o                         
   4  13   5        179.51        182.14         9.27 o                         
   5  13   5          6.22          4.26         2.52 o                         
   6  13   5         42.68         39.47         3.74 o                         
   7  13   5          2.52          1.95         0.88 o                         
  -8  14   5         64.70         75.98         4.68 o                         
  -7  14   5          8.68          5.58         2.19 o                         
  -6  14   5          6.43          8.57         1.92 o                         
  -5  14   5         29.92         43.65         4.34 o                         
  -4  14   5        169.70        191.79         9.41 o                         
  -3  14   5        191.53        230.95        13.88 o                         
  -2  14   5         34.99         21.04         4.82 o                         
  -1  14   5          6.43          3.22         1.99 o                         
   0  14   5         41.14         43.92         5.01 o                         
   1  14   5         80.39         85.64         9.24 o                         
   2  14   5          9.24          7.35         2.83 o                         
   3  14   5         21.97         18.34         2.85 o                         
   4  14   5         25.85         25.88         4.24 o                         
   5  14   5         98.65         98.25         5.63 o                         
   6  14   5          4.16          6.83         1.44 o                         
  -7  15   5         86.72         97.96         9.20 o                         
  -6  15   5        118.35        132.83         6.26 o                         
  -5  15   5        158.30        189.19         8.31 o                         
  -4  15   5          0.13          0.57         1.24 o                         
  -3  15   5        141.84        197.54        11.28 o                         
  -2  15   5         79.26         68.54         7.26 o                         
  -1  15   5        520.47        554.74        25.24 o                         
   0  15   5        292.58        284.62        13.23 o                         
   1  15   5          0.78          1.63         1.78 o                         
   2  15   5         84.52         80.81        10.31 o                         
   3  15   5        484.90        532.90        32.96 o                         
   4  15   5        152.59        151.01        13.77 o                         
   5  15   5         33.52         28.71         3.93 o                         
  -5  16   5         14.33         12.04         2.15 o                         
  -4  16   5        312.46        297.84        15.18 o                         
  -3  16   5        387.16        356.52        16.98 o                         
  -2  16   5          1.03         -0.62         2.85 o                         
  -1  16   5         83.22         64.49        12.72 o                         
   0  16   5        139.33        153.20        11.02 o                         
   1  16   5        274.16        239.68        13.50 o                         
   2  16   5         89.36         75.93         7.54 o                         
   3  16   5         80.78         90.18         7.57 o                         
  -3  17   5        114.29         89.65        15.68 o                         
  -2  17   5          3.42          0.32         4.49 o                         
  -1  17   5        152.44        157.14        22.33 o                         
   0  17   5        187.56        180.64        23.91 o                         
   1  17   5          0.60          9.62         6.47 o                         
 -12   0   6        131.83        103.67        23.88 o                         
 -11   0   6          8.52          6.80        13.82 o                         
 -10   0   6         92.88         79.33         8.34 o                         
  -9   0   6         65.47         61.26         9.39 o                         
  -8   0   6          8.02          7.50         3.29 o                         
  -7   0   6        258.61        195.69         9.67 o                         
  -6   0   6         89.24         87.57        11.02 o                         
  -5   0   6        278.97        198.49        18.09 o                         
  -4   0   6        840.62        698.58        27.70 o                         
  -3   0   6       1840.97       1934.33        42.70 o                         
  -2   0   6        363.46        395.75        37.86 o                         
  -1   0   6        482.84        484.08        33.25 o                         
   0   0   6      12413.68      12094.57       264.34 o                         
   1   0   6        736.13        490.59        29.55 o                         
   2   0   6        545.00        454.21        42.96 o                         
   3   0   6        631.77        405.95        40.94 o                         
   4   0   6         63.66         53.55         5.05 o                         
   5   0   6        973.90       1016.17        45.00 o                         
   6   0   6       4606.85       5003.83        53.59 o                         
   7   0   6        218.13        222.98         9.25 o                         
   8   0   6        328.98        367.13        12.60 o                         
   9   0   6        105.73         93.97         7.22 o                         
  10   0   6         52.91         48.73         4.15 o                         
  11   0   6         70.74         66.58         4.14 o                         
 -13   1   6        123.13        117.01         9.98 o                         
 -12   1   6        562.07        510.32        81.78 o                         
 -11   1   6        494.90        471.73        45.15 o                         
 -10   1   6        141.52        128.16         7.60 o                         
  -9   1   6         22.37         13.94         2.62 o                         
  -8   1   6       1726.97       1741.13        59.65 o                         
  -7   1   6         20.38         11.24         1.73 o                         
  -6   1   6        158.57        153.02        11.74 o                         
  -5   1   6        198.23        202.01         9.44 o                         
  -4   1   6         23.29         21.93         3.27 o                         
  -3   1   6       2165.17       2336.32        31.34 o                         
  -2   1   6        240.97        235.27         8.83 o                         
  -1   1   6       3368.18       3559.50        69.73 o                         
   0   1   6         33.18         45.01         6.16 o                         
   1   1   6         65.65         54.44         8.50 o                         
   2   1   6       2464.74       1964.60       103.15 o                         
   3   1   6        961.83        741.15        34.72 o                         
   4   1   6        247.13        225.46        11.26 o                         
   5   1   6        234.53        217.91         7.15 o                         
   6   1   6        719.59        749.27        29.10 o                         
   7   1   6         23.49         24.16         2.09 o                         
   8   1   6          8.83         10.99         1.50 o                         
   9   1   6         17.13         18.02         1.85 o                         
  10   1   6         68.03         70.36         2.82 o                         
  11   1   6          9.05          7.67         1.27 o                         
 -13   2   6        168.94        164.83        37.72 o                         
 -12   2   6          1.15         -1.10         2.28 o                         
 -11   2   6        101.70         99.90        11.33 o                         
 -10   2   6        107.97        109.65        16.68 o                         
  -9   2   6        963.55        894.80        29.38 o                         
  -8   2   6        838.26        733.05        22.95 o                         
  -7   2   6         78.53         84.66         5.11 o                         
  -6   2   6       1375.73       1376.52        40.74 o                         
  -5   2   6       1175.53       1103.57        35.87 o                         
  -4   2   6         23.22         10.63         2.48 o                         
  -3   2   6          4.84          1.17         1.70 o                         
  -2   2   6        272.04        287.33        10.71 o                         
  -1   2   6        185.61        175.17        10.17 o                         
   0   2   6        965.56        886.95        32.64 o                         
   1   2   6         15.21         34.52         6.06 o                         
   2   2   6          1.02          0.62         2.45 o                         
   3   2   6         32.94         26.16         5.74 o                         
   4   2   6        149.32        130.68         5.97 o                         
   5   2   6         35.08         34.73         2.89 o                         
   6   2   6        696.45        746.97        31.22 o                         
   7   2   6        716.26        825.01        16.62 o                         
   8   2   6         76.38         74.44         3.53 o                         
   9   2   6         24.97         26.64         2.16 o                         
  10   2   6        134.63        140.62         3.96 o                         
  11   2   6         79.12         68.48         4.01 o                         
 -13   3   6          1.75          2.25         4.34 o                         
 -12   3   6        472.19        499.30        18.91 o                         
 -11   3   6        196.89        201.55        18.99 o                         
 -10   3   6          8.64         10.35         3.39 o                         
  -9   3   6        389.24        342.89        16.91 o                         
  -8   3   6         30.94         23.89         3.50 o                         
  -7   3   6         41.36         38.55         3.69 o                         
  -6   3   6        663.36        632.26        14.35 o                         
  -5   3   6         49.27         77.40         7.17 o                         
  -4   3   6        127.54        133.02         7.85 o                         
  -3   3   6         77.53         91.66         6.51 o                         
  -2   3   6        203.10        170.22         9.47 o                         
  -1   3   6       2248.58       2124.43        56.61 o                         
   0   3   6         98.16        108.28         9.63 o                         
   1   3   6         11.09          7.23         2.84 o                         
   2   3   6         65.68         62.86         7.91 o                         
   3   3   6       1726.63       1544.92        50.82 o                         
   4   3   6          7.71          4.96         1.63 o                         
   5   3   6        100.64        106.09         4.84 o                         
   6   3   6        635.71        647.20        17.40 o                         
   7   3   6         17.58         17.77         1.79 o                         
   8   3   6        220.43        227.39         7.22 o                         
   9   3   6         40.58         37.26         2.31 o                         
  10   3   6         26.85         25.72         1.67 o                         
 -13   4   6         19.77         13.83         7.39 o                         
 -12   4   6          5.00          4.72         2.34 o                         
 -11   4   6        257.02        250.39        14.73 o                         
 -10   4   6        693.99        657.53        25.22 o                         
  -9   4   6         76.24         73.25         6.81 o                         
  -8   4   6         14.55         11.25         2.17 o                         
  -7   4   6        176.01        167.79         7.76 o                         
  -6   4   6         55.22         52.49         4.30 o                         
  -5   4   6        393.17        392.02        13.12 o                         
  -4   4   6        477.30        473.65        17.36 o                         
  -3   4   6        147.36        135.45         8.31 o                         
  -2   4   6        226.11        259.55        11.43 o                         
  -1   4   6        268.45        231.26        11.56 o                         
   0   4   6          4.32          0.96         1.67 o                         
   1   4   6        511.71        462.69        20.79 o                         
   2   4   6        296.97        278.27        16.65 o                         
   3   4   6       1099.63       1177.84        25.50 o                         
   4   4   6       1988.52       1994.42        61.74 o                         
   5   4   6        238.25        235.48         7.47 o                         
   6   4   6         43.38         40.49         3.27 o                         
   7   4   6         67.66         70.32         4.20 o                         
   8   4   6         29.26         28.69         2.25 o                         
   9   4   6        260.93        295.36         7.35 o                         
  10   4   6          2.19          0.88         0.64 o                         
 -13   5   6         37.87         39.65        13.89 o                         
 -12   5   6        304.14        311.34        14.23 o                         
 -11   5   6        199.20        180.22        12.20 o                         
 -10   5   6         50.83         48.13         6.50 o                         
  -9   5   6         37.20         38.36         4.96 o                         
  -8   5   6          0.05          2.66         1.74 o                         
  -7   5   6        588.18        567.42        13.49 o                         
  -6   5   6         43.74         39.71         3.24 o                         
  -5   5   6         49.15         45.07         3.75 o                         
  -4   5   6         71.76         63.93         6.44 o                         
  -3   5   6       1446.21       1554.57        44.48 o                         
  -2   5   6          2.81          2.25         2.09 o                         
  -1   5   6        381.17        388.51        14.68 o                         
   0   5   6         34.01         29.35         4.26 o                         
   1   5   6          5.84          8.23         4.76 o                         
   2   5   6          6.13          5.46         2.01 o                         
   3   5   6         69.81         58.28         5.00 o                         
   4   5   6        340.45        332.14        12.16 o                         
   5   5   6        404.47        364.85        13.10 o                         
   6   5   6         10.33          7.89         1.67 o                         
   7   5   6          6.64          6.98         1.16 o                         
   8   5   6        480.36        500.04         9.73 o                         
   9   5   6        209.24        205.93         4.75 o                         
  10   5   6          0.53          0.68         0.72 o                         
 -12   6   6          0.20         -0.80         0.80 o                         
 -11   6   6         16.27         20.04         4.14 o                         
 -10   6   6        123.70        108.65         8.62 o                         
  -9   6   6          0.10         -1.98         2.76 o                         
  -8   6   6         88.41         83.85         6.25 o                         
  -7   6   6        213.71        208.19         8.33 o                         
  -6   6   6        135.50        152.52         6.86 o                         
  -5   6   6         15.95         12.49         2.50 o                         
  -4   6   6         20.32         15.43         2.71 o                         
  -3   6   6         12.25          6.61         2.81 o                         
  -2   6   6         16.97          9.47         4.60 o                         
  -1   6   6         10.29         18.22         2.71 o                         
   0   6   6        701.87        720.79        19.64 o                         
   1   6   6         77.37         72.35         6.97 o                         
   2   6   6         17.86         17.67         2.15 o                         
   3   6   6          8.23          8.03         1.49 o                         
   4   6   6        101.09         90.26         4.99 o                         
   5   6   6         24.03         27.02         3.00 o                         
   6   6   6         63.70         68.58         4.13 o                         
   7   6   6         41.93         34.98         2.88 o                         
   8   6   6          9.38         10.04         1.20 o                         
   9   6   6         60.65         68.38         2.61 o                         
  10   6   6         45.23         36.11         4.58 o                         
 -12   7   6         81.57         78.93         6.31 o                         
 -11   7   6        139.73        165.11        13.05 o                         
 -10   7   6         55.80         48.90         5.15 o                         
  -9   7   6        106.43        101.85         6.72 o                         
  -8   7   6         59.72         56.50         5.06 o                         
  -7   7   6        160.66        151.70         8.25 o                         
  -6   7   6         10.05          6.87         1.58 o                         
  -5   7   6         16.79         13.02         2.34 o                         
  -4   7   6         46.61         52.49         4.38 o                         
  -3   7   6         12.21          7.13         1.74 o                         
  -2   7   6        671.56        671.87        16.86 o                         
  -1   7   6         10.77          8.15         3.56 o                         
   0   7   6         11.11         11.52         1.71 o                         
   1   7   6          3.46          2.96         1.59 o                         
   2   7   6         65.63         63.35         4.41 o                         
   3   7   6        246.01        241.21         8.56 o                         
   4   7   6        440.58        397.11        10.48 o                         
   5   7   6         95.81         77.88         5.15 o                         
   6   7   6         14.17         13.52         2.11 o                         
   7   7   6         31.89         35.28         2.79 o                         
   8   7   6        144.31        179.19         6.24 o                         
   9   7   6         55.08         44.62         2.04 o                         
  10   7   6          4.52          5.11         0.94 o                         
 -12   8   6         51.00         44.89         8.56 o                         
 -11   8   6         32.78         27.76         4.00 o                         
 -10   8   6         11.16         10.08         2.12 o                         
  -9   8   6        198.22        192.51         9.09 o                         
  -8   8   6          3.30          3.91         1.64 o                         
  -7   8   6        245.03        234.14        10.32 o                         
  -6   8   6         58.92         53.01         5.19 o                         
  -5   8   6         40.34         36.07         3.91 o                         
  -4   8   6        118.14        108.50         6.20 o                         
  -3   8   6        367.63        336.12        12.57 o                         
  -2   8   6          7.96          9.60         1.77 o                         
  -1   8   6        153.09        141.63         6.76 o                         
   0   8   6       1014.92        997.11        17.40 o                         
   1   8   6        185.59        192.14         7.61 o                         
   2   8   6        647.41        631.19        18.22 o                         
   3   8   6          1.82          3.61         1.24 o                         
   4   8   6          3.07          3.04         1.24 o                         
   5   8   6        176.53        170.46         7.41 o                         
   6   8   6        261.02        245.21         8.79 o                         
   7   8   6         65.11         67.71         4.34 o                         
   8   8   6         23.58         25.58         1.73 o                         
   9   8   6        203.55        212.89         5.56 o                         
 -11   9   6         17.46         11.19         2.76 o                         
 -10   9   6          1.01          1.45         1.07 o                         
  -9   9   6        270.19        253.44        11.26 o                         
  -8   9   6         11.04         14.85         2.50 o                         
  -7   9   6        210.11        219.11         9.93 o                         
  -6   9   6        145.04        126.31         8.10 o                         
  -5   9   6        489.96        413.40        15.53 o                         
  -4   9   6        249.96        258.00        11.62 o                         
  -3   9   6        308.60        340.29        14.55 o                         
  -2   9   6        204.86        207.77        11.72 o                         
  -1   9   6       1065.67       1061.08        24.42 o                         
   0   9   6       2610.31       2762.71        59.56 o                         
   1   9   6         12.22         13.27         1.85 o                         
   2   9   6        541.70        539.32        18.00 o                         
   3   9   6       1286.14       1377.85        30.62 o                         
   4   9   6          3.74          5.57         1.56 o                         
   5   9   6         37.36         35.60         3.40 o                         
   6   9   6        315.51        315.57        11.57 o                         
   7   9   6        156.03        151.23         6.19 o                         
   8   9   6         43.87         58.71         3.66 o                         
   9   9   6         65.08         63.02         3.83 o                         
 -11  10   6        117.30        119.77        23.95 o                         
 -10  10   6          7.89          7.25         1.56 o                         
  -9  10   6        974.75        989.93        35.26 o                         
  -8  10   6         89.43         93.40         6.16 o                         
  -7  10   6          2.70          1.86         1.48 o                         
  -6  10   6         89.12         82.41         5.83 o                         
  -5  10   6          5.48          8.58         2.18 o                         
  -4  10   6       1661.94       1676.06        39.52 o                         
  -3  10   6        604.76        600.40        56.53 o                         
  -2  10   6        128.75        145.08        13.42 o                         
  -1  10   6        769.63        741.50        16.43 o                         
   0  10   6         39.44         38.30         4.46 o                         
   1  10   6        696.78        727.69        18.99 o                         
   2  10   6       1894.34       2041.55        42.20 o                         
   3  10   6       1047.55       1088.99        28.61 o                         
   4  10   6        211.64        210.55        10.52 o                         
   5  10   6         65.36         81.60         5.86 o                         
   6  10   6         53.34         58.86         3.97 o                         
   7  10   6         83.86         90.10         4.39 o                         
   8  10   6          0.73         -0.26         0.54 o                         
 -10  11   6          0.38         -0.65         1.05 o                         
  -9  11   6        271.99        287.67        10.93 o                         
  -8  11   6        201.87        219.64         9.02 o                         
  -7  11   6        289.15        325.88        12.67 o                         
  -6  11   6        284.33        345.77        16.10 o                         
  -5  11   6        267.93        292.13        16.70 o                         
  -4  11   6        184.94        226.32        18.30 o                         
  -3  11   6        388.83        439.15        27.40 o                         
  -2  11   6        497.30        551.66        67.70 o                         
  -1  11   6          3.31          5.63         2.14 o                         
   0  11   6         36.23         39.65         4.27 o                         
   1  11   6        166.40        188.13         9.87 o                         
   2  11   6          1.60          3.01         0.91 o                         
   3  11   6        504.53        522.75        26.75 o                         
   4  11   6        112.01         99.73         7.14 o                         
   5  11   6         14.60         14.29         2.87 o                         
   6  11   6        148.14        144.83        14.28 o                         
   7  11   6        182.20        226.84        12.96 o                         
   8  11   6        239.41        254.61        11.44 o                         
  -9  12   6          1.33          5.49         1.27 o                         
  -8  12   6          8.64          5.96         1.80 o                         
  -7  12   6         24.70         28.45         3.64 o                         
  -6  12   6         20.97         27.71         3.71 o                         
  -5  12   6         96.57        136.89        10.84 o                         
  -4  12   6         30.45         29.75         3.93 o                         
  -3  12   6        208.10        235.72        21.46 o                         
  -2  12   6        683.80        739.25       112.56 o                         
  -1  12   6         37.88         33.23         5.52 o                         
   0  12   6       1238.20       1317.92        33.94 o                         
   1  12   6        390.02        441.12        21.51 o                         
   2  12   6        344.86        366.62        11.98 o                         
   3  12   6        142.39        164.93         8.11 o                         
   4  12   6        220.02        238.60         9.38 o                         
   5  12   6        810.95        832.33        24.78 o                         
   6  12   6        188.17        218.51         9.91 o                         
   7  12   6          3.39          5.11         0.88 o                         
  -8  13   6          6.96          9.44         1.90 o                         
  -7  13   6         79.18         89.82         6.12 o                         
  -6  13   6        152.13        170.90         8.39 o                         
  -5  13   6        115.85        136.34         8.12 o                         
  -4  13   6          1.53          1.96         1.97 o                         
  -3  13   6         40.92         53.27         7.71 o                         
  -2  13   6        194.29        265.70        14.22 o                         
  -1  13   6        476.79        433.44        26.71 o                         
   0  13   6        192.42        203.86        13.56 o                         
   1  13   6         35.41         34.72         5.76 o                         
   2  13   6        200.06        237.44        10.25 o                         
   3  13   6        789.14        883.77        19.35 o                         
   4  13   6         29.75         35.66         4.45 o                         
   5  13   6         37.69         24.54         3.22 o                         
   6  13   6         75.48         77.98         4.45 o                         
  -7  14   6         11.06         12.91         2.03 o                         
  -6  14   6          7.34          9.02         1.74 o                         
  -5  14   6        106.46        135.31         7.06 o                         
  -4  14   6        105.56        109.06         8.74 o                         
  -3  14   6          3.16          4.03         1.98 o                         
  -2  14   6        214.57        255.77        15.30 o                         
  -1  14   6         49.64         52.15         6.69 o                         
   0  14   6        167.17        158.84        11.88 o                         
   1  14   6         77.85         87.22         8.64 o                         
   2  14   6        148.32        154.66        11.07 o                         
   3  14   6          4.91          2.17         1.67 o                         
   4  14   6         71.61         75.71         4.58 o                         
   5  14   6        214.13        218.89        20.81 o                         
  -6  15   6         68.93        104.48        11.93 o                         
  -5  15   6         45.16         54.36         7.28 o                         
  -4  15   6         14.39         13.21         2.80 o                         
  -3  15   6          6.02          4.52         3.33 o                         
  -2  15   6         47.89         53.08         6.83 o                         
  -1  15   6        283.22        255.63        10.72 o                         
   0  15   6         27.79         24.31         3.29 o                         
   1  15   6          0.64          0.67         1.55 o                         
   2  15   6          0.62          1.24         6.81 o                         
   3  15   6         76.50         62.56         6.32 o                         
   4  15   6        200.02        196.51         9.90 o                         
  -4  16   6         12.05          3.78         1.70 o                         
  -3  16   6         13.11         12.91         3.84 o                         
  -2  16   6        101.69         55.03        14.54 o                         
  -1  16   6         47.06         20.44         7.59 o                         
   0  16   6        407.13        449.18        39.14 o                         
   1  16   6        231.15        201.22        25.34 o                         
   2  16   6          4.93          5.03         5.53 o                         
 -12   1   7         33.19         18.86         9.03 o                         
 -11   1   7         34.86         34.55         4.03 o                         
 -10   1   7         36.00         32.69         6.31 o                         
  -9   1   7         57.61         61.90         5.09 o                         
  -8   1   7          6.16          4.35         1.29 o                         
  -7   1   7         16.86         17.10         2.61 o                         
  -6   1   7        252.09        218.75         8.43 o                         
  -5   1   7         17.25         11.66         2.64 o                         
  -4   1   7         22.01         11.96         2.73 o                         
  -3   1   7          3.46          0.23         2.22 o                         
  -2   1   7         86.59         72.52         8.08 o                         
  -1   1   7        303.21        297.79        25.03 o                         
   0   1   7         21.12         13.29         4.29 o                         
   1   1   7         27.57         14.35         4.22 o                         
   2   1   7         42.30         36.05         3.71 o                         
   3   1   7        100.63         83.92         5.79 o                         
   4   1   7        182.83        171.54         6.35 o                         
   5   1   7        460.15        441.90        13.52 o                         
   6   1   7        319.35        309.79         7.69 o                         
   7   1   7         43.86         44.49         3.01 o                         
   8   1   7         18.19         15.29         1.67 o                         
   9   1   7          1.48          1.98         0.65 o                         
  10   1   7        147.28        135.91         4.86 o                         
 -12   2   7        199.82        157.50        32.92 o                         
 -11   2   7          0.52         -0.55         1.95 o                         
 -10   2   7         91.19         94.36        10.50 o                         
  -9   2   7         95.84         99.64         8.33 o                         
  -8   2   7        384.65        377.22        15.36 o                         
  -7   2   7        304.35        257.81        10.00 o                         
  -6   2   7          7.84          9.42         2.30 o                         
  -5   2   7          2.33          1.22         1.17 o                         
  -4   2   7        815.30        811.86        25.64 o                         
  -3   2   7       1060.26       1000.70        30.74 o                         
  -2   2   7        610.05        553.55        23.78 o                         
  -1   2   7          1.19          0.40         2.41 o                         
   0   2   7          2.04          0.52         2.00 o                         
   1   2   7        121.22         98.44        10.52 o                         
   2   2   7          0.41          1.90         1.05 o                         
   3   2   7         97.00         82.70         4.28 o                         
   4   2   7        604.83        574.81        15.35 o                         
   5   2   7        192.00        198.21        10.12 o                         
   6   2   7        206.69        216.82         5.87 o                         
   7   2   7        186.99        187.31         5.81 o                         
   8   2   7         77.46         87.16         3.88 o                         
   9   2   7         35.39         33.70         2.02 o                         
  10   2   7        158.29        145.46         7.23 o                         
 -12   3   7         12.38          8.61         3.54 o                         
 -11   3   7          6.99         13.92         4.99 o                         
 -10   3   7        112.26         99.80        11.76 o                         
  -9   3   7        129.93        106.59         8.58 o                         
  -8   3   7        497.35        448.76        22.52 o                         
  -7   3   7        827.26        794.68        21.49 o                         
  -6   3   7        117.15        127.36         7.20 o                         
  -5   3   7          4.92          2.53         1.01 o                         
  -4   3   7          3.42          2.39         1.57 o                         
  -3   3   7       1515.83       1500.63        67.06 o                         
  -2   3   7       3060.48       2916.86        63.13 o                         
  -1   3   7         71.74         53.55         6.85 o                         
   0   3   7        257.47        256.45        20.66 o                         
   1   3   7          3.47          8.13         3.13 o                         
   2   3   7         85.34         55.00         3.95 o                         
   3   3   7        808.63        813.82        22.08 o                         
   4   3   7       2905.83       2851.25       105.54 o                         
   5   3   7        794.93        706.83        17.39 o                         
   6   3   7        582.66        647.30        18.03 o                         
   7   3   7        524.72        548.22        10.29 o                         
   8   3   7          2.71          1.96         0.84 o                         
   9   3   7         91.86         93.42         3.29 o                         
  10   3   7         96.15         85.66         3.29 o                         
 -12   4   7         15.74         13.75         2.88 o                         
 -11   4   7          1.76          3.11         1.95 o                         
 -10   4   7        288.53        264.70        17.89 o                         
  -9   4   7         81.48         69.27         6.82 o                         
  -8   4   7          0.61          0.75         1.92 o                         
  -7   4   7         79.14         91.94         5.96 o                         
  -6   4   7        834.75        881.32        29.82 o                         
  -5   4   7       1029.22       1014.41        40.64 o                         
  -4   4   7        573.59        594.99        13.95 o                         
  -3   4   7       1957.83       2179.40        74.19 o                         
  -2   4   7        704.74        681.78        19.79 o                         
  -1   4   7       2085.88       2097.03        37.95 o                         
   0   4   7       1822.02       1741.77        77.10 o                         
   1   4   7       1327.84       1239.14        38.21 o                         
   2   4   7         17.18         15.62         2.61 o                         
   3   4   7        130.22        126.22         6.40 o                         
   4   4   7       4214.53       3837.51        79.52 o                         
   5   4   7         24.36         20.83         2.58 o                         
   6   4   7         32.64         43.84         3.44 o                         
   7   4   7         10.18         10.66         1.39 o                         
   8   4   7         94.66        100.02         3.62 o                         
   9   4   7        193.29        185.95         6.77 o                         
  10   4   7        174.80        123.12         7.77 o                         
 -12   5   7        320.29        305.82        13.48 o                         
 -11   5   7        190.45        192.72        12.47 o                         
 -10   5   7          1.45         -1.98         1.98 o                         
  -9   5   7        396.02        412.77        16.47 o                         
  -8   5   7         54.48         67.39         6.81 o                         
  -7   5   7        486.46        490.74        16.09 o                         
  -6   5   7        757.93        719.34        22.81 o                         
  -5   5   7         56.20         64.17         4.07 o                         
  -4   5   7        380.38        384.17        12.40 o                         
  -3   5   7       2010.84       2209.70        72.22 o                         
  -2   5   7       1791.32       1797.27        49.59 o                         
  -1   5   7          1.44          2.58         0.97 o                         
   0   5   7         65.96         71.71         4.93 o                         
   1   5   7        982.52        941.41        17.89 o                         
   2   5   7       1355.77       1410.05        44.34 o                         
   3   5   7        100.14         89.84         5.86 o                         
   4   5   7          1.98          4.90         1.75 o                         
   5   5   7        229.34        194.90        10.38 o                         
   6   5   7         45.61         40.76         3.37 o                         
   7   5   7        688.31        724.17        16.29 o                         
   8   5   7        160.13        176.23         5.64 o                         
   9   5   7          2.54          1.38         0.49 o                         
 -12   6   7         19.25         16.25         3.15 o                         
 -11   6   7         45.76         49.00         5.68 o                         
 -10   6   7        250.43        281.30        13.28 o                         
  -9   6   7        674.44        722.53        25.20 o                         
  -8   6   7        178.38        146.47         9.69 o                         
  -7   6   7        231.75        193.03         9.34 o                         
  -6   6   7        185.14        182.25         7.85 o                         
  -5   6   7        609.08        677.60        35.63 o                         
  -4   6   7        782.75        836.92        44.03 o                         
  -3   6   7       1534.53       1568.48        28.77 o                         
  -2   6   7          1.18         -0.25         1.96 o                         
  -1   6   7        238.10        229.66         7.96 o                         
   0   6   7       2637.07       2683.17        76.48 o                         
   1   6   7       1731.72       1746.65        31.42 o                         
   2   6   7        459.77        450.38        15.33 o                         
   3   6   7         48.00         43.88         3.56 o                         
   4   6   7        882.89        846.49        39.33 o                         
   5   6   7        508.98        514.80        12.74 o                         
   6   6   7        350.89        401.51        10.86 o                         
   7   6   7         98.47         95.08         4.07 o                         
   8   6   7        456.61        488.52        18.81 o                         
   9   6   7         19.67         16.39         1.85 o                         
 -12   7   7         93.83         99.39         6.56 o                         
 -11   7   7          2.50         -0.03         1.59 o                         
 -10   7   7        523.55        531.02        24.69 o                         
  -9   7   7        230.48        211.67        15.22 o                         
  -8   7   7         37.39         42.73         4.34 o                         
  -7   7   7        491.60        494.14        16.78 o                         
  -6   7   7        433.32        426.59        16.72 o                         
  -5   7   7          1.68          2.10         1.51 o                         
  -4   7   7         57.87         69.23         4.63 o                         
  -3   7   7        101.62        113.26         6.78 o                         
  -2   7   7        581.25        563.86        18.94 o                         
  -1   7   7        112.72        115.49         6.16 o                         
   0   7   7        179.85        156.93         5.95 o                         
   1   7   7       2430.76       2439.46        37.40 o                         
   2   7   7        389.22        405.95        10.61 o                         
   3   7   7        279.00        299.42        10.34 o                         
   4   7   7          0.59          0.82         1.03 o                         
   5   7   7         96.77         86.96         5.15 o                         
   6   7   7         86.67         95.03         4.88 o                         
   7   7   7        330.92        361.95         8.79 o                         
   8   7   7         25.93         34.32         2.15 o                         
   9   7   7          0.31          0.92         0.42 o                         
 -11   8   7         49.48         50.35         5.42 o                         
 -10   8   7         11.26         16.92         2.99 o                         
  -9   8   7         67.06         73.74         5.36 o                         
  -8   8   7          8.04          8.26         2.38 o                         
  -7   8   7        335.16        292.14        11.53 o                         
  -6   8   7         63.72         68.29         5.61 o                         
  -5   8   7        863.27        851.15        24.00 o                         
  -4   8   7         78.14         74.27         6.85 o                         
  -3   8   7        115.89        112.67         6.29 o                         
  -2   8   7        482.35        475.94        13.83 o                         
  -1   8   7        260.30        245.68         9.05 o                         
   0   8   7       1573.17       1608.82        36.62 o                         
   1   8   7        143.23        128.49         6.56 o                         
   2   8   7        968.39       1009.47        32.43 o                         
   3   8   7        191.82        173.63         8.44 o                         
   4   8   7        205.89        207.69         8.65 o                         
   5   8   7        523.88        517.03        20.19 o                         
   6   8   7        105.07         90.68         4.65 o                         
   7   8   7          2.50          2.86         0.77 o                         
   8   8   7        117.49        118.01         5.47 o                         
 -11   9   7          1.33         -0.13         0.99 o                         
 -10   9   7        276.28        274.02        11.23 o                         
  -9   9   7         67.54         63.31         4.81 o                         
  -8   9   7          7.43          3.59         1.48 o                         
  -7   9   7          6.00         13.19         2.47 o                         
  -6   9   7        674.07        717.80        21.32 o                         
  -5   9   7        186.23        183.55        14.06 o                         
  -4   9   7         32.83         34.55         6.65 o                         
  -3   9   7       1121.77       1081.70        34.79 o                         
  -2   9   7        227.85        226.84        10.00 o                         
  -1   9   7        101.97        110.45         8.16 o                         
   0   9   7        290.37        285.99        10.06 o                         
   1   9   7       3013.79       3140.75        38.61 o                         
   2   9   7       1192.22       1189.58        33.05 o                         
   3   9   7        505.85        474.84        19.43 o                         
   4   9   7          1.35          1.48         1.12 o                         
   5   9   7          7.13         10.13         1.98 o                         
   6   9   7        348.27        341.16         8.42 o                         
   7   9   7        465.09        465.87        10.38 o                         
   8   9   7         21.95         19.72         2.15 o                         
 -10  10   7         90.96         91.44         5.34 o                         
  -9  10   7        486.29        439.64        15.37 o                         
  -8  10   7        245.58        254.58         9.81 o                         
  -7  10   7         28.45         33.48         3.76 o                         
  -6  10   7        360.67        383.32        12.79 o                         
  -5  10   7        175.28        205.88        13.25 o                         
  -4  10   7         14.58         12.74         3.23 o                         
  -3  10   7        268.30        245.36        14.77 o                         
  -2  10   7          5.04          5.42         2.04 o                         
  -1  10   7        168.02        150.05        11.34 o                         
   0  10   7        323.17        326.59        12.26 o                         
   1  10   7         94.97        101.24         6.23 o                         
   2  10   7         28.94         34.84         3.67 o                         
   3  10   7         46.45         44.73         4.32 o                         
   4  10   7        141.03        147.22         7.57 o                         
   5  10   7        186.08        178.16         8.00 o                         
   6  10   7         44.71         36.05         2.77 o                         
   7  10   7        135.16        127.68         5.96 o                         
 -10  11   7          0.10          2.52         3.91 o                         
  -9  11   7          0.04         -0.36         1.39 o                         
  -8  11   7         30.73         20.37         2.51 o                         
  -7  11   7        186.21        189.71         8.31 o                         
  -6  11   7        347.43        375.95        14.13 o                         
  -5  11   7        152.98        159.79        12.35 o                         
  -4  11   7        589.19        587.00        48.51 o                         
  -3  11   7        116.36        116.78        14.66 o                         
  -2  11   7        844.40        905.02       111.31 o                         
  -1  11   7        286.28        341.06        35.43 o                         
   0  11   7         92.66        103.18         6.81 o                         
   1  11   7         56.78         57.04         4.62 o                         
   2  11   7          0.38          0.91         1.11 o                         
   3  11   7        333.26        351.01        12.68 o                         
   4  11   7         83.88         78.04         5.73 o                         
   5  11   7        329.52        350.39        14.77 o                         
   6  11   7          0.73          0.33         0.68 o                         
   7  11   7         10.48          8.82         1.57 o                         
  -9  12   7          1.89          7.10         2.28 o                         
  -8  12   7          1.41         -1.91         1.91 o                         
  -7  12   7          0.58          4.87         2.23 o                         
  -6  12   7          0.32          0.37         1.29 o                         
  -5  12   7          4.94          4.50         2.67 o                         
  -4  12   7        370.55        448.94        23.34 o                         
  -3  12   7        163.19        154.48        16.45 o                         
  -2  12   7        402.86        480.97        27.12 o                         
  -1  12   7         65.80         56.75        18.33 o                         
   0  12   7         55.23         56.71         4.78 o                         
   1  12   7         14.27         14.88         2.71 o                         
   2  12   7        129.04        135.24         6.69 o                         
   3  12   7         87.43         88.02         5.32 o                         
   4  12   7         38.70         46.13         3.72 o                         
   5  12   7         23.07         21.30         2.35 o                         
   6  12   7        125.46        138.84        18.02 o                         
  -8  13   7         13.48         10.30         2.14 o                         
  -7  13   7         60.47         48.58         4.25 o                         
  -6  13   7          7.37         12.69         2.19 o                         
  -5  13   7        244.82        289.49        14.29 o                         
  -4  13   7         18.53         15.05         3.63 o                         
  -3  13   7         28.37         28.62         4.60 o                         
  -2  13   7         55.47         66.91        14.33 o                         
  -1  13   7          1.97          0.94         5.12 o                         
   0  13   7         76.68         82.79         8.14 o                         
   1  13   7        173.83        189.12         9.81 o                         
   2  13   7         49.69         45.89         4.05 o                         
   3  13   7          2.86          4.23         1.43 o                         
   4  13   7          1.13          0.56         0.72 o                         
   5  13   7         37.52         38.92         3.48 o                         
  -7  14   7          0.09          1.05         0.98 o                         
  -6  14   7         20.84         24.78         3.62 o                         
  -5  14   7          0.41          1.10         1.35 o                         
  -4  14   7          0.40         -0.11         1.32 o                         
  -3  14   7          4.16         14.08         3.15 o                         
  -2  14   7          3.62          1.19         2.52 o                         
  -1  14   7         33.54         41.94         6.29 o                         
   0  14   7          0.84          3.19         1.40 o                         
   1  14   7         30.55         29.72         4.71 o                         
   2  14   7        106.38        105.41         8.23 o                         
   3  14   7          0.62          3.39         2.45 o                         
   4  14   7          0.41         -0.63         2.56 o                         
  -5  15   7        137.74        153.05        55.59 o                         
  -4  15   7          9.42          7.69         2.94 o                         
  -3  15   7         33.25         32.48         5.42 o                         
  -2  15   7         50.51         39.15         5.53 o                         
  -1  15   7          0.28          2.87         1.69 o                         
   0  15   7         14.11         10.17         2.88 o                         
   1  15   7         63.09         26.68        18.36 o                         
   2  15   7         27.97         43.14        11.64 o                         
  -2  16   7        113.48        185.54        20.63 o                         
 -11   0   8        204.60        211.69        17.26 o                         
 -10   0   8        161.55        170.53        17.70 o                         
  -9   0   8        548.49        523.72        24.09 o                         
  -8   0   8        187.54        175.92        11.92 o                         
  -7   0   8        290.61        269.05        15.07 o                         
  -6   0   8       1122.14       1041.60        43.11 o                         
  -5   0   8       3743.93       3587.53       162.21 o                         
  -4   0   8        661.74        603.84        21.29 o                         
  -3   0   8        424.20        493.82        19.68 o                         
  -2   0   8       1008.18       1110.82        33.75 o                         
  -1   0   8       1135.99       1068.11        21.56 o                         
   0   0   8       1195.45       1153.90        41.43 o                         
   1   0   8         41.71         41.20         3.95 o                         
   2   0   8        113.10        107.44         6.89 o                         
   3   0   8       1681.63       1303.41        42.14 o                         
   4   0   8       2059.95       1674.19        46.76 o                         
   5   0   8        519.71        508.26        57.36 o                         
   6   0   8        200.31        215.32        11.82 o                         
   7   0   8         21.40         12.52         1.91 o                         
   8   0   8       1143.72       1133.89        20.50 o                         
   9   0   8        561.06        450.17        21.48 o                         
 -12   1   8          0.95          4.13         1.89 o                         
 -11   1   8        116.45        108.34        12.90 o                         
 -10   1   8         94.68         78.01         7.08 o                         
  -9   1   8         87.94         84.23         6.19 o                         
  -8   1   8        712.08        712.19        18.74 o                         
  -7   1   8          4.48          3.66         1.48 o                         
  -6   1   8       1056.36        981.57        34.51 o                         
  -5   1   8        178.05        159.92         7.04 o                         
  -4   1   8        523.31        518.63        12.99 o                         
  -3   1   8       1905.04       2064.30        43.85 o                         
  -2   1   8          1.74          6.92         1.26 o                         
  -1   1   8        593.53        625.70        19.39 o                         
   0   1   8        103.03         91.57         7.48 o                         
   1   1   8        765.70        664.77        29.57 o                         
   2   1   8       1966.64       1714.99        50.96 o                         
   3   1   8        147.75        157.03         7.70 o                         
   4   1   8        320.42        286.99        16.11 o                         
   5   1   8         77.43         62.17         5.14 o                         
   6   1   8        336.71        363.00        13.39 o                         
   7   1   8        683.24        722.13        12.71 o                         
   8   1   8        537.63        522.45        10.83 o                         
   9   1   8         61.89         54.62         2.96 o                         
 -12   2   8         35.98         43.18         6.92 o                         
 -11   2   8        149.44        124.74        35.75 o                         
 -10   2   8         62.44         52.86         5.62 o                         
  -9   2   8        678.77        645.00        28.04 o                         
  -8   2   8          6.48          4.02         1.55 o                         
  -7   2   8        136.57        124.18         8.92 o                         
  -6   2   8        189.77        181.85        11.21 o                         
  -5   2   8        236.06        217.57         8.53 o                         
  -4   2   8       1017.21       1089.43        21.03 o                         
  -3   2   8         40.93         43.71         3.26 o                         
  -2   2   8         84.44         85.31         3.69 o                         
  -1   2   8        137.83        105.58         4.61 o                         
   0   2   8        271.86        232.96         7.09 o                         
   1   2   8        172.04        153.90         6.68 o                         
   2   2   8          4.10          9.04         1.39 o                         
   3   2   8         76.63         43.05         3.33 o                         
   4   2   8        224.55        223.20        11.61 o                         
   5   2   8        337.25        352.68         9.94 o                         
   6   2   8        107.52        120.17         6.09 o                         
   7   2   8         17.85         17.66         1.99 o                         
   8   2   8        402.79        403.61        10.63 o                         
   9   2   8        144.56        125.57         8.69 o                         
 -12   3   8        147.10        132.47        62.64 o                         
 -11   3   8          8.72         10.11         2.77 o                         
 -10   3   8         21.14         10.56         3.04 o                         
  -9   3   8        351.73        300.15        22.15 o                         
  -8   3   8         77.35         84.41         7.83 o                         
  -7   3   8        655.03        587.67        21.44 o                         
  -6   3   8        801.65        795.60        35.06 o                         
  -5   3   8         26.02         27.84         3.34 o                         
  -4   3   8          6.80          5.06         1.28 o                         
  -3   3   8       1364.23       1477.67        37.35 o                         
  -2   3   8       1876.07       1913.96        35.92 o                         
  -1   3   8         11.74          9.81         1.45 o                         
   0   3   8        191.09        178.39         6.46 o                         
   1   3   8        143.96        120.15         5.76 o                         
   2   3   8         19.23         12.76         1.82 o                         
   3   3   8        746.22        758.40        19.22 o                         
   4   3   8         65.29         74.30         5.73 o                         
   5   3   8         20.03         28.43         2.62 o                         
   6   3   8        140.87        121.81         7.07 o                         
   7   3   8        197.39        204.30         8.94 o                         
   8   3   8         30.29         36.04         2.44 o                         
   9   3   8          3.49          5.39         1.54 o                         
 -12   4   8         62.67         66.32        20.02 o                         
 -11   4   8         10.09          7.10         3.28 o                         
 -10   4   8        159.66        120.24         8.53 o                         
  -9   4   8          0.22         -1.19         2.86 o                         
  -8   4   8        233.81        219.06        13.84 o                         
  -7   4   8         75.75         73.32         6.23 o                         
  -6   4   8        122.96        114.08         7.60 o                         
  -5   4   8          2.54          3.80         1.61 o                         
  -4   4   8        210.34        215.83         7.63 o                         
  -3   4   8          2.10          1.32         1.23 o                         
  -2   4   8         12.63         15.11         1.99 o                         
  -1   4   8        672.45        631.29        17.00 o                         
   0   4   8        305.94        307.25        13.05 o                         
   1   4   8        230.58        231.99         8.00 o                         
   2   4   8          7.53          9.27         2.83 o                         
   3   4   8         14.54          5.13         1.86 o                         
   4   4   8          9.60         13.06         2.63 o                         
   5   4   8        176.07        151.81         8.58 o                         
   6   4   8        175.21        210.90         7.38 o                         
   7   4   8        123.90        127.39         4.32 o                         
   8   4   8         89.11         80.83         3.98 o                         
   9   4   8          1.06          0.30         1.30 o                         
 -12   5   8         43.02         48.49         6.97 o                         
 -11   5   8          4.78          0.81         1.61 o                         
 -10   5   8        118.64         98.29         7.41 o                         
  -9   5   8        104.01         89.08         7.67 o                         
  -8   5   8        192.42        204.86        11.89 o                         
  -7   5   8         25.49         21.83         4.03 o                         
  -6   5   8        235.69        224.78        10.93 o                         
  -5   5   8        933.16       1108.90        50.71 o                         
  -4   5   8         59.43         52.51         4.04 o                         
  -3   5   8        173.77        180.78         6.94 o                         
  -2   5   8        506.84        475.59        11.63 o                         
  -1   5   8          6.50         10.96         2.62 o                         
   0   5   8          4.50          2.58         1.05 o                         
   1   5   8       1780.55       1714.30        20.72 o                         
   2   5   8        131.61        152.19         6.35 o                         
   3   5   8        937.49        928.02        16.52 o                         
   4   5   8        169.27        159.06         8.55 o                         
   5   5   8         17.27         18.44         2.38 o                         
   6   5   8        832.26        839.93        17.90 o                         
   7   5   8          5.80          7.15         1.08 o                         
   8   5   8         81.97         74.07         3.42 o                         
   9   5   8         22.21         18.20         3.01 o                         
 -12   6   8          2.28          0.67         1.08 o                         
 -11   6   8         15.03         16.79         3.72 o                         
 -10   6   8         20.66         19.51         3.34 o                         
  -9   6   8         91.02         84.60         7.20 o                         
  -8   6   8         12.22          9.33         2.43 o                         
  -7   6   8          0.31         -1.03         1.96 o                         
  -6   6   8          0.00          3.00         1.73 o                         
  -5   6   8         21.77         21.60         2.61 o                         
  -4   6   8         31.45         24.77         3.54 o                         
  -3   6   8          5.19          4.70         1.22 o                         
  -2   6   8          6.75          5.66         1.31 o                         
  -1   6   8       1399.88       1457.86        32.51 o                         
   0   6   8          9.50          3.69         1.42 o                         
   1   6   8          0.24         -0.63         1.16 o                         
   2   6   8         29.16         30.08         2.90 o                         
   3   6   8          1.11          3.75         1.15 o                         
   4   6   8        239.41        246.56         8.49 o                         
   5   6   8         83.03         77.05         4.60 o                         
   6   6   8        283.30        269.29         8.82 o                         
   7   6   8         36.40         29.51         2.02 o                         
   8   6   8          2.32          2.01         0.56 o                         
 -11   7   8          0.52          0.58         1.13 o                         
 -10   7   8         55.39         65.60         5.65 o                         
  -9   7   8        109.50        101.70         7.76 o                         
  -8   7   8         48.91         43.57         5.14 o                         
  -7   7   8         43.19         40.28         4.16 o                         
  -6   7   8        129.18        119.92         8.18 o                         
  -5   7   8         37.92         30.83         5.73 o                         
  -4   7   8         38.44         43.61         5.29 o                         
  -3   7   8         65.70         62.57         5.22 o                         
  -2   7   8        392.70        395.58        15.35 o                         
  -1   7   8         46.24         52.58         4.85 o                         
   0   7   8        271.97        269.61        11.53 o                         
   1   7   8          4.68          6.06         1.43 o                         
   2   7   8       1072.61       1129.45        19.61 o                         
   3   7   8        279.97        282.23         9.09 o                         
   4   7   8        181.76        177.72         7.18 o                         
   5   7   8        172.98        170.88         8.63 o                         
   6   7   8         79.97         91.68         4.76 o                         
   7   7   8          5.47          7.57         1.01 o                         
   8   7   8          0.93          0.29         0.35 o                         
 -11   8   8        269.50        257.44        10.82 o                         
 -10   8   8          0.96          1.40         2.13 o                         
  -9   8   8         45.59         46.81         4.82 o                         
  -8   8   8         63.44         60.57         4.93 o                         
  -7   8   8         58.22         42.22         4.26 o                         
  -6   8   8        195.76        194.38         9.37 o                         
  -5   8   8         57.41         77.25         9.74 o                         
  -4   8   8         22.82         25.99         3.20 o                         
  -3   8   8          8.64          9.69         2.36 o                         
  -2   8   8        871.70        898.77        22.28 o                         
  -1   8   8         96.41         94.65         6.95 o                         
   0   8   8          0.58          1.59         1.97 o                         
   1   8   8        154.72        154.80         7.38 o                         
   2   8   8        181.75        203.60         8.66 o                         
   3   8   8        125.64        110.43         5.56 o                         
   4   8   8        518.80        531.94        18.03 o                         
   5   8   8          7.51          7.18         1.50 o                         
   6   8   8          4.84          4.94         0.98 o                         
   7   8   8          6.28          4.66         0.81 o                         
 -10   9   8         41.61         44.59         3.85 o                         
  -9   9   8         35.66         36.16         4.04 o                         
  -8   9   8         94.42         88.15         5.77 o                         
  -7   9   8        644.58        625.57        21.01 o                         
  -6   9   8         21.98         29.28         3.58 o                         
  -5   9   8         27.96         19.56         3.37 o                         
  -4   9   8        347.87        323.19        19.73 o                         
  -3   9   8        550.80        678.89        24.42 o                         
  -2   9   8        972.91       1109.52        25.01 o                         
  -1   9   8        157.87        160.08         8.03 o                         
   0   9   8       2024.92       2060.05        44.51 o                         
   1   9   8        317.96        338.79        11.06 o                         
   2   9   8          8.71         11.39         2.09 o                         
   3   9   8         12.66          8.21         1.82 o                         
   4   9   8         40.00         40.18         3.79 o                         
   5   9   8         69.40         62.53         3.74 o                         
   6   9   8        174.62        195.16         6.18 o                         
   7   9   8         12.93         16.04         1.31 o                         
 -10  10   8         14.36         26.42         8.54 o                         
  -9  10   8        193.32        200.97         8.54 o                         
  -8  10   8          8.66          5.53         1.64 o                         
  -7  10   8         56.26         65.12         4.97 o                         
  -6  10   8        389.48        426.45        12.78 o                         
  -5  10   8        770.04        918.75        64.44 o                         
  -4  10   8         17.99         15.95         6.13 o                         
  -3  10   8         45.25         37.95         8.74 o                         
  -2  10   8         84.24        104.83         7.56 o                         
  -1  10   8        521.62        544.42        57.05 o                         
   0  10   8       1285.92       1339.53        34.31 o                         
   1  10   8         62.06         66.13         4.78 o                         
   2  10   8         78.79         83.73         5.38 o                         
   3  10   8          7.83         11.34         2.17 o                         
   4  10   8          4.15          9.84         1.84 o                         
   5  10   8        104.72         98.73         5.17 o                         
   6  10   8          8.79          5.94         0.94 o                         
  -9  11   8         11.92         12.94         3.65 o                         
  -8  11   8          6.50          5.21         1.17 o                         
  -7  11   8        168.35        161.42         7.02 o                         
  -6  11   8         56.59         47.21         4.80 o                         
  -5  11   8        322.29        365.33        22.75 o                         
  -4  11   8        186.63        218.47        22.27 o                         
  -3  11   8          6.82          4.49         4.31 o                         
  -2  11   8        195.40        213.96        33.48 o                         
  -1  11   8         12.81         13.29         3.26 o                         
   0  11   8        220.22        267.72        41.43 o                         
   1  11   8         82.58         83.38         5.13 o                         
   2  11   8          2.42          3.25         1.56 o                         
   3  11   8        348.09        328.22        13.21 o                         
   4  11   8         62.24         52.97         3.74 o                         
   5  11   8          5.33          6.76         1.26 o                         
   6  11   8         79.53         83.63         4.16 o                         
  -8  12   8        104.04        118.72        10.64 o                         
  -7  12   8         99.91        115.15         8.05 o                         
  -6  12   8         36.45         34.80         4.84 o                         
  -5  12   8         77.80         92.32         8.09 o                         
  -4  12   8        153.38        167.79        15.81 o                         
  -3  12   8         12.08         12.75         2.79 o                         
  -2  12   8        596.20        534.56        48.31 o                         
  -1  12   8        975.70        840.48        60.12 o                         
   0  12   8        266.81        315.03        42.53 o                         
   1  12   8          0.23         -0.40         0.75 o                         
   2  12   8          1.66          1.90         1.03 o                         
   3  12   8        365.49        343.05         9.05 o                         
   4  12   8        224.51        188.40         7.33 o                         
   5  12   8         11.76         12.19         2.06 o                         
  -7  13   8         84.60         63.19        11.19 o                         
  -6  13   8         19.42         18.19         3.16 o                         
  -5  13   8         11.94          8.74         3.52 o                         
  -4  13   8        335.25        388.64        16.42 o                         
  -3  13   8        760.70        984.62        26.11 o                         
  -2  13   8         22.59         33.10         5.73 o                         
  -1  13   8         77.06         81.69        18.65 o                         
   0  13   8          4.75         14.47         9.93 o                         
   1  13   8        274.35        242.35        12.14 o                         
   2  13   8        239.37        229.18        16.60 o                         
   3  13   8          8.20          8.42         1.42 o                         
  -5  14   8        385.36        492.53        35.30 o                         
  -4  14   8         61.65         45.51         4.97 o                         
  -3  14   8          0.18         -4.40         4.40 o                         
  -2  14   8         87.88         84.53         7.87 o                         
  -1  14   8         73.29         69.69         7.18 o                         
   0  14   8        144.13        102.66        10.90 o                         
   1  14   8         16.86         10.72         2.71 o                         
   2  14   8        103.22         84.61        14.56 o                         
  -3  15   8        241.31        368.88        29.84 o                         
  -2  15   8         11.28          5.77         1.70 o                         
 -11   1   9         44.93         43.59         7.59 o                         
 -10   1   9        113.75        111.00         9.93 o                         
  -9   1   9          0.12          0.36         1.56 o                         
  -8   1   9        176.05        197.35         9.77 o                         
  -7   1   9        845.59        802.62        27.49 o                         
  -6   1   9          6.67          9.95         2.37 o                         
  -5   1   9       1589.14       1675.91        64.92 o                         
  -4   1   9          0.20          0.80         1.55 o                         
  -3   1   9        177.29        162.35         6.03 o                         
  -2   1   9        106.20        103.88         4.24 o                         
  -1   1   9          0.43          0.86         0.94 o                         
   0   1   9        276.22        295.22        12.74 o                         
   1   1   9         82.65         92.46         4.50 o                         
   2   1   9        145.64        150.63         7.24 o                         
   3   1   9         38.63         51.42         3.90 o                         
   4   1   9        415.57        402.48        27.79 o                         
   5   1   9          4.15          1.57         1.53 o                         
   6   1   9         47.78         58.04         5.89 o                         
   7   1   9        111.10        134.40        11.46 o                         
   8   1   9         22.66         20.00         2.65 o                         
 -11   2   9         84.20         80.26        10.34 o                         
 -10   2   9         37.34         34.08         5.59 o                         
  -9   2   9         10.22          7.27         1.97 o                         
  -8   2   9        140.29        140.95         9.77 o                         
  -7   2   9        374.34        352.20        18.02 o                         
  -6   2   9         30.35         31.11         4.43 o                         
  -5   2   9       1584.86       1689.32        65.75 o                         
  -4   2   9        347.24        393.78        17.78 o                         
  -3   2   9         59.35         54.08         3.61 o                         
  -2   2   9         46.02         48.12         3.34 o                         
  -1   2   9         98.27         92.42         4.14 o                         
   0   2   9        576.32        637.37        15.83 o                         
   1   2   9        101.87         95.86         5.23 o                         
   2   2   9        296.14        289.88        10.36 o                         
   3   2   9         16.65          7.69         1.94 o                         
   4   2   9        433.05        416.60        17.15 o                         
   5   2   9         71.81         65.27        11.07 o                         
   6   2   9        167.87        174.31        32.98 o                         
   7   2   9         41.18         45.89         4.20 o                         
   8   2   9         81.35         85.56         5.35 o                         
 -11   3   9         95.27         84.93        10.69 o                         
 -10   3   9         59.15         62.28         6.05 o                         
  -9   3   9         41.00         33.99         5.19 o                         
  -8   3   9         71.81         54.91         6.50 o                         
  -7   3   9          2.94          2.42         1.73 o                         
  -6   3   9         33.08         28.93         4.48 o                         
  -5   3   9        554.44        576.21        19.47 o                         
  -4   3   9        136.24        143.82         6.18 o                         
  -3   3   9          2.09          4.22         1.39 o                         
  -2   3   9          1.69          4.95         1.30 o                         
  -1   3   9         51.55         40.73         3.53 o                         
   0   3   9        445.76        447.61        14.22 o                         
   1   3   9        893.50        918.17        16.97 o                         
   2   3   9        368.32        389.11        14.74 o                         
   3   3   9          0.28          1.88         1.17 o                         
   4   3   9          1.18          0.32         1.18 o                         
   5   3   9        715.43        664.39        20.80 o                         
   6   3   9        113.28        119.36         7.35 o                         
   7   3   9         57.63         61.32         6.97 o                         
   8   3   9         65.81         65.76         3.75 o                         
 -11   4   9        306.22        297.43        19.55 o                         
 -10   4   9         66.52         67.02         6.35 o                         
  -9   4   9         22.81         25.69         4.41 o                         
  -8   4   9         19.02         25.04         4.63 o                         
  -7   4   9        515.77        501.17        20.13 o                         
  -6   4   9        113.31        101.08         7.99 o                         
  -5   4   9        122.03        127.92        10.85 o                         
  -4   4   9       1508.19       1652.91        53.76 o                         
  -3   4   9         76.82         80.84         4.80 o                         
  -2   4   9       1741.59       1869.43        78.35 o                         
  -1   4   9        157.98        156.37         7.25 o                         
   0   4   9          9.37         12.72         3.51 o                         
   1   4   9         44.03         43.64         3.88 o                         
   2   4   9       2272.86       2155.48        27.76 o                         
   3   4   9         42.46         42.29         3.53 o                         
   4   4   9        217.52        220.96         9.23 o                         
   5   4   9          0.85          2.60         0.97 o                         
   6   4   9        183.87        154.02         5.29 o                         
   7   4   9          7.79         10.31         1.49 o                         
   8   4   9        355.78        363.24        16.87 o                         
 -11   5   9         73.09         62.82         8.85 o                         
 -10   5   9          9.19          9.75         2.18 o                         
  -9   5   9         81.93         84.97         7.04 o                         
  -8   5   9        731.21        721.53        23.39 o                         
  -7   5   9         37.78         44.34         5.92 o                         
  -6   5   9         41.41         34.36         5.32 o                         
  -5   5   9        921.51        930.12        35.20 o                         
  -4   5   9        778.74        879.79        47.92 o                         
  -3   5   9         23.98         19.45         2.57 o                         
  -2   5   9         46.10         64.39         4.49 o                         
  -1   5   9        438.80        447.44        13.15 o                         
   0   5   9          4.81         12.48         3.22 o                         
   1   5   9        577.53        493.33        17.81 o                         
   2   5   9         43.45         41.18         3.37 o                         
   3   5   9          2.08          0.63         0.88 o                         
   4   5   9        233.86        193.52         7.61 o                         
   5   5   9        138.54        134.61         4.61 o                         
   6   5   9        803.08        799.82        24.80 o                         
   7   5   9        415.75        369.21        18.55 o                         
 -11   6   9         81.24         98.27        10.20 o                         
 -10   6   9         19.31         11.14         2.32 o                         
  -9   6   9        233.07        203.53        10.61 o                         
  -8   6   9        155.48        133.01         9.08 o                         
  -7   6   9        454.73        429.67        16.71 o                         
  -6   6   9        238.91        257.32        18.13 o                         
  -5   6   9       1281.29       1223.57        56.62 o                         
  -4   6   9         58.59         41.91         4.51 o                         
  -3   6   9          2.88          3.51         1.67 o                         
  -2   6   9       1314.46       1224.02        25.71 o                         
  -1   6   9        205.57        225.13        10.71 o                         
   0   6   9          9.58          9.21         3.06 o                         
   1   6   9        225.90        199.76         9.54 o                         
   2   6   9        441.90        500.04        11.75 o                         
   3   6   9          7.01          8.46         1.52 o                         
   4   6   9        502.95        454.68        13.95 o                         
   5   6   9         36.66         37.27         2.98 o                         
   6   6   9        105.95         91.34         3.27 o                         
   7   6   9         77.63         78.75         3.90 o                         
 -11   7   9         36.21         44.62         6.11 o                         
 -10   7   9          0.52         -0.10         1.06 o                         
  -9   7   9        670.83        710.60        20.17 o                         
  -8   7   9        473.55        473.49        19.69 o                         
  -7   7   9          7.23          4.36         2.89 o                         
  -6   7   9         14.20         11.77         4.54 o                         
  -5   7   9          8.68         11.96         3.55 o                         
  -4   7   9        294.09        327.22        32.52 o                         
  -3   7   9        819.97        829.95        20.24 o                         
  -2   7   9        786.85        841.30        17.96 o                         
  -1   7   9        885.87        856.84        35.99 o                         
   0   7   9        303.98        288.42        25.66 o                         
   1   7   9         59.06         55.84        11.57 o                         
   2   7   9        294.44        323.31        10.81 o                         
   3   7   9        229.11        238.38         7.79 o                         
   4   7   9         85.83         82.81         5.19 o                         
   5   7   9         89.16        104.20         7.00 o                         
   6   7   9          3.55          0.85         0.45 o                         
   7   7   9        359.78        321.81         7.21 o                         
 -10   8   9         79.22         80.01        11.13 o                         
  -9   8   9        139.21        116.14         8.19 o                         
  -8   8   9        217.58        211.99        10.45 o                         
  -7   8   9        491.66        495.57        16.66 o                         
  -6   8   9        528.33        490.93        16.60 o                         
  -5   8   9          9.71         12.06         2.58 o                         
  -4   8   9         81.94         81.41         5.61 o                         
  -3   8   9          0.63          1.16         0.93 o                         
  -2   8   9        376.88        428.68        12.39 o                         
  -1   8   9        208.09        210.81        13.62 o                         
   0   8   9        265.53        294.89        15.41 o                         
   1   8   9         11.32         16.76         3.69 o                         
   2   8   9         21.27         21.17         2.73 o                         
   3   8   9          3.21          3.90         1.44 o                         
   4   8   9        309.29        327.23        10.90 o                         
   5   8   9        110.80        114.45         5.96 o                         
   6   8   9          3.38          3.15         0.71 o                         
  -9   9   9        155.38        155.42         7.34 o                         
  -8   9   9         64.51         64.52         5.23 o                         
  -7   9   9         27.47         24.70         3.35 o                         
  -6   9   9         14.83         10.57         2.33 o                         
  -5   9   9        390.34        398.98        14.85 o                         
  -4   9   9        392.42        464.00        25.04 o                         
  -3   9   9         13.56         22.82         4.00 o                         
  -2   9   9         52.56         50.12         4.67 o                         
  -1   9   9        397.68        431.49        15.19 o                         
   0   9   9         29.25         32.48         7.03 o                         
   1   9   9        374.17        357.68        18.40 o                         
   2   9   9         65.87         64.46         4.52 o                         
   3   9   9         46.89         46.07         3.73 o                         
   4   9   9          0.71          0.54         0.73 o                         
   5   9   9        191.27        182.03        12.79 o                         
   6   9   9          8.44          6.05         1.80 o                         
  -9  10   9          0.27          0.85         1.71 o                         
  -8  10   9         90.90         81.82         6.73 o                         
  -7  10   9         13.43         14.65         5.40 o                         
  -6  10   9         47.82         45.31         4.61 o                         
  -5  10   9          0.19          4.45         1.86 o                         
  -4  10   9         12.39         14.69         2.99 o                         
  -3  10   9          0.18          0.10         1.38 o                         
  -2  10   9          5.43          4.04         1.84 o                         
  -1  10   9         20.69         24.67         4.27 o                         
   0  10   9          3.02          2.46         1.37 o                         
   1  10   9         94.92        102.17         7.87 o                         
   2  10   9         16.55         14.40         2.06 o                         
   3  10   9         26.00         18.44         2.18 o                         
   4  10   9         31.01         26.25         2.42 o                         
   5  10   9        138.71        153.19         8.08 o                         
  -8  11   9         66.45         63.23         7.76 o                         
  -7  11   9          1.14         -0.14         1.19 o                         
  -6  11   9          1.54         -1.14         1.97 o                         
  -5  11   9        154.60        146.40         7.78 o                         
  -4  11   9          2.01         -0.06         2.52 o                         
  -3  11   9         25.17         33.70         8.40 o                         
  -2  11   9          4.18          4.09         1.84 o                         
  -1  11   9         44.37         42.46         4.90 o                         
   0  11   9          0.35         -0.81         1.53 o                         
   1  11   9         42.01         41.27         3.81 o                         
   2  11   9         18.57         17.41         2.04 o                         
   3  11   9         29.90         24.92         2.24 o                         
   4  11   9        139.54        135.80         9.65 o                         
  -7  12   9          6.61          4.78         5.57 o                         
  -6  12   9          1.05          1.13         1.01 o                         
  -5  12   9          1.78          3.75         2.90 o                         
  -4  12   9        110.81         85.71         7.03 o                         
  -3  12   9        339.23        394.97        42.64 o                         
   0  12   9         12.44          8.45         1.89 o                         
   1  12   9          1.75          1.35         4.36 o                         
   2  12   9          4.22          4.09         1.77 o                         
   3  12   9         54.62         50.96         4.36 o                         
  -5  13   9         10.94         13.35         2.50 o                         
  -4  13   9        502.30        440.67       147.37 o                         
  -3  13   9        192.69        149.10        38.60 o                         
  -2  13   9          1.73          0.72         4.36 o                         
  -1  13   9        437.33        374.00        18.78 o                         
  -3  14   9         69.61         34.06         4.90 o                         
  -2  14   9        144.50         92.75         8.09 o                         
  -1  14   9          6.59          2.47         1.57 o                         
 -10   0  10        147.47        183.71        11.10 o                         
  -9   0  10          0.87          2.06         2.10 o                         
  -8   0  10         39.61         35.09         6.69 o                         
  -7   0  10       3029.23       3306.47        68.50 o                         
  -6   0  10        184.79        191.41        15.87 o                         
  -5   0  10       1820.11       1902.92        76.10 o                         
  -4   0  10        893.96        922.05        35.00 o                         
  -3   0  10         37.87         30.54         6.31 o                         
  -2   0  10        876.58       1061.53        24.06 o                         
  -1   0  10        335.96        391.40        15.15 o                         
   0   0  10        565.94        485.64        16.64 o                         
   1   0  10        221.73        218.66        11.10 o                         
   2   0  10          6.50          2.27         1.58 o                         
   3   0  10        435.64        407.43        24.31 o                         
   4   0  10        126.63        108.16        11.64 o                         
   5   0  10         18.42         22.96         4.76 o                         
   7   0  10        397.13        350.73        10.29 o                         
 -10   1  10        243.09        256.18        21.07 o                         
  -9   1  10        172.72        207.21        11.67 o                         
  -8   1  10        131.65        142.87         8.88 o                         
  -7   1  10          1.24          0.93         2.07 o                         
  -6   1  10       1299.14       1398.49        37.75 o                         
  -5   1  10        519.89        536.77        22.24 o                         
  -4   1  10        630.44        681.23        26.37 o                         
  -3   1  10        147.76        194.29         9.99 o                         
  -2   1  10         98.50        101.47         5.34 o                         
  -1   1  10        519.39        552.96        15.02 o                         
   0   1  10       1521.96       1640.30        55.93 o                         
   1   1  10         29.48         53.59         3.88 o                         
   2   1  10        114.15        115.57        12.33 o                         
   3   1  10        249.51        230.01        12.93 o                         
   4   1  10         48.33         53.47         7.68 o                         
   5   1  10        303.02        316.89        18.20 o                         
   7   1  10        211.85        209.22         7.95 o                         
 -11   2  10        431.92        481.62        21.07 o                         
 -10   2  10        138.70        154.47        10.85 o                         
  -9   2  10         18.23         23.49         4.85 o                         
  -8   2  10       1039.33       1286.86        53.90 o                         
  -7   2  10       1152.63       1263.13        37.08 o                         
  -6   2  10        245.12        225.08        14.80 o                         
  -5   2  10         59.68         68.66         7.98 o                         
  -4   2  10        238.59        207.53        14.66 o                         
  -3   2  10       1198.96       1369.79        40.77 o                         
  -2   2  10        305.46        339.81        10.67 o                         
  -1   2  10        189.87        204.31        11.23 o                         
   0   2  10         59.28         83.24         6.10 o                         
   1   2  10        101.51         92.18         6.42 o                         
   2   2  10        152.23        168.23         8.61 o                         
   3   2  10        315.17        350.24        11.59 o                         
   4   2  10         49.06         54.31         6.50 o                         
   5   2  10          0.19          1.17         1.62 o                         
   6   2  10        368.42        345.42        29.25 o                         
   7   2  10         18.50         20.00         2.47 o                         
 -11   3  10         21.14         26.56         5.12 o                         
 -10   3  10        441.40        443.04        18.28 o                         
  -9   3  10        459.09        467.77        21.51 o                         
  -8   3  10        385.13        446.69        18.81 o                         
  -7   3  10         43.52         37.74         6.03 o                         
  -6   3  10        527.68        614.30        28.35 o                         
  -5   3  10        431.11        426.84        20.03 o                         
  -4   3  10       1145.45       1267.50        92.59 o                         
  -3   3  10         19.23         18.16         3.46 o                         
  -2   3  10         39.21         34.58         3.61 o                         
  -1   3  10         91.25        100.08         6.34 o                         
   0   3  10         76.52         94.52         6.57 o                         
   1   3  10        177.83        225.21        10.84 o                         
   2   3  10        112.54         86.35         6.13 o                         
   3   3  10          8.65          8.82         1.54 o                         
   4   3  10         17.40         16.52         2.04 o                         
   5   3  10        340.40        352.66         8.63 o                         
   6   3  10         42.61         47.58         3.57 o                         
   7   3  10         24.40         23.68         2.65 o                         
 -11   4  10        440.78        476.50        20.54 o                         
 -10   4  10        147.59        138.83         9.94 o                         
  -9   4  10          9.81         10.79         3.43 o                         
  -8   4  10        186.40        175.38        11.16 o                         
  -7   4  10          5.26          5.97         2.74 o                         
  -6   4  10        184.21        186.72        16.02 o                         
  -5   4  10        126.41        116.51        10.28 o                         
  -4   4  10          8.20          6.83         2.04 o                         
  -3   4  10        589.35        582.39        25.66 o                         
  -2   4  10          1.60          1.28         1.38 o                         
  -1   4  10          4.82         12.09         2.89 o                         
   0   4  10         72.34         73.59         7.07 o                         
   1   4  10        246.88        262.16        13.15 o                         
   2   4  10        222.52        215.56        11.99 o                         
   3   4  10        185.36        176.47         8.82 o                         
   4   4  10         52.41         74.59         3.97 o                         
   5   4  10        216.19        197.37         7.59 o                         
   6   4  10         89.39         85.75         4.80 o                         
 -10   5  10        269.47        246.62        12.85 o                         
  -9   5  10        173.47        149.36        11.62 o                         
  -8   5  10          8.67          4.14         3.64 o                         
  -7   5  10        125.14        113.81        12.11 o                         
  -6   5  10          7.46          4.44         3.26 o                         
  -5   5  10         34.60         33.95         6.93 o                         
  -4   5  10        135.70        157.15        17.71 o                         
  -3   5  10        695.11        756.17        55.34 o                         
  -2   5  10         47.26         45.90         4.23 o                         
  -1   5  10        639.10        711.15        31.03 o                         
   0   5  10          1.02          0.50         2.40 o                         
   1   5  10         26.73         23.92         4.17 o                         
   2   5  10        643.21        588.38        19.83 o                         
   3   5  10         75.45         60.13         4.84 o                         
   4   5  10         38.75         45.33         4.09 o                         
   5   5  10        228.56        213.68         6.74 o                         
   6   5  10          5.95          2.58         0.90 o                         
 -10   6  10         38.33         30.30         4.27 o                         
  -9   6  10        118.55        110.79        13.30 o                         
  -8   6  10          2.14          0.40         1.50 o                         
  -7   6  10        283.62        278.22        18.09 o                         
  -6   6  10         46.80         46.82         8.10 o                         
  -5   6  10          0.33          3.73         3.37 o                         
  -4   6  10          7.75         11.08         2.17 o                         
  -3   6  10        190.26        199.94         8.40 o                         
  -2   6  10          0.03          3.29         1.41 o                         
  -1   6  10        697.13        811.90        22.15 o                         
   0   6  10        155.86        152.67         9.90 o                         
   1   6  10         58.26         59.92         6.39 o                         
   2   6  10          8.52          7.42         2.38 o                         
   3   6  10        145.95        132.24         6.36 o                         
   4   6  10        543.04        533.29        11.61 o                         
   5   6  10        224.56        235.52        13.20 o                         
   6   6  10        115.56         95.00        12.49 o                         
 -10   7  10         74.58         99.67         9.44 o                         
  -9   7  10         16.27          8.79         2.42 o                         
  -8   7  10         57.84         46.84         6.67 o                         
  -7   7  10         39.69         30.78         7.82 o                         
  -6   7  10          0.05          1.52         4.18 o                         
  -5   7  10         10.50         12.21         3.15 o                         
  -4   7  10         11.72         15.24         2.57 o                         
  -3   7  10        141.34        150.58         7.07 o                         
  -2   7  10        272.37        326.72        10.65 o                         
  -1   7  10         15.52         16.13         3.31 o                         
   0   7  10       1023.23       1016.43        43.25 o                         
   1   7  10          6.23          2.89         3.26 o                         
   2   7  10         84.73         73.70         7.98 o                         
   3   7  10         63.73         56.07         3.92 o                         
   4   7  10         32.54         21.02         2.25 o                         
   5   7  10          6.47          3.67         0.78 o                         
   6   7  10         37.12         39.32         4.85 o                         
  -9   8  10         49.29         51.78         5.74 o                         
  -8   8  10          9.15          9.75         3.14 o                         
  -7   8  10          0.59          0.72         3.64 o                         
  -6   8  10          0.44          2.48         1.39 o                         
  -5   8  10         23.48         15.30         2.95 o                         
  -4   8  10          4.71          7.48         2.89 o                         
  -3   8  10        283.21        345.36        17.64 o                         
  -2   8  10          8.79          8.38         2.29 o                         
  -1   8  10         10.65         16.61         2.86 o                         
   0   8  10          0.64          0.71         1.89 o                         
   1   8  10        176.10        169.62        20.51 o                         
   2   8  10        434.83        450.31        40.37 o                         
   3   8  10        251.27        213.39        10.81 o                         
   4   8  10         50.50         42.21         5.86 o                         
   5   8  10          0.33          0.04         0.50 o                         
  -8   9  10          5.87          2.95         4.04 o                         
  -7   9  10         46.93         35.77         5.41 o                         
  -6   9  10         55.38         41.26         7.26 o                         
  -5   9  10         97.19         90.73        11.34 o                         
  -4   9  10         34.76         31.90         4.49 o                         
  -3   9  10          2.52          2.11         1.07 o                         
  -2   9  10         48.00         37.97         5.39 o                         
  -1   9  10         33.63         33.44         3.70 o                         
   0   9  10         78.45         89.36         6.27 o                         
   1   9  10          6.30          1.90         3.68 o                         
   2   9  10         95.43         80.94        10.76 o                         
   3   9  10         27.11         25.48         4.68 o                         
   4   9  10        124.15        125.70        11.03 o                         
  -8  10  10        103.80        138.09        13.17 o                         
  -7  10  10        153.54        184.57        10.19 o                         
  -6  10  10        226.98        219.42        12.17 o                         
  -5  10  10         43.29         22.36         6.45 o                         
  -4  10  10          6.69          4.55         2.30 o                         
  -2  10  10         28.17         40.58         4.54 o                         
  -1  10  10        123.08        116.25         8.13 o                         
   0  10  10          6.80          6.08         1.93 o                         
   1  10  10          0.34          0.61         1.62 o                         
   2  10  10        172.01        170.43        12.22 o                         
   3  10  10         87.13         87.93         5.04 o                         
   4  10  10        129.08        129.46         6.47 o                         
  -7  11  10         98.81        125.42        12.31 o                         
  -6  11  10         30.95         29.75         6.83 o                         
  -5  11  10        105.15         83.53        36.96 o                         
  -4  11  10        254.91        240.64        65.76 o                         
  -3  11  10         96.22         57.52         8.00 o                         
  -2  11  10          3.53          6.43         1.57 o                         
  -1  11  10        204.86        247.42         9.89 o                         
   0  11  10        163.95        181.99         8.85 o                         
   1  11  10        142.94        149.10         8.04 o                         
   2  11  10        118.82        108.79         6.38 o                         
  -4  12  10          0.26          0.31         1.44 o                         
  -2  12  10         43.06         22.33         4.31 o                         
  -9   1  11        167.49        149.69        10.46 o                         
  -8   1  11         27.56         26.05         4.32 o                         
  -7   1  11        846.00        877.06        21.49 o                         
  -6   1  11        485.41        505.75        17.04 o                         
  -5   1  11         36.71         40.54         4.92 o                         
  -4   1  11         34.39         38.92         4.72 o                         
  -3   1  11        491.39        503.36        20.30 o                         
  -2   1  11          0.79         -0.10         1.39 o                         
  -1   1  11        102.22        106.52         5.94 o                         
   0   1  11          2.70          4.70         1.57 o                         
   1   1  11          2.29          3.23         1.15 o                         
   2   1  11        152.68        108.98        12.83 o                         
   3   1  11         17.40         19.71         3.22 o                         
   4   1  11        117.44        100.88         7.86 o                         
   5   1  11         50.46         40.22         2.87 o                         
 -10   2  11         39.39         38.59         4.34 o                         
  -9   2  11         83.08         77.75         7.67 o                         
  -8   2  11        330.46        357.71        18.70 o                         
  -7   2  11        641.27        715.50        31.90 o                         
  -6   2  11         31.06         28.99         5.16 o                         
  -5   2  11        611.02        641.71        26.62 o                         
  -4   2  11        223.26        226.67        13.99 o                         
  -3   2  11        267.33        273.80        15.06 o                         
  -2   2  11        560.56        634.13        16.75 o                         
  -1   2  11         22.86         32.35         4.42 o                         
   0   2  11          0.34         -0.71         1.33 o                         
   1   2  11         65.52         92.58         6.13 o                         
   2   2  11        517.66        497.04        14.61 o                         
   3   2  11         40.91         37.43         3.81 o                         
   4   2  11         36.40         36.11         3.11 o                         
   5   2  11          1.82         -0.28         1.06 o                         
 -10   3  11         96.86         89.36         6.74 o                         
  -9   3  11        154.89        181.47        11.77 o                         
  -8   3  11         59.89         59.77         7.47 o                         
  -7   3  11        158.16        174.31        13.76 o                         
  -6   3  11          5.83          6.48         3.46 o                         
  -5   3  11        297.84        305.26        16.05 o                         
  -4   3  11         76.30         65.75         9.00 o                         
  -3   3  11         54.44         65.60         4.93 o                         
  -2   3  11         48.82         45.41         4.53 o                         
  -1   3  11         57.01         63.25         6.05 o                         
   0   3  11         72.11         98.67         7.47 o                         
   1   3  11         31.36         37.05         4.61 o                         
   2   3  11          0.04          2.83         1.26 o                         
   3   3  11        146.32        119.93         7.10 o                         
   4   3  11        227.47        229.38        10.15 o                         
   5   3  11        381.26        329.46         8.30 o                         
 -10   4  11          0.49         -1.26         1.75 o                         
  -9   4  11        179.52        193.79        11.98 o                         
  -8   4  11        235.21        238.14        14.84 o                         
  -7   4  11        184.35        200.83        14.81 o                         
  -6   4  11        130.64        121.83        11.91 o                         
  -5   4  11        176.79        182.60        14.82 o                         
  -4   4  11        365.07        419.61        22.36 o                         
  -3   4  11         20.51         23.33         3.12 o                         
  -2   4  11        262.71        280.12        17.15 o                         
  -1   4  11          8.87          6.54         1.82 o                         
   0   4  11        219.92        198.61        10.61 o                         
   1   4  11         13.09         14.36         2.85 o                         
   2   4  11        372.28        373.04        13.48 o                         
   3   4  11        101.48        122.26         9.44 o                         
   4   4  11          0.11          0.09         0.36 o                         
   5   4  11          4.35          2.47         1.17 o                         
  -9   5  11        367.77        413.53        16.72 o                         
  -8   5  11         51.73         47.88         6.53 o                         
  -7   5  11        525.15        563.92        25.39 o                         
  -6   5  11        101.91        106.54        13.30 o                         
  -5   5  11        442.99        445.24        50.10 o                         
  -4   5  11         28.03         28.74         6.25 o                         
  -3   5  11          0.05         -0.11         1.01 o                         
  -2   5  11         48.13         67.81         5.35 o                         
  -1   5  11        364.97        400.07        14.50 o                         
   0   5  11        479.93        531.97        35.12 o                         
   1   5  11        226.45        237.66        29.66 o                         
   2   5  11         10.79         12.70         2.63 o                         
   3   5  11         71.13         57.63         8.52 o                         
   4   5  11        767.19        770.01        15.08 o                         
   5   5  11        872.55        673.95        20.99 o                         
  -9   6  11         10.94          8.00         2.24 o                         
  -8   6  11        257.43        277.15        14.79 o                         
  -7   6  11        398.54        439.01        20.08 o                         
  -6   6  11        156.84        146.69        12.24 o                         
  -5   6  11         10.33         11.54         3.92 o                         
  -4   6  11        736.25        669.89        26.72 o                         
  -3   6  11         93.53        101.15         6.45 o                         
  -2   6  11        421.88        514.11        29.19 o                         
  -1   6  11        804.62        942.66        76.53 o                         
   0   6  11         54.94         70.49         7.91 o                         
   1   6  11        142.82        120.88        15.32 o                         
   2   6  11        426.22        400.90        42.37 o                         
   3   6  11        187.09        192.19        20.81 o                         
   4   6  11         86.06         93.84         5.06 o                         
   5   6  11         11.34          5.71         1.80 o                         
  -9   7  11          5.68          5.80         2.29 o                         
  -8   7  11        103.27         93.15         8.00 o                         
  -7   7  11         10.93         10.65         2.91 o                         
  -6   7  11        234.04        231.70        14.45 o                         
  -5   7  11        761.77        745.69        42.33 o                         
  -4   7  11        437.91        420.19        20.04 o                         
  -3   7  11         47.00         48.42         4.76 o                         
  -2   7  11         10.65         15.57         5.08 o                         
  -1   7  11        868.18        982.97       121.08 o                         
   0   7  11        276.10        293.27        17.17 o                         
   1   7  11       1113.81       1167.26       100.14 o                         
   2   7  11        121.26        135.92         7.23 o                         
   3   7  11        658.86        651.22        41.05 o                         
   4   7  11        401.42        438.07         9.97 o                         
  -8   8  11        167.99        187.05        10.02 o                         
  -7   8  11        247.87        271.47        13.57 o                         
  -6   8  11          5.14         12.80         3.00 o                         
  -5   8  11        393.74        420.41        41.79 o                         
  -4   8  11        239.84        291.29        15.47 o                         
  -3   8  11        212.51        217.13        20.18 o                         
  -2   8  11        188.55        200.01         8.17 o                         
  -1   8  11        122.16        150.60         9.21 o                         
   0   8  11        136.69        122.34        10.96 o                         
   1   8  11         30.28         31.57         3.36 o                         
   2   8  11       1028.35       1078.19        94.90 o                         
   3   8  11        977.87       1047.83        16.58 o                         
  -7   9  11          4.23          2.26         3.98 o                         
  -6   9  11         47.44         52.45         5.67 o                         
  -5   9  11         39.51         22.06         5.98 o                         
  -4   9  11         64.07         43.76        27.41 o                         
  -2   9  11          1.52          0.31         0.67 o                         
  -1   9  11        521.52        559.00        32.92 o                         
   0   9  11        114.54        134.51         6.28 o                         
   1   9  11         64.71         69.59         6.49 o                         
   2   9  11         12.60         15.78         2.63 o                         
   3   9  11        102.47        112.29         5.71 o                         
  -5  10  11         15.37          6.61         3.33 o                         
  -4  10  11          4.42          0.45         0.85 o                         
  -1  10  11        174.97        197.18         8.40 o                         
   0  10  11          4.05          2.97         1.17 o                         
   1  10  11         11.51         11.91         2.07 o                         
  -2  11  11         25.27          8.22         2.38 o                         
  -1  11  11          0.28         -1.75         1.75 o                         
  -8   0  12        170.76        198.71        18.06 o                         
  -7   0  12        266.41        268.04        14.24 o                         
  -6   0  12        401.32        472.38        24.45 o                         
  -5   0  12        279.36        328.75        27.19 o                         
  -4   0  12        426.39        512.94        34.42 o                         
  -3   0  12        151.92        186.21        20.04 o                         
   1   0  12         92.79        114.72        11.28 o                         
  -8   1  12        102.14        118.10         8.70 o                         
  -7   1  12         96.61         96.32         7.43 o                         
  -6   1  12        183.29        196.04        11.26 o                         
  -5   1  12         47.06         49.82         5.80 o                         
  -4   1  12        158.65        166.67        13.96 o                         
  -3   1  12         31.77         30.24         7.77 o                         
   0   1  12        691.49        835.22        32.40 o                         
   1   1  12          2.89         -0.72         2.16 o                         
   2   1  12          0.56          0.90         1.62 o                         
   3   1  12        622.48        595.04        21.52 o                         
  -9   2  12       1109.43       1411.48        40.22 o                         
  -8   2  12          2.22          1.68         1.64 o                         
  -7   2  12        177.59        208.50        17.61 o                         
  -6   2  12          6.32          1.96         2.61 o                         
  -5   2  12         54.43         56.72         7.68 o                         
  -4   2  12        407.73        449.27        31.95 o                         
  -3   2  12        200.82        219.87        22.33 o                         
  -2   2  12         20.21         31.37         7.95 o                         
  -1   2  12        158.44        205.67        16.40 o                         
   0   2  12        158.20        181.33         9.32 o                         
   1   2  12        465.60        477.12        49.79 o                         
   2   2  12        285.46        281.52        16.81 o                         
   3   2  12         80.29         67.00         7.14 o                         
  -9   3  12          6.04          6.34         2.70 o                         
  -8   3  12         86.86         82.68         8.31 o                         
  -7   3  12          1.70          2.90         2.19 o                         
  -6   3  12        367.02        381.11        18.57 o                         
  -5   3  12          5.42          0.68         1.55 o                         
  -4   3  12        120.85        137.23        17.48 o                         
  -3   3  12        112.72        115.71        15.73 o                         
  -1   3  12        166.81        195.36        27.57 o                         
   0   3  12        676.09        730.88        35.57 o                         
   1   3  12         26.86         31.53         3.34 o                         
   2   3  12         35.01         26.21         2.85 o                         
   3   3  12        284.20        272.45        14.65 o                         
   4   3  12        181.01        118.72         8.04 o                         
  -8   4  12         12.28         16.57         4.02 o                         
  -7   4  12          3.26          0.28         3.64 o                         
  -6   4  12          0.67          1.60         2.31 o                         
  -5   4  12          0.19         -2.46         2.46 o                         
  -4   4  12          1.78          1.08         2.29 o                         
  -3   4  12        136.55        170.85        18.60 o                         
  -1   4  12         70.22         62.47        10.94 o                         
   0   4  12          3.67          3.26         1.71 o                         
   1   4  12        120.53        110.51         7.73 o                         
   2   4  12        225.80        254.06        14.47 o                         
   3   4  12         37.42         34.46         3.71 o                         
  -8   5  12          5.96          3.91         1.38 o                         
  -7   5  12          9.13          5.95         2.13 o                         
  -6   5  12         48.21         49.97         6.94 o                         
  -5   5  12         65.70         59.53         7.38 o                         
  -4   5  12          1.68         -2.65         4.27 o                         
  -3   5  12          0.03         -1.21         1.71 o                         
  -1   5  12          9.04         14.81         2.63 o                         
   0   5  12         41.30         68.13         8.63 o                         
   1   5  12          0.04          1.22         0.81 o                         
   2   5  12         53.29         39.82         3.35 o                         
   3   5  12          0.24          0.77         0.47 o                         
  -8   6  12          0.62          3.62         1.43 o                         
  -7   6  12         13.10         21.92         3.72 o                         
  -6   6  12         24.65         24.47         4.35 o                         
  -5   6  12          0.47         -1.71         1.93 o                         
  -4   6  12          0.15          2.83         2.47 o                         
  -1   6  12          2.43          3.65         1.22 o                         
   0   6  12        489.59        510.44        56.28 o                         
   1   6  12          2.72          2.57         1.11 o                         
   2   6  12          3.32          5.74         1.35 o                         
   3   6  12        130.84        123.03         8.58 o                         
  -7   7  12          2.22          2.14         1.41 o                         
  -6   7  12         25.69         32.53         7.23 o                         
  -5   7  12         59.24         51.09         9.12 o                         
  -4   7  12        109.49        123.71        13.39 o                         
  -1   7  12          7.00          8.76         2.11 o                         
   0   7  12         72.03         63.02        10.94 o                         
   1   7  12        124.74        106.28        23.21 o                         
   2   7  12         55.86         81.63         4.06 o                         
  -5   8  12        116.54        119.22        11.86 o                         
   0   8  12         72.49         83.67         5.53 o                         
   1   8  12         73.56         67.94         4.72 o                         
  -7   2  13          5.76          7.59         3.91 o                         
  -6   2  13        117.37        121.46        13.98 o                         
  -5   2  13         91.17         94.95        12.76 o                         
  -7   3  13        122.31        118.32        12.13 o                         
  -6   3  13          1.20         -0.27         2.07 o                         
  -5   3  13         13.25         11.23         4.54 o                         
  -4   3  13        112.17         92.39        11.64 o                         
  -7   4  13         72.08         83.72         9.53 o                         
  -6   4  13         49.16         56.57         8.67 o                         
  -5   4  13         64.27         75.72        10.25 o                         
  -4   4  13        304.47        334.05        20.40 o                         
  -6   5  13         56.63         60.57         8.13 o                         
  -5   5  13        180.87        181.00        14.29 o                         
                                                                                
