# Supplementary material for: Crystal structures of three N,N,N′-tris­ubstituted thio­ureas for reactivity-controlled nanocrystal synthesis
Source: Acta Crystallogr E Crystallogr Commun. 2022 Jan 14;78(Pt 2):184–90. doi: 10.1107/S2056989022000147 (PMC8819444; doi:10.1107/S2056989022000147)
Supplement: Supplementary file 3 [file e-78-00184-2sup3.hkl]

data_2                                                                          
_shelx_title ' ivd013_a.res in P-1'                                             
_shelx_refln_list_code          4                                               
_shelx_F_calc_maximum      140.35                                               
_exptl_crystal_F_000       512.00                                               
_reflns_d_resolution_high  0.8025                                               
                                                                                
loop_                                                                           
 _space_group_symop_operation_xyz                                               
 'x, y, z'                                                                      
 '-x, -y, -z'                                                                   
                                                                                
_cell_length_a     9.8379                                                       
_cell_length_b    10.8014                                                       
_cell_length_c    13.2328                                                       
_cell_angle_alpha  65.913                                                       
_cell_angle_beta   87.752                                                       
_cell_angle_gamma  84.059                                                       
                                                                                
_shelx_F_squared_multiplier     1.000                                           
                                                                                
loop_                                                                           
 _refln_index_h                                                                 
 _refln_index_k                                                                 
 _refln_index_l                                                                 
 _refln_F_squared_calc                                                          
 _refln_F_squared_meas                                                          
 _refln_F_squared_sigma                                                         
 _refln_observed_status                                                         
   1   0   0       1224.01       1212.59         9.34 o                         
   2   0   0      12842.66      12765.12        49.87 o                         
   3   0   0       5807.75       5956.24        50.02 o                         
   4   0   0       2428.18       2562.73        38.55 o                         
   5   0   0        766.54        761.92        28.50 o                         
   6   0   0        476.37        477.40        21.06 o                         
   7   0   0        187.73        162.14         4.94 o                         
   8   0   0        448.82        412.09         8.86 o                         
   9   0   0          0.60          1.01         0.70 o                         
  10   0   0          5.93          4.28         1.17 o                         
  11   0   0         11.05          7.11         1.28 o                         
 -11   1   0          7.13          9.10         1.53 o                         
 -10   1   0         28.69         24.29         2.88 o                         
  -9   1   0         95.98        113.88         4.74 o                         
  -8   1   0        109.96         99.78         4.31 o                         
  -7   1   0          1.74          2.27         1.10 o                         
  -6   1   0        175.04        163.35        12.75 o                         
  -5   1   0        132.80        117.43         9.98 o                         
  -4   1   0        716.92        659.89        21.13 o                         
  -3   1   0       1204.92       1238.94        24.30 o                         
  -2   1   0         92.25         75.86         5.30 o                         
  -1   1   0       3680.68       3584.95        93.57 o                         
   0   1   0          5.82          6.18         0.66 o                         
   1   1   0        342.95        324.34         5.94 o                         
   2   1   0        147.04        155.47         4.61 o                         
   3   1   0        217.27        219.22         6.81 o                         
   4   1   0         59.09         77.57         6.56 o                         
   5   1   0        384.11        395.90        15.90 o                         
   6   1   0        124.57         75.77         7.31 o                         
   7   1   0         89.64         80.66         3.31 o                         
   8   1   0          1.08          3.08         1.20 o                         
   9   1   0         14.60         12.05         1.55 o                         
  10   1   0         58.78         61.01         4.72 o                         
  11   1   0        134.08        169.48         6.77 o                         
 -11   2   0          7.02          8.40         1.50 o                         
 -10   2   0        310.96        355.36        11.18 o                         
  -9   2   0         29.15         27.99         2.28 o                         
  -8   2   0         92.33         68.38         2.93 o                         
  -7   2   0        286.20        243.85         4.58 o                         
  -6   2   0          9.33          6.74         3.64 o                         
  -5   2   0        184.84        178.58        13.26 o                         
  -4   2   0         48.26         55.71         6.56 o                         
  -3   2   0         37.74         47.24         5.44 o                         
  -2   2   0         40.21         36.99         4.23 o                         
  -1   2   0        589.22        587.01        13.85 o                         
   0   2   0          9.00          6.56         1.07 o                         
   1   2   0       3529.06       3636.92        27.34 o                         
   2   2   0       3164.31       3262.35        22.00 o                         
   3   2   0         13.01         12.34         1.64 o                         
   4   2   0       1131.04       1176.84        21.44 o                         
   5   2   0       3414.46       3554.57        42.61 o                         
   6   2   0         32.18         22.92         3.87 o                         
   7   2   0        179.70        156.47         9.20 o                         
   8   2   0          1.59          0.17         1.04 o                         
   9   2   0         29.84         30.42         3.45 o                         
  10   2   0          5.47          9.91         2.07 o                         
  11   2   0         55.19         67.80         4.33 o                         
 -11   3   0         86.37        131.34         5.21 o                         
 -10   3   0         91.42        103.37         3.80 o                         
  -9   3   0         17.79         22.54         2.09 o                         
  -8   3   0        229.70        224.97         6.72 o                         
  -7   3   0         23.90         22.08         2.00 o                         
  -6   3   0         51.23         41.45         3.37 o                         
  -5   3   0        760.81        806.67        24.38 o                         
  -4   3   0       3253.58       3595.10        74.95 o                         
  -3   3   0          0.00          1.40         1.38 o                         
  -2   3   0        497.11        478.42        16.68 o                         
  -1   3   0       4025.78       4041.60        60.55 o                         
   0   3   0       1688.45       1684.64        21.40 o                         
   1   3   0       4280.41       4384.84        45.41 o                         
   2   3   0       1117.76       1195.98        32.42 o                         
   3   3   0          7.42          8.21         1.25 o                         
   4   3   0       1612.87       1779.71        39.23 o                         
   5   3   0        467.39        475.13        27.42 o                         
   6   3   0        156.04        183.86        14.44 o                         
   7   3   0          1.71         -0.24         0.63 o                         
   8   3   0         15.43          8.44         7.76 o                         
   9   3   0         17.88         18.52         2.82 o                         
  10   3   0         47.28         54.15         4.33 o                         
  11   3   0          2.81          4.83         1.34 o                         
 -11   4   0          4.38          7.65         1.17 o                         
 -10   4   0         41.76         49.32         2.47 o                         
  -9   4   0          8.13          7.68         1.21 o                         
  -8   4   0         15.22         15.67         1.49 o                         
  -7   4   0          2.85          2.06         0.69 o                         
  -6   4   0         56.58         54.66         2.47 o                         
  -5   4   0        109.46         93.96        11.25 o                         
  -4   4   0        460.87        466.11        22.65 o                         
  -3   4   0        338.30        337.25        17.60 o                         
  -2   4   0        288.43        291.34        14.50 o                         
  -1   4   0        776.87        825.14        15.66 o                         
   0   4   0        745.75        692.76        19.95 o                         
   1   4   0          3.90          6.64         1.30 o                         
   2   4   0        214.07        299.93        15.04 o                         
   3   4   0        442.84        478.48        15.69 o                         
   4   4   0        702.88        715.06        26.74 o                         
   5   4   0          5.32          6.83         3.13 o                         
   6   4   0         99.96         96.41         3.47 o                         
   7   4   0        620.30        572.24        10.21 o                         
   8   4   0         60.17         65.82         3.65 o                         
   9   4   0          3.36          2.05         1.30 o                         
  10   4   0         37.59         39.08         3.60 o                         
  11   4   0          2.37          2.86         1.02 o                         
 -10   5   0         31.68         33.49         1.81 o                         
  -9   5   0          1.20          0.89         0.59 o                         
  -8   5   0          6.09          5.63         0.91 o                         
  -7   5   0          6.55          5.09         1.01 o                         
  -6   5   0          4.42          3.21         1.29 o                         
  -5   5   0        374.19        296.92         5.80 o                         
  -4   5   0         73.29         57.91         8.49 o                         
  -3   5   0         45.39         53.71         7.64 o                         
  -2   5   0       1450.78       1396.08        34.66 o                         
  -1   5   0         14.43         16.82         3.46 o                         
   0   5   0        166.09        130.42         9.77 o                         
   1   5   0       1885.85       1978.66        42.44 o                         
   2   5   0       2743.94       3032.21        53.19 o                         
   3   5   0       2948.64       3118.22        76.59 o                         
   4   5   0          5.02          4.47         2.57 o                         
   5   5   0          7.47         14.21         4.94 o                         
   6   5   0        576.87        555.57        12.75 o                         
   7   5   0          0.22         -0.10         0.69 o                         
   8   5   0         17.52         17.43         1.94 o                         
   9   5   0        141.54        146.54         7.07 o                         
  10   5   0        162.94        211.79         7.71 o                         
  11   5   0         87.53        101.21         4.41 o                         
  -9   6   0          0.20          0.07         0.53 o                         
  -8   6   0          1.32          0.22         0.48 o                         
  -7   6   0          2.28          1.56         0.50 o                         
  -6   6   0         44.73         40.54         2.06 o                         
  -5   6   0         40.01         40.73         2.14 o                         
  -4   6   0        526.83        519.88        10.76 o                         
  -3   6   0        415.76        374.56         6.66 o                         
  -2   6   0        231.84        204.04        23.08 o                         
  -1   6   0        118.36        126.91        17.58 o                         
   0   6   0        231.83        200.40        21.01 o                         
   1   6   0         41.68         37.68         6.34 o                         
   2   6   0         71.49         77.83         9.40 o                         
   3   6   0        262.14        239.81        17.36 o                         
   4   6   0        246.05        233.81         6.37 o                         
   5   6   0          7.55          6.30         1.26 o                         
   6   6   0        487.34        452.27        12.93 o                         
   7   6   0          0.34          2.00         0.94 o                         
   8   6   0         81.10         75.53         4.67 o                         
   9   6   0         43.76         49.95         3.87 o                         
  10   6   0         13.45         12.73         1.74 o                         
  11   6   0         70.36         87.18         3.37 o                         
  -9   7   0         23.96         29.12         2.15 o                         
  -8   7   0          0.82          0.56         0.38 o                         
  -7   7   0         37.52         45.07         1.88 o                         
  -6   7   0         12.13         12.74         1.11 o                         
  -5   7   0        182.72        196.40         5.18 o                         
  -4   7   0        458.56        457.55         8.43 o                         
  -3   7   0         12.97          9.15         0.95 o                         
  -2   7   0         60.97         44.87         2.00 o                         
  -1   7   0          0.02         -0.19         0.53 o                         
   0   7   0        492.91        510.50        12.30 o                         
   1   7   0        791.87        798.26        13.22 o                         
   2   7   0          4.22          1.45         0.71 o                         
   3   7   0       1101.88       1159.36        34.46 o                         
   4   7   0        110.29        106.31         4.85 o                         
   5   7   0          5.65          5.01         1.03 o                         
   6   7   0        421.77        418.34         9.06 o                         
   7   7   0        152.67        156.22         5.50 o                         
   8   7   0        222.09        243.23         7.34 o                         
   9   7   0          0.81          1.99         0.88 o                         
  10   7   0          7.52          6.90         1.09 o                         
  -8   8   0          3.15          2.36         0.69 o                         
  -7   8   0          0.54          0.98         0.48 o                         
  -6   8   0          0.62          0.18         0.46 o                         
  -5   8   0         64.99         68.22         2.90 o                         
  -4   8   0         24.22         23.45         1.79 o                         
  -3   8   0        186.37        195.36         4.38 o                         
  -2   8   0        986.92        958.76        12.62 o                         
  -1   8   0        183.88        162.61         4.57 o                         
   0   8   0        466.59        437.68         8.09 o                         
   1   8   0        905.26        949.32        34.56 o                         
   2   8   0       1983.60       1973.80        30.09 o                         
   3   8   0        387.44        407.60        12.58 o                         
   4   8   0        441.99        478.19        14.97 o                         
   5   8   0         88.92         86.95         6.44 o                         
   6   8   0         43.82         47.65         4.70 o                         
   7   8   0          5.61          5.94         1.06 o                         
   8   8   0        124.57        131.93         4.17 o                         
   9   8   0          0.02          0.35         0.40 o                         
  -7   9   0         16.41         16.89         1.10 o                         
  -6   9   0          0.20         -0.14         0.40 o                         
  -5   9   0          5.03          4.37         0.71 o                         
  -4   9   0          8.69          7.82         1.03 o                         
  -3   9   0        150.66        169.60         6.35 o                         
  -2   9   0         52.95         54.36         2.23 o                         
  -1   9   0        171.13        164.77         5.32 o                         
   0   9   0         26.20         24.50         1.75 o                         
   1   9   0         87.08         90.52         5.11 o                         
   2   9   0        199.91        189.72         6.26 o                         
   3   9   0          0.81         -0.03         0.70 o                         
   4   9   0          4.08          5.23         1.71 o                         
   5   9   0          0.91          1.19         1.21 o                         
   6   9   0         41.31         42.67         4.06 o                         
   7   9   0        155.91        188.65         7.67 o                         
  -6  10   0          8.03          6.71         0.96 o                         
  -5  10   0         25.70         26.54         1.24 o                         
  -4  10   0         71.75         75.93         2.91 o                         
  -3  10   0         12.55         12.73         1.41 o                         
  -2  10   0          0.30         -0.28         0.54 o                         
  -1  10   0         17.82         14.40         1.31 o                         
   0  10   0          0.07          0.13         0.66 o                         
   1  10   0        114.66        118.96         6.54 o                         
   2  10   0         14.89          9.99         1.96 o                         
   3  10   0        326.12        313.97        10.29 o                         
   4  10   0        267.43        272.61         9.58 o                         
   5  10   0         20.64         21.56         2.61 o                         
   6  10   0         24.51         20.95         2.42 o                         
  -4  11   0          0.05         -0.48         0.48 o                         
  -3  11   0         95.66        112.79         4.18 o                         
  -2  11   0         24.65         25.32         2.09 o                         
   4  11   0        138.26        113.82         4.56 o                         
  -5 -10   1         58.62         55.45         3.80 o                         
  -4 -10   1         28.90         25.80         2.61 o                         
   1 -10   1        128.90        112.17         3.74 o                         
   2 -10   1          5.34          7.15         1.05 o                         
   3 -10   1         24.41         26.71         3.77 o                         
   4 -10   1          0.02          0.94         0.51 o                         
   5 -10   1          0.07         -0.47         0.47 o                         
  -7  -9   1          6.46          4.37         1.34 o                         
  -6  -9   1         14.05         13.11         2.17 o                         
  -5  -9   1         67.44         65.61         4.96 o                         
  -4  -9   1         37.52         30.94         3.55 o                         
  -3  -9   1         25.11         20.80         3.09 o                         
  -2  -9   1        402.74        396.76        12.31 o                         
  -1  -9   1         30.19         25.42         3.14 o                         
   0  -9   1        556.46        549.83        22.77 o                         
   1  -9   1        152.39        144.27         6.23 o                         
   2  -9   1          1.08          0.74         0.48 o                         
   3  -9   1          8.18          5.09         0.83 o                         
   4  -9   1          3.11          2.10         1.00 o                         
   5  -9   1         24.56         26.05         1.48 o                         
   6  -9   1          7.22         10.29         0.80 o                         
  -9  -8   1        170.08        181.08         4.68 o                         
  -8  -8   1          7.35          7.26         1.34 o                         
  -7  -8   1         18.80         19.99         1.77 o                         
  -6  -8   1        156.78        163.46         7.01 o                         
  -5  -8   1         20.44         20.66         3.24 o                         
  -4  -8   1         82.83         82.90         6.25 o                         
  -3  -8   1         48.58         45.93         4.66 o                         
  -2  -8   1         61.52         58.71         3.41 o                         
  -1  -8   1        221.19        216.58        10.17 o                         
   0  -8   1        101.83         95.52         3.59 o                         
   1  -8   1         28.50         23.77         1.51 o                         
   2  -8   1        127.00        124.82         3.58 o                         
   3  -8   1         63.78         67.40         2.99 o                         
   4  -8   1        242.18        282.26         8.80 o                         
   5  -8   1         35.34         44.05         2.29 o                         
   6  -8   1          0.04          0.22         0.62 o                         
   7  -8   1          5.25          5.34         0.64 o                         
   8  -8   1          2.32          4.52         0.86 o                         
 -10  -7   1        229.79        253.90         5.77 o                         
  -9  -7   1         14.49         14.57         1.78 o                         
  -8  -7   1         11.34         13.43         1.82 o                         
  -7  -7   1          0.03          0.26         0.68 o                         
  -6  -7   1          0.20          0.39         1.00 o                         
  -5  -7   1         21.00         22.08         2.11 o                         
  -4  -7   1        541.83        549.24        10.15 o                         
  -3  -7   1        338.36        336.49        14.50 o                         
  -2  -7   1        270.18        258.84        11.46 o                         
  -1  -7   1        173.40        193.82         7.24 o                         
   0  -7   1         12.36         10.01         1.08 o                         
   1  -7   1        250.82        224.54         4.41 o                         
   2  -7   1        121.57        108.33         3.38 o                         
   3  -7   1        240.14        228.70         5.43 o                         
   4  -7   1        307.74        310.41         6.66 o                         
   5  -7   1        267.01        287.31         6.17 o                         
   6  -7   1         44.31         45.71         2.00 o                         
   7  -7   1         81.77         85.18         2.45 o                         
   8  -7   1          3.53          3.41         0.53 o                         
   9  -7   1          4.53          4.73         0.84 o                         
 -10  -6   1        153.26        170.21         5.88 o                         
  -9  -6   1         12.86         11.31         1.97 o                         
  -8  -6   1          3.30          3.41         0.96 o                         
  -7  -6   1        111.88        106.57         4.68 o                         
  -6  -6   1          7.56          5.72         1.22 o                         
  -5  -6   1        318.65        293.46         7.44 o                         
  -4  -6   1         97.06         84.38         3.68 o                         
  -3  -6   1         57.67         68.24         6.25 o                         
  -2  -6   1        144.88        146.90        14.01 o                         
  -1  -6   1        262.49        253.03        17.49 o                         
   0  -6   1         23.73         32.18         9.37 o                         
   1  -6   1        318.86        266.42        26.38 o                         
   2  -6   1        395.25        362.78        11.50 o                         
   3  -6   1        245.53        224.57         5.40 o                         
   4  -6   1          7.86          7.64         1.04 o                         
   5  -6   1        133.21        128.91         4.18 o                         
   6  -6   1        192.81        190.33         4.36 o                         
   7  -6   1         16.82         19.03         1.31 o                         
   8  -6   1         29.50         25.41         1.51 o                         
   9  -6   1          7.16         12.00         1.20 o                         
 -11  -5   1         39.23         43.86         2.76 o                         
 -10  -5   1         97.79        109.14         5.37 o                         
  -9  -5   1         42.20         44.93         3.85 o                         
  -8  -5   1         32.09         27.85         2.45 o                         
  -7  -5   1         27.11         27.01         2.37 o                         
  -6  -5   1        401.93        399.59        11.05 o                         
  -5  -5   1        254.32        236.86         5.96 o                         
  -4  -5   1         40.42         46.96         7.94 o                         
  -3  -5   1        912.63       1033.54        38.77 o                         
  -2  -5   1         78.46        141.15        12.50 o                         
  -1  -5   1       1849.21       2139.83        45.90 o                         
   0  -5   1       1310.55       1651.16        69.26 o                         
   1  -5   1        102.77         88.04        13.40 o                         
   2  -5   1          4.31         -2.88         6.17 o                         
   3  -5   1        446.64        408.18        21.30 o                         
   4  -5   1        601.18        623.87         9.25 o                         
   5  -5   1         94.00         89.34         3.16 o                         
   6  -5   1          1.25          0.09         2.11 o                         
   7  -5   1          0.54         -0.47         0.56 o                         
   8  -5   1         52.15         48.49         4.42 o                         
   9  -5   1         53.37         66.97         3.06 o                         
  10  -5   1          1.11          0.71         0.33 o                         
 -11  -4   1         19.88         21.74         2.17 o                         
 -10  -4   1          0.63          1.28         0.96 o                         
  -9  -4   1        178.04        204.49         8.70 o                         
  -8  -4   1         87.92         76.25         4.14 o                         
  -7  -4   1         47.86         48.43         2.97 o                         
  -6  -4   1         57.66         59.04         3.11 o                         
  -5  -4   1        783.84        807.43        25.10 o                         
  -4  -4   1        261.47        295.40        14.22 o                         
  -3  -4   1       1019.42       1207.77        27.17 o                         
  -2  -4   1       1503.99       1730.63        30.63 o                         
  -1  -4   1        160.28        175.42        11.58 o                         
   0  -4   1        219.23        218.28        12.50 o                         
   1  -4   1          2.27          0.72         1.09 o                         
   2  -4   1          0.45          0.82         1.84 o                         
   3  -4   1        745.66        689.20        34.53 o                         
   4  -4   1        135.19        123.78        11.88 o                         
   5  -4   1         21.79         26.58         1.98 o                         
   6  -4   1        163.84        156.90         4.67 o                         
   7  -4   1          8.55          5.85         0.77 o                         
   8  -4   1        183.57        171.16         6.43 o                         
   9  -4   1         37.27         42.31         2.63 o                         
  10  -4   1         19.41         20.67         1.52 o                         
  11  -4   1         29.08         35.84         2.19 o                         
 -11  -3   1        109.38        133.64         5.71 o                         
 -10  -3   1          0.81         -0.58         1.02 o                         
  -9  -3   1        256.76        267.66        10.06 o                         
  -8  -3   1         16.27         12.95         1.65 o                         
  -7  -3   1         11.03          9.91         1.27 o                         
  -6  -3   1         38.18         21.73         4.91 o                         
  -5  -3   1        169.38        165.41        13.41 o                         
  -4  -3   1       1926.70       2227.11        71.06 o                         
  -3  -3   1        264.85        303.73        12.55 o                         
  -2  -3   1         84.30         91.41         6.27 o                         
  -1  -3   1       4092.67       4720.72        43.59 o                         
   0  -3   1        155.33        128.55         5.36 o                         
   1  -3   1        885.70        866.54        15.98 o                         
   2  -3   1        777.18        787.90        21.94 o                         
   3  -3   1         98.32         85.90         8.47 o                         
   4  -3   1         30.73         41.03         6.28 o                         
   5  -3   1        266.06        243.54        16.68 o                         
   6  -3   1        506.66        433.12         8.56 o                         
   7  -3   1        103.90         91.95         5.84 o                         
   8  -3   1         51.82         58.22         3.43 o                         
   9  -3   1         14.02         19.83         1.89 o                         
  10  -3   1          1.51         -0.09         1.45 o                         
  11  -3   1         21.24         28.69         2.34 o                         
 -11  -2   1         47.95         62.83         4.04 o                         
 -10  -2   1         13.12         17.31         2.57 o                         
  -9  -2   1        130.83        129.94         7.11 o                         
  -8  -2   1        205.43        201.92         8.88 o                         
  -7  -2   1        183.43        174.62         9.93 o                         
  -6  -2   1        302.57        274.91        16.80 o                         
  -5  -2   1          0.36         -0.55         0.99 o                         
  -4  -2   1        463.69        501.72        17.28 o                         
  -3  -2   1        688.08        640.62        16.61 o                         
  -2  -2   1        628.01        637.71        26.07 o                         
  -1  -2   1      13936.78      15737.65        64.87 o                         
   0  -2   1      11845.27      12688.94        52.24 o                         
   1  -2   1        140.94        157.61         7.65 o                         
   2  -2   1       3164.79       3093.75        38.91 o                         
   3  -2   1        686.69        687.60        20.78 o                         
   4  -2   1         48.12         37.51         5.51 o                         
   5  -2   1        563.56        512.80        21.51 o                         
   6  -2   1         15.13         14.04         4.03 o                         
   7  -2   1         67.20         65.46         3.44 o                         
   8  -2   1        240.80        223.80         6.60 o                         
   9  -2   1         15.51         15.77         1.72 o                         
  10  -2   1         72.67         92.43         5.60 o                         
  11  -2   1          0.26         -0.79         0.79 o                         
 -11  -1   1         16.81         13.34         1.92 o                         
 -10  -1   1          3.07          3.70         1.30 o                         
  -9  -1   1        156.25        153.79         7.63 o                         
  -8  -1   1         82.13         66.64         3.56 o                         
  -7  -1   1        327.81        276.16         7.58 o                         
  -6  -1   1        531.80        495.93        24.70 o                         
  -5  -1   1        307.38        304.57        12.76 o                         
  -4  -1   1         38.87         58.46         4.99 o                         
  -3  -1   1         77.03         63.81         4.46 o                         
  -2  -1   1       2972.46       3261.33        28.82 o                         
  -1  -1   1        587.30        643.92         8.38 o                         
   0  -1   1       2676.83       3078.50        18.18 o                         
   1  -1   1       2385.09       2532.01        21.57 o                         
   2  -1   1       1262.87       1263.16        21.41 o                         
   3  -1   1       1871.19       1877.28        43.67 o                         
   4  -1   1        262.96        276.21        10.75 o                         
   5  -1   1        245.54        255.90        14.58 o                         
   6  -1   1          0.36          1.76         1.85 o                         
   7  -1   1         46.40         43.02         2.71 o                         
   8  -1   1         53.82         50.17         3.48 o                         
   9  -1   1        102.39        104.66         6.57 o                         
  10  -1   1        199.01        223.25         8.84 o                         
  11  -1   1         17.60         20.41         2.28 o                         
 -10   0   1        201.77        209.45         9.66 o                         
  -9   0   1          2.89          2.59         0.79 o                         
  -8   0   1        269.00        257.40         5.69 o                         
  -7   0   1        204.17        170.00         7.34 o                         
  -6   0   1         63.79         49.43         5.65 o                         
  -5   0   1         91.17         92.76         8.24 o                         
  -4   0   1        132.98        119.76         7.34 o                         
  -3   0   1       4495.17       4175.85        63.38 o                         
  -2   0   1        680.51        684.99        18.10 o                         
  -1   0   1        131.23        132.63         3.26 o                         
   0   0   1         60.13         69.96         2.13 o                         
   1   0   1       2717.78       2745.54        15.86 o                         
   2   0   1       5309.74       5048.46        29.25 o                         
   3   0   1          8.51          8.59         1.21 o                         
   4   0   1       1933.00       1929.02        36.14 o                         
   5   0   1       2124.60       2419.32        41.68 o                         
   6   0   1        307.57        316.55        16.82 o                         
   7   0   1        139.11        116.43         4.36 o                         
   8   0   1        131.02        125.30         4.77 o                         
   9   0   1         38.05         43.95         3.01 o                         
  10   0   1         30.78         39.16         3.62 o                         
  11   0   1          0.01          0.79         0.79 o                         
 -11   1   1         29.54         40.96         3.07 o                         
 -10   1   1         71.06         75.67         3.54 o                         
  -9   1   1        457.02        451.69         7.50 o                         
  -8   1   1        281.13        253.58         6.13 o                         
  -7   1   1        265.11        217.36         5.74 o                         
  -6   1   1          2.25          5.46         2.19 o                         
  -5   1   1       1157.59       1170.24        39.64 o                         
  -4   1   1       2024.25       2173.94        38.58 o                         
  -3   1   1        311.58        280.09         9.28 o                         
  -2   1   1       3022.24       3080.52        84.09 o                         
  -1   1   1        692.38        696.39        12.66 o                         
   0   1   1       1147.93       1315.84        77.21 o                         
   1   1   1       2469.91       2489.29        16.07 o                         
   2   1   1       1935.54       2109.27        20.75 o                         
   3   1   1       8236.90       7845.03        48.79 o                         
   4   1   1         79.40         80.65         4.78 o                         
   5   1   1        803.84        922.16        28.64 o                         
   6   1   1       1096.53       1094.18        37.79 o                         
   7   1   1         31.02         26.70         2.82 o                         
   8   1   1        116.19        108.84         4.38 o                         
   9   1   1        201.62        198.31         6.17 o                         
  10   1   1          2.15          2.15         1.15 o                         
 -11   2   1         21.47         24.00         2.34 o                         
 -10   2   1          1.47          0.75         0.71 o                         
  -9   2   1         12.42         10.00         1.18 o                         
  -8   2   1        109.27        106.15         3.18 o                         
  -7   2   1         10.99          7.37         1.19 o                         
  -6   2   1        456.31        373.43        20.92 o                         
  -5   2   1         26.36          6.80         2.64 o                         
  -4   2   1        149.90        151.01        10.91 o                         
  -3   2   1        394.34        377.39        15.26 o                         
  -2   2   1        136.31        103.08         6.93 o                         
  -1   2   1       1191.15       1158.82        39.49 o                         
   0   2   1       4759.31       4860.93        29.19 o                         
   1   2   1        147.94        127.04         4.34 o                         
   2   2   1       7377.06       7104.36        41.05 o                         
   3   2   1         53.29         42.19         3.44 o                         
   4   2   1         63.44         41.63         2.88 o                         
   5   2   1          2.79          1.98         2.08 o                         
   6   2   1        219.18        216.35        11.47 o                         
   7   2   1        121.51        104.35         5.54 o                         
   8   2   1         34.70         30.81         2.47 o                         
   9   2   1         52.62         52.35         4.60 o                         
  10   2   1          3.02          1.25         1.11 o                         
  11   2   1         16.10         22.24         2.61 o                         
 -11   3   1          0.65          0.98         0.63 o                         
 -10   3   1          1.33          0.45         1.02 o                         
  -9   3   1         44.17         44.67         2.91 o                         
  -8   3   1          7.32          7.65         1.29 o                         
  -7   3   1        209.56        196.19         7.10 o                         
  -6   3   1         28.03         21.45         2.42 o                         
  -5   3   1         10.82         16.26         4.32 o                         
  -4   3   1        112.20         82.02         8.52 o                         
  -3   3   1       2576.82       2765.26        44.62 o                         
  -2   3   1        816.14        894.10        22.49 o                         
  -1   3   1        532.86        528.30        27.08 o                         
   0   3   1       4880.90       5102.81        43.41 o                         
   1   3   1      19698.64      19077.10        63.94 o                         
   2   3   1       2556.51       2495.45        39.83 o                         
   3   3   1        360.59        346.82         8.73 o                         
   4   3   1          0.40         -0.67         1.07 o                         
   5   3   1       1875.91       1851.92        40.82 o                         
   6   3   1       1040.39        999.70        32.01 o                         
   7   3   1         16.38         13.71         1.70 o                         
   8   3   1         64.82         51.70         4.50 o                         
   9   3   1          0.55          0.94         0.96 o                         
  10   3   1         59.72         68.51         5.02 o                         
  11   3   1          5.76          6.42         1.44 o                         
 -11   4   1          9.50         11.02         1.36 o                         
 -10   4   1          8.21          8.30         1.02 o                         
  -9   4   1          0.73          1.18         0.65 o                         
  -8   4   1        177.09        172.29         5.93 o                         
  -7   4   1         19.11         20.36         1.72 o                         
  -6   4   1        565.73        505.21        18.03 o                         
  -5   4   1          9.20          4.36         1.97 o                         
  -4   4   1        109.70         87.81         9.76 o                         
  -3   4   1        370.16        372.56        18.06 o                         
  -2   4   1          0.14         -1.09         2.19 o                         
  -1   4   1       1182.36       1220.07        26.08 o                         
   0   4   1        315.77        362.17        10.09 o                         
   1   4   1        174.67        202.18         7.52 o                         
   2   4   1        753.00        783.78        18.59 o                         
   3   4   1        354.87        356.74        12.41 o                         
   4   4   1        415.98        373.27        18.31 o                         
   5   4   1         25.40         18.46         4.39 o                         
   6   4   1        123.21         96.93        17.50 o                         
   7   4   1         49.71         42.58         2.31 o                         
   8   4   1         35.52         25.44         2.30 o                         
   9   4   1          6.00          6.40         1.80 o                         
  10   4   1          5.41          5.73         1.59 o                         
  11   4   1         96.26        128.06         5.62 o                         
 -10   5   1         65.04         77.64         2.85 o                         
  -9   5   1          6.80          6.59         0.89 o                         
  -8   5   1          8.16          9.20         1.15 o                         
  -7   5   1        177.45        179.69         8.25 o                         
  -6   5   1         10.98         14.08         1.38 o                         
  -5   5   1          0.41         -0.31         0.61 o                         
  -4   5   1          1.81         -6.91         6.91 o                         
  -3   5   1          2.11         10.12         3.66 o                         
  -2   5   1        873.61        910.63        28.10 o                         
  -1   5   1        569.75        630.04        20.73 o                         
   0   5   1        160.69        158.66         7.32 o                         
   1   5   1       1151.54       1230.33        51.35 o                         
   2   5   1        757.89        657.65        44.65 o                         
   3   5   1        365.91        383.66        18.45 o                         
   4   5   1         92.55        110.23        10.22 o                         
   5   5   1        189.24        154.61        13.83 o                         
   6   5   1         22.18         23.23         1.77 o                         
   7   5   1        679.69        622.85        10.76 o                         
   8   5   1        420.52        412.18         9.43 o                         
   9   5   1         82.54         76.76         9.80 o                         
  10   5   1          1.52          1.73         1.05 o                         
  11   5   1          9.26          9.26         1.40 o                         
 -10   6   1          0.08          1.13         0.41 o                         
  -9   6   1         82.20         90.54         3.07 o                         
  -8   6   1         64.19         65.67         3.58 o                         
  -7   6   1         29.67         25.27         1.56 o                         
  -6   6   1         59.46         58.35         2.44 o                         
  -5   6   1          1.27          0.63         0.63 o                         
  -4   6   1        472.45        438.50         7.00 o                         
  -3   6   1        198.19        208.77        16.09 o                         
  -2   6   1        773.04        793.74        28.28 o                         
  -1   6   1        227.17        190.61        20.45 o                         
   0   6   1        409.51        384.42        27.62 o                         
   1   6   1       2089.97       1963.86        42.21 o                         
   2   6   1        177.59        159.98        12.82 o                         
   3   6   1         66.78         60.84         8.25 o                         
   4   6   1        131.64        102.74        18.57 o                         
   5   6   1         14.85         11.06         1.42 o                         
   6   6   1        138.46        131.34         8.99 o                         
   7   6   1          6.11          3.69         1.00 o                         
   8   6   1         39.77         46.19         3.06 o                         
   9   6   1         60.20         71.74         5.21 o                         
  10   6   1         26.65         23.86         2.43 o                         
  11   6   1          0.24          0.79         0.56 o                         
  -9   7   1         15.95         18.18         2.04 o                         
  -8   7   1         98.48        123.03         3.57 o                         
  -7   7   1          0.03          0.49         0.45 o                         
  -6   7   1          1.76          0.40         0.49 o                         
  -5   7   1          4.33          2.92         0.75 o                         
  -4   7   1          0.16         -0.43         0.58 o                         
  -3   7   1        409.55        387.96         6.03 o                         
  -2   7   1          5.52          3.98         0.61 o                         
  -1   7   1          1.27          1.18         0.51 o                         
   0   7   1        564.39        535.83        36.88 o                         
   1   7   1        162.65        164.21        20.13 o                         
   2   7   1         89.75         81.23         4.80 o                         
   3   7   1        382.63        376.09        10.34 o                         
   4   7   1        171.44        165.29         6.00 o                         
   5   7   1         32.69         28.53         3.55 o                         
   6   7   1         92.99         90.63         4.17 o                         
   7   7   1         24.75         25.79         2.29 o                         
   8   7   1         37.34         37.07         2.59 o                         
   9   7   1         94.63        103.45         3.79 o                         
  10   7   1         25.61         30.98         2.32 o                         
  -8   8   1          0.27          0.79         0.29 o                         
  -7   8   1        148.83        188.55         5.08 o                         
  -6   8   1         44.80         50.64         2.78 o                         
  -5   8   1          2.52          4.76         0.91 o                         
  -4   8   1         38.65         35.43         1.87 o                         
  -3   8   1         62.74         57.48         2.41 o                         
  -2   8   1         70.75         67.89         2.51 o                         
  -1   8   1         64.47         55.46         2.64 o                         
   0   8   1        119.54        102.88         3.50 o                         
   1   8   1        800.66        739.40        11.71 o                         
   2   8   1         44.93         46.40         2.45 o                         
   3   8   1       1345.06       1330.28        16.88 o                         
   4   8   1        529.24        554.23        24.84 o                         
   5   8   1         42.95         38.85         4.27 o                         
   6   8   1         56.98         57.96         5.29 o                         
   7   8   1         70.95         67.51         5.48 o                         
   8   8   1         11.36         10.83         2.15 o                         
  -7   9   1         13.28         10.06         1.20 o                         
  -6   9   1          4.93          4.74         0.68 o                         
  -5   9   1          1.32          1.32         0.58 o                         
  -4   9   1         12.40         13.99         1.35 o                         
  -3   9   1        292.76        320.46         7.30 o                         
  -2   9   1          0.01         -0.31         0.57 o                         
  -1   9   1          1.64          2.19         0.77 o                         
   0   9   1          0.50         -0.13         0.59 o                         
   1   9   1        284.38        281.40        11.58 o                         
   2   9   1        364.62        369.66         8.88 o                         
   3   9   1        414.53        408.10         9.47 o                         
   4   9   1         17.31         14.89         2.76 o                         
   5   9   1        313.62        350.68        12.46 o                         
   6   9   1        111.89        122.52         7.15 o                         
   7   9   1         72.88         77.54         5.33 o                         
   8   9   1          1.43          0.31         0.73 o                         
  -6  10   1          0.01         -0.16         0.27 o                         
  -5  10   1          9.88         10.38         0.96 o                         
  -4  10   1         21.87         23.26         1.42 o                         
  -3  10   1         13.69         14.69         1.28 o                         
  -2  10   1          2.33          1.72         0.55 o                         
  -1  10   1          8.89          9.02         1.05 o                         
   0  10   1         21.73         17.38         1.88 o                         
   1  10   1         80.80         85.93         5.75 o                         
   2  10   1         65.63         63.42         9.62 o                         
   3  10   1         30.34         32.36         2.49 o                         
   4  10   1        108.48        120.66         6.75 o                         
   5  10   1        162.17        173.49         7.90 o                         
   6  10   1         73.25         84.78         5.14 o                         
   7  10   1          3.13          4.98         1.36 o                         
  -4  11   1          5.11          5.53         0.70 o                         
  -3  11   1         29.32         29.80         1.81 o                         
  -2  11   1          1.07          0.02         0.40 o                         
  -1  11   1        196.44        208.21         4.15 o                         
   0  11   1          0.35          1.73         0.96 o                         
   1  11   1          0.33         -0.21         0.77 o                         
   4  11   1         62.55         64.65         4.04 o                         
   5  11   1          3.72          2.61         0.82 o                         
   6  11   1          5.97          6.75         1.19 o                         
   2 -10   2         57.33         60.44         3.41 o                         
   3 -10   2          0.82          0.59         0.63 o                         
   4 -10   2         17.27         16.52         1.53 o                         
  -5  -9   2         51.50         49.66         4.14 o                         
  -4  -9   2         73.21         63.02         4.70 o                         
   1  -9   2        111.43        111.91         4.26 o                         
   2  -9   2          0.56          0.93         0.48 o                         
   3  -9   2         17.07         16.52         1.28 o                         
   4  -9   2         81.90         85.55         2.75 o                         
   5  -9   2          2.14          2.63         0.49 o                         
   6  -9   2         28.90         32.04         4.62 o                         
  -8  -8   2          2.63          2.22         0.77 o                         
  -7  -8   2         74.33         76.56         4.10 o                         
  -6  -8   2          5.89          4.43         0.92 o                         
  -5  -8   2        687.22        779.19        16.40 o                         
  -4  -8   2          1.93          4.56         1.36 o                         
  -3  -8   2         50.99         51.03         4.75 o                         
  -1  -8   2         59.58         54.09         4.47 o                         
   0  -8   2        216.69        201.59         6.33 o                         
   1  -8   2          0.12          0.05         0.54 o                         
   2  -8   2        229.29        238.01         5.49 o                         
   3  -8   2        322.70        327.51         6.46 o                         
   4  -8   2         11.60         12.87         1.30 o                         
   5  -8   2          2.27          1.83         0.53 o                         
   6  -8   2          9.25         10.29         0.92 o                         
   7  -8   2          7.40          8.96         0.89 o                         
  -9  -7   2        113.50        123.63         4.72 o                         
  -8  -7   2         28.28         28.08         2.65 o                         
  -7  -7   2          6.05          3.91         1.04 o                         
  -6  -7   2        362.52        380.18         8.69 o                         
  -5  -7   2        457.07        470.61        30.16 o                         
  -4  -7   2         85.81         95.92         6.86 o                         
  -3  -7   2         14.77         13.47         3.51 o                         
  -2  -7   2         10.70          8.02         2.20 o                         
  -1  -7   2         66.26         56.01         3.20 o                         
   0  -7   2        196.90        195.22         4.02 o                         
   1  -7   2         68.37         63.52         2.39 o                         
   2  -7   2         26.74         21.48         1.62 o                         
   3  -7   2          0.94          1.03         0.60 o                         
   4  -7   2         16.12         15.53         1.50 o                         
   5  -7   2         57.07         52.98         2.97 o                         
   6  -7   2         33.10         36.15         2.02 o                         
   7  -7   2          2.01          1.87         0.55 o                         
   8  -7   2          9.53          9.47         0.97 o                         
 -10  -6   2        109.25        126.85         4.75 o                         
  -9  -6   2          0.35          1.78         1.00 o                         
  -8  -6   2        173.45        169.12         7.44 o                         
  -7  -6   2        127.33        122.17         4.97 o                         
  -6  -6   2          6.96          6.64         1.35 o                         
  -5  -6   2          4.78          1.80         0.95 o                         
  -4  -6   2          1.55          0.63         0.66 o                         
  -3  -6   2        343.09        337.61         7.40 o                         
  -2  -6   2         72.59         78.54         4.65 o                         
  -1  -6   2         21.25         23.95         2.63 o                         
   0  -6   2        176.94        176.66        15.37 o                         
   1  -6   2          0.41          1.36         0.58 o                         
   2  -6   2        158.72        132.24         3.89 o                         
   3  -6   2         34.32         33.17         2.07 o                         
   4  -6   2        253.21        240.43         5.61 o                         
   5  -6   2        208.55        191.45         4.42 o                         
   6  -6   2         11.92         11.80         1.12 o                         
   7  -6   2          5.56          6.49         0.90 o                         
   8  -6   2         99.56        113.72         6.87 o                         
   9  -6   2         12.06         15.02         1.16 o                         
 -11  -5   2          0.57          0.06         0.40 o                         
 -10  -5   2         99.86        107.76         5.04 o                         
  -9  -5   2        339.70        356.76        10.64 o                         
  -8  -5   2         47.92         45.15         3.01 o                         
  -7  -5   2        110.44        110.57         4.83 o                         
  -6  -5   2        159.25        145.95         5.26 o                         
  -5  -5   2         87.86         84.09         3.73 o                         
  -4  -5   2        525.22        535.00        12.51 o                         
  -3  -5   2          0.07          0.38         4.07 o                         
  -2  -5   2        217.16        228.75        20.74 o                         
  -1  -5   2       1393.78       1616.26        44.71 o                         
   0  -5   2        247.24        241.95        15.95 o                         
   1  -5   2        109.86         83.73        13.86 o                         
   2  -5   2        210.66        171.65        20.59 o                         
   3  -5   2        142.55        128.96         4.45 o                         
   4  -5   2        169.80        142.39         3.52 o                         
   5  -5   2        316.32        299.67         7.67 o                         
   6  -5   2         25.60         26.32         1.64 o                         
   7  -5   2        124.45        133.00         4.07 o                         
   8  -5   2          1.46          1.65         0.53 o                         
   9  -5   2          1.09          1.46         0.57 o                         
  10  -5   2         42.06         51.43         2.82 o                         
 -11  -4   2          2.01          3.89         1.13 o                         
 -10  -4   2        107.94        117.79         5.79 o                         
  -9  -4   2        241.71        261.20         9.62 o                         
  -8  -4   2        173.30        185.76         8.47 o                         
  -7  -4   2         15.50         14.22         1.92 o                         
  -6  -4   2          2.23          1.30         1.38 o                         
  -5  -4   2         69.30         51.66         6.81 o                         
  -4  -4   2          5.68          9.95         2.85 o                         
  -3  -4   2        104.72        119.90         9.51 o                         
  -2  -4   2        240.53        275.44        13.48 o                         
  -1  -4   2       2256.70       2867.99        75.41 o                         
   0  -4   2        708.21        871.52        60.17 o                         
   1  -4   2         33.62         33.69         3.86 o                         
   2  -4   2       1619.85       1616.35        49.00 o                         
   3  -4   2         21.11         14.43         3.71 o                         
   4  -4   2          1.62          1.56         1.62 o                         
   5  -4   2         16.08         15.14         1.14 o                         
   6  -4   2        185.41        165.20         5.47 o                         
   7  -4   2        110.48        107.32         3.70 o                         
   8  -4   2          7.88          6.77         0.97 o                         
   9  -4   2         45.87         42.08         4.88 o                         
  10  -4   2         43.25         51.07         2.21 o                         
 -11  -3   2         63.28         69.85         3.89 o                         
 -10  -3   2         42.68         47.27         3.78 o                         
  -9  -3   2         22.09         22.41         2.93 o                         
  -8  -3   2         97.05         89.99         6.06 o                         
  -7  -3   2        217.33        207.19         5.97 o                         
  -6  -3   2          4.99          2.90         1.23 o                         
  -5  -3   2         21.43         11.76         4.00 o                         
  -4  -3   2          4.77          0.57         2.69 o                         
  -3  -3   2         16.81          8.71         3.59 o                         
  -2  -3   2       1984.07       2383.49        51.00 o                         
  -1  -3   2        293.18        402.67        13.54 o                         
   0  -3   2       1292.56       1399.86        49.71 o                         
   1  -3   2        197.55        222.15         9.44 o                         
   2  -3   2        498.60        540.40        19.21 o                         
   3  -3   2         36.91         20.65         4.37 o                         
   4  -3   2        130.86        141.71        11.95 o                         
   5  -3   2        164.91        132.82        12.47 o                         
   6  -3   2        265.90        246.53         5.31 o                         
   7  -3   2         47.73         39.17         2.36 o                         
   8  -3   2         11.26         12.74         1.65 o                         
   9  -3   2         21.88         24.90         2.08 o                         
  10  -3   2         10.95         16.12         1.37 o                         
  11  -3   2          5.40          4.06         0.88 o                         
 -11  -2   2        259.97        340.27         8.89 o                         
 -10  -2   2         27.13         30.92         3.22 o                         
  -9  -2   2        157.73        156.28         7.72 o                         
  -8  -2   2       1635.68       1586.57        24.46 o                         
  -7  -2   2         26.53         23.08         2.18 o                         
  -6  -2   2        102.47         78.70        10.09 o                         
  -5  -2   2        283.70        234.21        15.78 o                         
  -4  -2   2        301.70        318.51        17.47 o                         
  -3  -2   2       2560.67       2584.69        87.60 o                         
  -2  -2   2        173.79        189.00        10.47 o                         
  -1  -2   2         33.69         52.63         4.37 o                         
   0  -2   2        105.80        114.95         5.18 o                         
   1  -2   2        837.33        844.78        30.11 o                         
   2  -2   2        686.08        672.86        16.72 o                         
   3  -2   2        606.39        619.88        16.98 o                         
   4  -2   2       2652.55       2720.72       123.94 o                         
   5  -2   2        211.67        177.32        10.57 o                         
   6  -2   2        117.20         82.86         5.10 o                         
   7  -2   2        135.32        133.73         4.94 o                         
   8  -2   2          1.27          0.76         0.63 o                         
   9  -2   2         98.10        107.22         8.00 o                         
  10  -2   2          4.00          4.75         1.48 o                         
  11  -2   2         49.34         51.79         3.26 o                         
 -11  -1   2         35.15         30.50         2.68 o                         
 -10  -1   2          0.98          0.44         0.86 o                         
  -9  -1   2       1010.16        984.84        18.94 o                         
  -8  -1   2         99.24         87.85         5.26 o                         
  -7  -1   2        238.22        208.62         5.46 o                         
  -6  -1   2         64.09         75.87         7.31 o                         
  -5  -1   2          0.94          3.38         1.76 o                         
  -4  -1   2        118.53        146.58         8.16 o                         
  -3  -1   2        352.98        377.70        11.35 o                         
  -2  -1   2       1700.03       2001.77        22.21 o                         
  -1  -1   2       1775.89       2059.81        22.32 o                         
   0  -1   2        278.96        307.13         6.47 o                         
   1  -1   2         10.62         11.12         1.75 o                         
   2  -1   2        106.11        108.52         5.50 o                         
   3  -1   2       5184.71       5117.68        39.21 o                         
   4  -1   2        116.85        119.87         7.61 o                         
   5  -1   2         81.84         94.09        17.19 o                         
   6  -1   2        380.79        342.27        28.91 o                         
   7  -1   2          1.39          2.39         0.84 o                         
   8  -1   2          4.73          3.57         1.47 o                         
   9  -1   2         61.23         48.25         4.49 o                         
  10  -1   2         21.05         21.78         2.78 o                         
  11  -1   2         21.53         29.52         2.61 o                         
 -11   0   2         55.24         60.53         3.66 o                         
 -10   0   2         40.94         39.21         2.39 o                         
  -9   0   2         19.97         17.43         1.87 o                         
  -8   0   2        571.81        532.20        16.15 o                         
  -7   0   2        851.99        746.97        18.11 o                         
  -6   0   2         22.57         13.60         3.13 o                         
  -5   0   2        735.71        711.94        24.61 o                         
  -4   0   2       2374.49       2335.67        53.63 o                         
  -3   0   2       3609.82       3748.37        41.48 o                         
  -2   0   2        480.42        496.65         8.99 o                         
  -1   0   2        529.69        571.10        13.15 o                         
   0   0   2       3224.03       3560.77        24.98 o                         
   1   0   2       6650.40       7172.77        33.44 o                         
   2   0   2       3843.76       3848.93        66.74 o                         
   3   0   2        886.76        813.85        21.90 o                         
   4   0   2          1.31          0.74         0.85 o                         
   5   0   2         83.99         55.53         5.31 o                         
   6   0   2         90.55         81.64        13.57 o                         
   7   0   2         38.77         37.81         2.58 o                         
   8   0   2        146.49        138.71         5.17 o                         
   9   0   2          2.79          3.17         1.05 o                         
  10   0   2         78.18         71.84         4.95 o                         
  11   0   2         24.59         27.41         2.43 o                         
 -11   1   2         10.17          8.22         1.36 o                         
 -10   1   2          3.57          5.90         0.82 o                         
  -9   1   2          1.63          2.44         1.26 o                         
  -8   1   2        514.97        503.18        10.03 o                         
  -7   1   2       1587.44       1400.83        46.45 o                         
  -6   1   2        356.80        313.96        18.56 o                         
  -5   1   2         60.32         68.26         6.11 o                         
  -4   1   2       1879.59       1813.72        33.98 o                         
  -3   1   2        298.53        311.01        13.08 o                         
  -2   1   2       2253.88       2287.62        30.72 o                         
  -1   1   2       3286.34       3656.87        45.01 o                         
   0   1   2        323.62        379.04         6.96 o                         
   1   1   2       1091.54       1098.96        41.59 o                         
   2   1   2       4770.10       4687.48        38.02 o                         
   3   1   2         37.77         36.65         2.71 o                         
   4   1   2        115.81        106.98         5.10 o                         
   5   1   2       2172.55       2165.34        33.54 o                         
   6   1   2        219.03        254.84        23.67 o                         
   7   1   2        217.84        175.37         5.76 o                         
   8   1   2        362.49        350.47         8.28 o                         
   9   1   2          0.00         -0.15         0.84 o                         
  10   1   2         99.54        116.88        13.29 o                         
 -11   2   2         17.86         18.61         2.11 o                         
 -10   2   2          0.24          0.71         1.21 o                         
  -9   2   2          5.13          5.12         0.91 o                         
  -8   2   2        465.02        462.18        11.90 o                         
  -7   2   2        325.77        295.36         6.79 o                         
  -6   2   2        314.83        345.96        20.25 o                         
  -5   2   2       1627.31       1801.86        42.24 o                         
  -4   2   2        175.86        117.76        10.55 o                         
  -3   2   2       2750.50       2709.68        44.12 o                         
  -2   2   2        117.79         97.58         4.70 o                         
  -1   2   2       1500.45       1593.46        68.92 o                         
   0   2   2       4041.84       4275.16       228.36 o                         
   1   2   2         91.75         66.23         7.62 o                         
   2   2   2       1219.72       1195.67        40.43 o                         
   3   2   2        418.37        415.26        10.24 o                         
   4   2   2        312.42        332.77         8.91 o                         
   5   2   2        126.29        135.41         6.98 o                         
   6   2   2         91.40         72.40        11.88 o                         
   7   2   2        316.20        302.16         6.97 o                         
   8   2   2         46.83         44.86         4.07 o                         
   9   2   2         15.59         16.24         2.55 o                         
  10   2   2         12.92         15.03         2.49 o                         
 -11   3   2         24.29         29.92         2.47 o                         
 -10   3   2         26.93         30.76         1.72 o                         
  -9   3   2         22.17         19.30         1.91 o                         
  -8   3   2        348.40        353.67         9.81 o                         
  -7   3   2         55.78         52.20         3.02 o                         
  -6   3   2          2.08          0.79         0.71 o                         
  -5   3   2        638.45        577.84        25.60 o                         
  -4   3   2          0.82          3.04         2.35 o                         
  -3   3   2        836.24        792.37        22.75 o                         
  -2   3   2        706.04        689.23        20.15 o                         
  -1   3   2         31.70         33.32         4.23 o                         
   0   3   2       3773.45       4211.11        43.80 o                         
   1   3   2       4414.57       4466.57        40.95 o                         
   2   3   2       1858.29       1818.48        20.80 o                         
   3   3   2        304.50        257.36         6.72 o                         
   4   3   2        504.15        465.01        11.52 o                         
   5   3   2          6.44          3.15         1.31 o                         
   6   3   2        163.41        177.88        14.27 o                         
   7   3   2        466.72        422.69         8.41 o                         
   8   3   2          0.08          0.60         0.78 o                         
   9   3   2         38.03         39.31         4.01 o                         
  10   3   2         59.30         73.30         5.14 o                         
  11   3   2          0.34         -0.56         0.98 o                         
 -11   4   2         30.41         38.72         2.57 o                         
 -10   4   2          9.62          8.84         0.93 o                         
  -9   4   2         16.11         20.80         2.00 o                         
  -8   4   2        227.14        211.99         5.45 o                         
  -7   4   2         14.68         11.21         1.46 o                         
  -6   4   2         49.28         43.85         2.69 o                         
  -5   4   2         32.09         33.03         6.18 o                         
  -4   4   2          2.84          4.01         2.61 o                         
  -3   4   2        397.40        459.54        20.14 o                         
  -2   4   2        489.19        511.20        19.23 o                         
  -1   4   2         94.88        109.08         9.40 o                         
   0   4   2       2520.37       2695.49        31.27 o                         
   1   4   2       1813.24       1794.17        30.52 o                         
   2   4   2        104.41        116.03         6.07 o                         
   3   4   2        218.69        199.52         8.07 o                         
   4   4   2       1329.80       1339.31        27.01 o                         
   5   4   2          0.19          3.36         4.29 o                         
   6   4   2        142.97         81.62        16.18 o                         
   7   4   2          3.24          1.38         0.58 o                         
   8   4   2         55.25         44.35         3.02 o                         
   9   4   2        125.17        133.30         7.05 o                         
  10   4   2          3.54          3.30         1.27 o                         
  11   4   2         27.57         31.74         2.82 o                         
 -10   5   2         13.77         11.08         0.88 o                         
  -9   5   2         19.99         13.59         1.23 o                         
  -8   5   2        140.20        154.08         5.53 o                         
  -7   5   2         95.38         76.80         2.68 o                         
  -6   5   2        127.08        100.59         4.34 o                         
  -5   5   2        287.47        254.23         5.18 o                         
  -4   5   2          3.42          6.41         2.38 o                         
  -3   5   2        126.43         84.18         9.43 o                         
  -2   5   2          0.03          0.05         1.84 o                         
  -1   5   2       1037.23       1170.17        29.15 o                         
   0   5   2       1843.98       1899.19        33.13 o                         
   1   5   2       2284.15       2563.75        36.51 o                         
   2   5   2         52.52         69.51         5.04 o                         
   3   5   2        409.80        444.95        22.65 o                         
   4   5   2         85.16         76.63        13.69 o                         
   5   5   2        265.32        214.29        18.11 o                         
   6   5   2        448.86        440.29        13.36 o                         
   7   5   2          0.05          0.38         0.60 o                         
   8   5   2        112.25        106.37         3.83 o                         
   9   5   2         85.30         87.73         5.52 o                         
  10   5   2          0.87          1.76         0.96 o                         
  11   5   2          2.82          4.33         1.05 o                         
 -10   6   2         35.46         36.93         2.15 o                         
  -9   6   2         71.54         78.42         2.60 o                         
  -8   6   2        115.30        127.38         3.87 o                         
  -7   6   2         47.93         50.56         2.53 o                         
  -6   6   2        403.76        413.11         6.31 o                         
  -5   6   2         67.54         60.28         2.64 o                         
  -4   6   2         52.35         39.81         2.08 o                         
  -3   6   2         27.52         21.02         5.15 o                         
  -2   6   2         12.59          5.23         2.30 o                         
  -1   6   2        153.56        156.29        11.48 o                         
   0   6   2        686.00        705.60        36.76 o                         
   1   6   2        988.85       1030.88        29.42 o                         
   2   6   2       1234.14       1171.91        32.79 o                         
   3   6   2        701.47        635.65        24.72 o                         
   4   6   2          8.02          7.21         5.46 o                         
   5   6   2        468.53        470.65        13.96 o                         
   6   6   2        242.86        219.31         9.32 o                         
   7   6   2          1.67          3.74         0.95 o                         
   8   6   2        108.09        106.05         4.48 o                         
   9   6   2        192.28        190.18        16.23 o                         
  10   6   2         29.91         31.99         2.84 o                         
  -9   7   2         75.32         93.67         2.89 o                         
  -8   7   2         11.11         13.56         0.95 o                         
  -7   7   2        209.14        243.09         5.42 o                         
  -6   7   2         41.56         47.36         2.16 o                         
  -5   7   2         84.19         77.10         2.48 o                         
  -4   7   2         58.37         49.89         2.22 o                         
  -3   7   2        169.31        151.88         4.04 o                         
  -2   7   2          0.16         -0.10         0.59 o                         
  -1   7   2        901.76        772.73        45.06 o                         
   0   7   2          2.18          1.82         2.53 o                         
   1   7   2        229.81        218.40        22.35 o                         
   2   7   2        185.21        131.58        17.04 o                         
   3   7   2        105.46         97.77         4.12 o                         
   4   7   2        304.48        290.93         6.36 o                         
   5   7   2         81.28         72.92         4.06 o                         
   6   7   2        242.16        262.72        10.68 o                         
   7   7   2         18.98         12.60         1.96 o                         
   8   7   2          0.46          0.62         0.67 o                         
   9   7   2         10.55         11.31         1.34 o                         
  10   7   2         39.95         41.63         2.78 o                         
  -8   8   2          2.47          4.80         0.48 o                         
  -7   8   2         54.13         66.30         2.10 o                         
  -6   8   2         54.45         63.64         2.73 o                         
  -5   8   2        368.07        400.00         6.14 o                         
  -4   8   2        117.21        112.22         3.36 o                         
  -3   8   2        385.76        366.97         5.97 o                         
  -2   8   2        682.17        658.28        14.61 o                         
  -1   8   2        228.90        224.74         5.91 o                         
   0   8   2          1.15          1.36         0.78 o                         
   1   8   2          0.90          1.02         0.54 o                         
   2   8   2         57.72         55.76         3.58 o                         
   3   8   2        382.90        392.14         9.02 o                         
   4   8   2         25.18         23.87         2.37 o                         
   5   8   2       1199.04       1292.07        24.77 o                         
   6   8   2         47.75         39.83         4.39 o                         
   7   8   2          1.49         -1.30         1.30 o                         
   8   8   2        126.79        137.84         7.17 o                         
   9   8   2         10.53          8.76         1.69 o                         
  -7   9   2          0.84          2.32         0.56 o                         
  -6   9   2         82.38         96.01         3.65 o                         
  -5   9   2        121.42        135.43         3.24 o                         
  -4   9   2        314.88        328.20         6.30 o                         
  -3   9   2        118.11        126.25         5.98 o                         
  -2   9   2         57.13         48.35         2.59 o                         
  -1   9   2        121.80        106.35         3.98 o                         
   0   9   2        101.27         86.00         3.27 o                         
   1   9   2        100.85        105.10         3.79 o                         
   2   9   2         13.65         12.62         1.36 o                         
   3   9   2        131.58        129.63         5.37 o                         
   4   9   2        307.06        332.00         8.61 o                         
   5   9   2         13.58         12.21         2.49 o                         
   6   9   2         71.07         79.39         5.96 o                         
   7   9   2         54.41         67.55         5.10 o                         
   8   9   2          5.28          4.29         1.23 o                         
  -6  10   2          0.86          0.90         0.30 o                         
  -5  10   2        288.74        351.95         7.12 o                         
  -4  10   2         23.41         27.45         1.37 o                         
  -3  10   2          0.22         -0.35         0.54 o                         
  -2  10   2        111.04        127.10         3.93 o                         
  -1  10   2         14.69         10.17         1.19 o                         
   0  10   2        102.77        102.02         3.52 o                         
   1  10   2         47.63         36.19         2.68 o                         
   2  10   2          0.47          1.41         0.89 o                         
   3  10   2        130.85        137.02         5.31 o                         
   4  10   2          7.39          9.10         2.09 o                         
   5  10   2         31.87         32.38         3.57 o                         
   6  10   2         23.79         25.82         3.05 o                         
   7  10   2         14.01         13.84         1.99 o                         
   8  10   2          8.24          5.54         1.15 o                         
  -5  11   2          0.11          0.12         0.47 o                         
  -4  11   2          9.50          7.95         0.93 o                         
  -3  11   2          0.71          0.06         0.39 o                         
  -2  11   2         16.62         16.54         1.21 o                         
  -1  11   2         55.86         57.41         2.35 o                         
   0  11   2         10.22          8.81         1.23 o                         
   1  11   2         85.89         81.08         5.21 o                         
   2  11   2          0.06          0.13         0.88 o                         
   3  11   2         89.49         96.67         5.44 o                         
   4  11   2         53.36         47.84         3.80 o                         
   5  11   2         19.33         14.86         2.11 o                         
   6  11   2         99.03        108.59         4.95 o                         
   7  11   2          1.46          0.04         0.50 o                         
  -1  12   2         21.21         18.32         1.80 o                         
   0  12   2          7.78          6.96         1.34 o                         
  -3 -10   3          0.92          1.78         0.54 o                         
   3 -10   3         29.09         20.84         1.53 o                         
   1  -9   3         41.08         36.17         2.89 o                         
   2  -9   3         64.09         58.55         2.69 o                         
   3  -9   3          0.23          0.12         0.80 o                         
   4  -9   3         13.19         13.34         1.24 o                         
   5  -9   3          0.29          0.07         0.72 o                         
  -8  -8   3         86.87         82.46         3.22 o                         
  -7  -8   3         19.52         18.67         1.88 o                         
  -6  -8   3         52.65         53.90         3.57 o                         
  -5  -8   3        194.49        213.07         5.73 o                         
  -4  -8   3         15.98         17.16         1.71 o                         
  -3  -8   3          1.16          3.17         0.89 o                         
   0  -8   3         65.12         61.49         4.37 o                         
   1  -8   3          8.24          8.51         1.01 o                         
   2  -8   3        153.16        162.48         4.41 o                         
   3  -8   3        295.16        328.50         7.51 o                         
   4  -8   3         14.93         14.64         1.29 o                         
   5  -8   3         56.49         62.72         2.31 o                         
   6  -8   3         11.66         12.51         1.37 o                         
   7  -8   3         57.30         60.34        10.17 o                         
  -9  -7   3          9.72         10.27         1.28 o                         
  -8  -7   3          3.32          3.70         1.11 o                         
  -7  -7   3        221.63        227.24         7.88 o                         
  -6  -7   3          8.73          7.56         1.32 o                         
  -5  -7   3         62.90         54.07         3.20 o                         
  -4  -7   3        205.65        213.52         6.45 o                         
  -3  -7   3        417.45        470.13        12.15 o                         
  -2  -7   3         37.54         33.89        11.25 o                         
  -1  -7   3         11.24          7.70         1.33 o                         
   0  -7   3         86.01         75.89         3.56 o                         
   1  -7   3        578.29        589.41         8.39 o                         
   2  -7   3         70.23         70.54         3.03 o                         
   3  -7   3          9.73         11.22         1.26 o                         
   4  -7   3        135.49        142.36         4.29 o                         
   5  -7   3         12.82         11.67         1.19 o                         
   6  -7   3         39.40         41.63         2.49 o                         
   7  -7   3         22.48         21.72         2.18 o                         
   8  -7   3          0.20          0.24         0.45 o                         
 -10  -6   3         17.61         18.71         1.65 o                         
  -9  -6   3         15.96         11.58         1.63 o                         
  -8  -6   3        185.97        185.09         7.38 o                         
  -7  -6   3          1.89          1.86         1.01 o                         
  -6  -6   3          2.55          2.50         1.02 o                         
  -5  -6   3         52.72         42.72         3.89 o                         
  -4  -6   3          0.06          0.54         1.10 o                         
  -3  -6   3         90.56         84.04         3.84 o                         
  -2  -6   3          9.65          7.36         2.36 o                         
  -1  -6   3        131.47        150.04         6.07 o                         
   0  -6   3        195.80        176.76         4.46 o                         
   1  -6   3        353.66        349.69         6.27 o                         
   2  -6   3          6.46          6.06         1.27 o                         
   3  -6   3          2.94          4.93         1.00 o                         
   4  -6   3         64.77         56.54         2.79 o                         
   5  -6   3         10.81         12.26         1.14 o                         
   6  -6   3         48.07         52.86         2.72 o                         
   7  -6   3          1.93          2.93         0.61 o                         
   8  -6   3          3.93          3.68         0.55 o                         
   9  -6   3         29.82         30.67         1.96 o                         
 -10  -5   3          6.31          5.06         1.07 o                         
  -9  -5   3        124.07        121.03         5.96 o                         
  -8  -5   3        121.48        126.97         6.71 o                         
  -7  -5   3          0.97          1.34         0.87 o                         
  -6  -5   3        209.61        191.77         6.10 o                         
  -5  -5   3        446.46        445.58        10.67 o                         
  -4  -5   3          3.86          4.74         1.14 o                         
  -3  -5   3         46.40         47.94         9.11 o                         
  -2  -5   3         45.98         43.36         8.65 o                         
  -1  -5   3        790.03        978.89        49.71 o                         
   0  -5   3         92.40         90.23        14.86 o                         
   1  -5   3        243.28        219.88        24.23 o                         
   2  -5   3         11.18          9.94         1.87 o                         
   3  -5   3        103.38         94.87         3.40 o                         
   4  -5   3          0.27         -0.58         0.58 o                         
   5  -5   3         37.24         37.36         1.95 o                         
   6  -5   3         58.19         59.30         2.83 o                         
   7  -5   3          0.41          0.15         0.63 o                         
   8  -5   3         27.02         29.59         1.92 o                         
   9  -5   3         13.95         11.97         1.11 o                         
 -11  -4   3         41.20         42.44         2.59 o                         
 -10  -4   3         11.77         10.45         1.73 o                         
  -9  -4   3        395.43        462.72        12.42 o                         
  -8  -4   3        285.50        304.12        10.71 o                         
  -7  -4   3          1.02          2.04         0.98 o                         
  -6  -4   3        272.97        243.08         6.46 o                         
  -5  -4   3         42.36         32.00         2.33 o                         
  -4  -4   3       1289.51       1586.93        38.21 o                         
  -3  -4   3        422.25        427.99        19.00 o                         
  -2  -4   3        624.98        819.89        24.78 o                         
  -1  -4   3        455.36        540.43        24.18 o                         
   0  -4   3       1134.41       1440.21        88.36 o                         
   1  -4   3         74.06         92.32         9.62 o                         
   2  -4   3        141.35         91.62         8.88 o                         
   3  -4   3         63.30         50.08         8.14 o                         
   4  -4   3        250.12        228.80         6.96 o                         
   5  -4   3        307.98        296.04        14.78 o                         
   6  -4   3        838.44        840.31        12.81 o                         
   7  -4   3          3.60          3.49         0.82 o                         
   8  -4   3          7.07          9.48         1.07 o                         
   9  -4   3         52.22         59.03         3.99 o                         
  10  -4   3          2.48          1.51         0.75 o                         
 -11  -3   3          0.07         -0.46         0.67 o                         
 -10  -3   3         84.06         96.51         5.21 o                         
  -9  -3   3         39.42         37.72         3.62 o                         
  -8  -3   3          9.43          9.45         1.92 o                         
  -7  -3   3        129.31        117.68         6.03 o                         
  -6  -3   3         19.32         15.30         2.40 o                         
  -5  -3   3          6.08         12.19         4.52 o                         
  -4  -3   3         33.21         24.37         5.32 o                         
  -3  -3   3          8.50         14.18         3.45 o                         
  -2  -3   3         31.71         42.26         5.21 o                         
  -1  -3   3         43.49         52.64         5.46 o                         
   0  -3   3         45.71         73.87         7.85 o                         
   1  -3   3        330.29        319.02        29.28 o                         
   2  -3   3       1404.30       1456.33        33.47 o                         
   3  -3   3          3.23          1.54         1.44 o                         
   4  -3   3         10.24          5.29         4.64 o                         
   5  -3   3         97.97         76.91         2.88 o                         
   6  -3   3        124.40        118.22         3.77 o                         
   7  -3   3         35.93         31.30         1.99 o                         
   8  -3   3        158.83        158.61         6.73 o                         
   9  -3   3          3.02          2.51         0.75 o                         
  10  -3   3          0.42          1.13         0.84 o                         
  11  -3   3          7.10          7.32         0.98 o                         
 -11  -2   3         96.97        109.47         4.73 o                         
 -10  -2   3         17.73         17.62         2.32 o                         
  -9  -2   3        522.75        526.09        13.71 o                         
  -8  -2   3         69.52         71.00         5.21 o                         
  -7  -2   3          4.07          3.32         2.31 o                         
  -6  -2   3        314.14        299.26         9.22 o                         
  -5  -2   3        165.41        185.84        15.14 o                         
  -4  -2   3       1291.36       1329.75        36.57 o                         
  -3  -2   3        286.28        266.03        21.57 o                         
  -2  -2   3         21.22         20.63         3.99 o                         
  -1  -2   3        125.98        116.61         4.52 o                         
   0  -2   3         15.35         15.84         1.96 o                         
   1  -2   3        529.26        628.15        16.24 o                         
   2  -2   3         87.49         88.10         7.77 o                         
   3  -2   3         50.58         56.83         5.51 o                         
   4  -2   3        401.64        364.20        15.20 o                         
   5  -2   3          4.97          5.40         2.96 o                         
   6  -2   3         67.98         60.43         2.59 o                         
   7  -2   3         35.27         29.60         2.37 o                         
   8  -2   3          2.76          2.86         0.94 o                         
   9  -2   3         16.42         19.01         2.93 o                         
  10  -2   3          0.01         -0.42         1.13 o                         
  11  -2   3          4.28          4.98         1.00 o                         
 -11  -1   3          0.13          0.17         0.61 o                         
 -10  -1   3        262.55        284.59         9.18 o                         
  -9  -1   3         15.86         15.93         2.57 o                         
  -8  -1   3        662.35        615.57        21.82 o                         
  -7  -1   3        369.33        306.79         7.41 o                         
  -6  -1   3          3.58          1.99         1.74 o                         
  -5  -1   3       1927.33       2076.10        47.96 o                         
  -4  -1   3        223.91        263.41        15.47 o                         
  -3  -1   3          9.86          7.62         1.67 o                         
  -2  -1   3       1561.85       1764.80        25.56 o                         
  -1  -1   3       4876.93       5760.69        50.79 o                         
   0  -1   3        482.09        542.76        11.20 o                         
   1  -1   3       4286.41       5036.74        38.32 o                         
   2  -1   3       1631.17       1772.36        24.40 o                         
   3  -1   3        164.51        164.78         7.92 o                         
   4  -1   3         75.81         66.84         5.84 o                         
   5  -1   3        319.71        284.45        17.77 o                         
   6  -1   3         17.37         16.67         2.37 o                         
   7  -1   3        791.61        727.76        16.74 o                         
   8  -1   3         79.24         73.78         5.60 o                         
   9  -1   3         18.83         16.35         2.70 o                         
  10  -1   3         63.17         61.55         4.47 o                         
  11  -1   3          1.32          1.96         0.75 o                         
 -11   0   3        126.15        144.03         5.31 o                         
 -10   0   3         11.14          6.88         1.46 o                         
  -9   0   3          8.61          6.61         0.98 o                         
  -8   0   3          0.83          0.26         0.72 o                         
  -7   0   3         36.79         30.33         2.19 o                         
  -6   0   3        642.78        568.34        25.59 o                         
  -5   0   3         14.97          9.75         2.60 o                         
  -4   0   3       1031.49       1103.34        23.77 o                         
  -3   0   3          4.52          4.37         1.16 o                         
  -2   0   3         81.23         84.40         4.38 o                         
  -1   0   3       2372.05       2932.50        21.98 o                         
   0   0   3        313.29        335.68         8.13 o                         
   1   0   3       1719.99       1766.46        24.06 o                         
   2   0   3       1194.82       1228.94        17.67 o                         
   3   0   3       1363.29       1338.01        36.43 o                         
   4   0   3        118.35         85.19         5.91 o                         
   5   0   3        649.73        657.96        25.86 o                         
   6   0   3        239.11        201.84        22.52 o                         
   7   0   3        140.69        135.06         5.70 o                         
   8   0   3          8.31          9.16         1.49 o                         
   9   0   3         11.02          9.26         1.92 o                         
  10   0   3          2.88          2.13         1.05 o                         
  11   0   3          0.51         -0.27         0.73 o                         
 -11   1   3         25.89         28.14         2.36 o                         
 -10   1   3          7.27         10.47         1.07 o                         
  -9   1   3        143.55        141.80         4.21 o                         
  -8   1   3        615.92        556.12        15.83 o                         
  -7   1   3          0.91          0.40         1.30 o                         
  -6   1   3         70.92         65.29         8.55 o                         
  -5   1   3       1635.98       1564.17        38.77 o                         
  -4   1   3        492.31        518.03        15.96 o                         
  -3   1   3        858.62        870.63        19.97 o                         
  -2   1   3        760.14        815.50        15.05 o                         
  -1   1   3       6421.35       7411.44        57.83 o                         
   0   1   3        637.82        593.87        10.53 o                         
   1   1   3       8068.94       8634.18        32.42 o                         
   2   1   3       5648.32       5708.14        57.46 o                         
   3   1   3         64.55         50.00         4.00 o                         
   4   1   3        835.54        938.16        21.74 o                         
   5   1   3        958.09        870.06        39.58 o                         
   6   1   3          9.32          7.68         3.08 o                         
   7   1   3         42.32         40.15         2.70 o                         
   8   1   3         10.07         10.62         1.49 o                         
   9   1   3        274.37        299.02         7.77 o                         
  10   1   3         26.55         29.42         3.11 o                         
 -11   2   3          8.19         11.39         1.57 o                         
 -10   2   3          4.55          4.79         1.00 o                         
  -9   2   3        378.90        421.36         8.76 o                         
  -8   2   3         28.09         31.23         2.43 o                         
  -7   2   3         69.77         57.86         4.22 o                         
  -6   2   3        298.90        265.89        18.21 o                         
  -5   2   3         72.45         64.36         8.29 o                         
  -4   2   3       1568.88       1643.21        36.15 o                         
  -3   2   3         60.63         64.39         3.85 o                         
  -2   2   3        275.33        255.21         8.93 o                         
  -1   2   3        166.91        247.46         8.43 o                         
   0   2   3          3.97          2.45         1.45 o                         
   1   2   3          0.32          2.55         1.30 o                         
   2   2   3        948.62       1051.58        49.11 o                         
   3   2   3       3135.78       3199.64        40.07 o                         
   4   2   3         80.11         61.53         5.92 o                         
   5   2   3        203.99        254.07        20.80 o                         
   6   2   3        489.91        408.40        21.35 o                         
   7   2   3         29.14         28.46         2.21 o                         
   8   2   3         42.99         35.57         3.67 o                         
   9   2   3         13.79         14.61         2.61 o                         
  10   2   3        127.22        149.30         7.48 o                         
 -11   3   3          2.11          1.59         0.71 o                         
 -10   3   3         25.92         26.12         1.94 o                         
  -9   3   3         94.21         94.27         3.54 o                         
  -8   3   3          1.70          1.60         0.77 o                         
  -7   3   3         17.91         19.63         3.11 o                         
  -6   3   3        895.50        880.89        16.79 o                         
  -5   3   3          0.11          1.17         1.64 o                         
  -4   3   3         88.82        126.68        11.25 o                         
  -3   3   3        632.26        590.00        15.64 o                         
  -2   3   3        383.34        361.45        13.09 o                         
  -1   3   3       2800.61       3261.09        81.44 o                         
   0   3   3        599.33        644.57        50.49 o                         
   1   3   3       4671.11       4616.06        40.56 o                         
   2   3   3       1700.06       1698.10        41.85 o                         
   3   3   3        443.50        509.10        16.94 o                         
   4   3   3          3.08          2.27         2.39 o                         
   5   3   3         13.98          5.21         3.43 o                         
   6   3   3        188.67        175.62        13.60 o                         
   7   3   3        182.79        153.84         5.13 o                         
   8   3   3         19.20         13.05         1.64 o                         
   9   3   3          0.44          0.76         0.75 o                         
  10   3   3         54.65         63.41         4.83 o                         
 -11   4   3          2.07          1.40         0.67 o                         
 -10   4   3         98.95        125.64         3.29 o                         
  -9   4   3          8.57          6.85         1.20 o                         
  -8   4   3         48.14         53.00         3.34 o                         
  -7   4   3        585.94        581.93        10.36 o                         
  -6   4   3         11.33         10.71         1.34 o                         
  -5   4   3        131.83        136.13        13.51 o                         
  -4   4   3        325.77        283.31        17.78 o                         
  -3   4   3        144.25        159.64         9.63 o                         
  -2   4   3        902.77        931.40        31.21 o                         
  -1   4   3        133.31        136.40         9.56 o                         
   0   4   3        294.23        323.56        13.36 o                         
   1   4   3        640.06        615.43        32.09 o                         
   2   4   3       2296.36       2393.62        46.70 o                         
   3   4   3          1.34          1.28         1.56 o                         
   4   4   3        129.31        145.40         8.84 o                         
   5   4   3        666.10        684.38        24.31 o                         
   6   4   3         76.49         71.08        11.65 o                         
   7   4   3        348.81        334.09        11.15 o                         
   8   4   3        409.60        402.07         9.04 o                         
   9   4   3          0.46         -0.07         0.78 o                         
  10   4   3        118.55        145.20         6.98 o                         
 -10   5   3         20.06         21.45         1.25 o                         
  -9   5   3          0.05          0.78         0.64 o                         
  -8   5   3        136.64        165.50         4.68 o                         
  -7   5   3          6.44          6.18         1.18 o                         
  -6   5   3          0.89          0.90         0.79 o                         
  -5   5   3         54.72         37.96         1.99 o                         
  -4   5   3          1.67          3.64         1.98 o                         
  -3   5   3        167.04        153.68         9.96 o                         
  -2   5   3        169.58        189.25        13.31 o                         
  -1   5   3         95.71         80.07         7.96 o                         
   0   5   3        583.72        711.70        21.54 o                         
   1   5   3        152.93        172.67        10.13 o                         
   2   5   3        603.55        686.40        19.79 o                         
   3   5   3        516.52        560.78        43.90 o                         
   4   5   3        601.53        587.79        25.45 o                         
   5   5   3        121.99        110.80        11.39 o                         
   6   5   3          4.78          1.38         0.82 o                         
   7   5   3        122.89        124.82         4.62 o                         
   8   5   3         60.69         60.47         3.52 o                         
   9   5   3        102.95         91.13         5.56 o                         
  10   5   3         79.00         93.79         5.23 o                         
 -10   6   3         27.13         34.93         1.70 o                         
  -9   6   3         49.38         48.68         2.09 o                         
  -8   6   3        305.31        358.67         8.02 o                         
  -7   6   3        283.06        283.47         5.16 o                         
  -6   6   3          0.31         -0.18         0.51 o                         
  -5   6   3        487.45        476.45         6.49 o                         
  -4   6   3         24.69         25.29         1.70 o                         
  -3   6   3          8.79         12.44         3.45 o                         
  -2   6   3        509.27        490.57        28.20 o                         
  -1   6   3        101.47        115.45        10.12 o                         
   0   6   3        598.75        626.78        21.59 o                         
   1   6   3         95.33         68.38         6.94 o                         
   2   6   3        674.25        716.78        25.05 o                         
   3   6   3        564.45        528.26        35.92 o                         
   4   6   3         23.99         14.36         6.84 o                         
   5   6   3        177.66        160.74         5.36 o                         
   6   6   3         67.46         58.05         2.69 o                         
   7   6   3         99.86         89.56         3.49 o                         
   8   6   3          6.87          7.09         1.12 o                         
   9   6   3          0.24         -1.02         1.02 o                         
  10   6   3         27.59         31.07         2.76 o                         
  -9   7   3         23.85         33.82         1.49 o                         
  -8   7   3         36.92         42.39         2.04 o                         
  -7   7   3         46.35         42.84         1.69 o                         
  -6   7   3        132.64        138.55         3.62 o                         
  -5   7   3          4.93          3.18         0.82 o                         
  -4   7   3         23.97         24.96         1.81 o                         
  -3   7   3         49.28         41.69         2.22 o                         
  -2   7   3         62.27         54.47         2.50 o                         
  -1   7   3         40.97         32.87         9.55 o                         
   0   7   3          2.20          0.17         3.37 o                         
   1   7   3        352.26        314.05        26.22 o                         
   2   7   3        102.33         84.49        12.82 o                         
   3   7   3         55.80         58.27         4.64 o                         
   4   7   3        557.88        542.72        12.00 o                         
   5   7   3        439.39        429.62         7.75 o                         
   6   7   3        119.83        100.25         5.04 o                         
   7   7   3          1.02          2.59         0.99 o                         
   8   7   3         21.14         22.67         2.39 o                         
   9   7   3         46.95         46.50         2.71 o                         
  10   7   3         12.48         11.96         1.40 o                         
  -9   8   3          2.62          5.08         0.86 o                         
  -8   8   3          2.88          4.22         0.69 o                         
  -7   8   3         36.03         37.53         1.62 o                         
  -6   8   3        115.72        129.83         2.94 o                         
  -5   8   3         31.49         27.60         1.66 o                         
  -4   8   3          1.91          0.97         0.54 o                         
  -3   8   3        435.93        421.75         6.38 o                         
  -2   8   3          1.11          1.42         0.59 o                         
  -1   8   3         54.30         59.44         2.75 o                         
   0   8   3        238.58        231.76         4.76 o                         
   1   8   3         18.36         14.64         1.28 o                         
   2   8   3        155.07        140.21         6.56 o                         
   3   8   3         33.38         32.34         2.59 o                         
   4   8   3         12.93         13.53         1.63 o                         
   5   8   3        898.42        907.38        20.55 o                         
   6   8   3         34.90         33.81         4.12 o                         
   7   8   3         34.89         38.41         4.29 o                         
   8   8   3        103.63        110.89         6.65 o                         
   9   8   3         58.81         66.15         4.18 o                         
  -8   9   3         48.45         58.98         2.66 o                         
  -7   9   3         68.62         81.93         2.94 o                         
  -6   9   3        188.15        235.70         4.67 o                         
  -5   9   3         16.92         17.22         1.20 o                         
  -4   9   3        110.54        120.14         3.34 o                         
  -3   9   3         40.50         38.26         2.31 o                         
  -2   9   3          5.34          4.02         0.79 o                         
  -1   9   3          4.87          3.83         0.78 o                         
   0   9   3         27.34         22.61         1.67 o                         
   1   9   3          3.81          1.89         0.65 o                         
   2   9   3        123.35        115.06         5.61 o                         
   3   9   3         57.44         61.52         3.65 o                         
   4   9   3        182.95        179.18         6.23 o                         
   5   9   3        168.19        180.68         9.20 o                         
   6   9   3        158.40        181.16         9.05 o                         
   7   9   3         36.04         40.46         4.06 o                         
   8   9   3        111.25        131.21         6.33 o                         
   9   9   3         66.65         69.93         3.64 o                         
  -6  10   3          0.21          0.48         0.42 o                         
  -5  10   3          5.43          6.40         0.66 o                         
  -4  10   3         22.92         27.84         1.73 o                         
  -3  10   3          4.20          4.44         0.95 o                         
  -2  10   3          3.71          3.04         0.76 o                         
  -1  10   3        122.55        125.80         4.01 o                         
   0  10   3         73.10         62.94         2.81 o                         
   1  10   3          0.26          0.86         0.60 o                         
   2  10   3         40.18         41.48         2.95 o                         
   3  10   3          1.41          1.84         0.87 o                         
   4  10   3         51.33         62.92         3.56 o                         
   5  10   3          6.69          7.97         2.15 o                         
   6  10   3          0.15         -0.17         0.94 o                         
   7  10   3         30.70         33.99         3.18 o                         
   8  10   3          5.67          4.89         1.17 o                         
  -5  11   3         77.78         87.36         5.90 o                         
  -4  11   3         93.50        101.94         3.15 o                         
  -3  11   3         63.99         68.55         3.07 o                         
  -2  11   3         84.40         88.67         2.95 o                         
  -1  11   3         24.37         21.41         1.51 o                         
   0  11   3         21.93         18.17         1.42 o                         
   1  11   3        160.95        181.60         7.99 o                         
   2  11   3        102.00         95.76         7.12 o                         
   3  11   3          0.18          1.55         0.78 o                         
   4  11   3         38.91         41.84         3.78 o                         
   5  11   3         21.09         20.11         2.57 o                         
   6  11   3          2.77          7.11         1.53 o                         
   7  11   3          0.47          0.73         0.61 o                         
  -3  12   3         35.26         36.39         1.61 o                         
  -2  12   3         35.55         40.03         1.51 o                         
  -1  12   3         11.92         10.64         0.99 o                         
   0  12   3          8.48          9.07         1.50 o                         
   1  12   3         27.42         32.41         2.88 o                         
   3  12   3         17.61         13.65         1.65 o                         
   4  12   3         47.06         42.48         2.89 o                         
   5  12   3          8.50          9.03         1.27 o                         
  -2 -10   4          9.37         10.22         1.36 o                         
   1  -9   4         43.79         36.71         2.68 o                         
   2  -9   4          3.22          3.31         0.62 o                         
   3  -9   4         37.13         32.51         1.73 o                         
   4  -9   4         36.59         32.32         1.96 o                         
  -7  -8   4          1.42         -0.10         0.46 o                         
  -6  -8   4          5.77          5.52         1.05 o                         
  -5  -8   4         41.39         42.92         3.18 o                         
  -4  -8   4          0.57          0.59         0.49 o                         
  -3  -8   4        483.27        556.59        11.85 o                         
  -2  -8   4         26.53         22.70         2.42 o                         
   0  -8   4          2.26          1.27         0.73 o                         
   1  -8   4          0.16         -0.55         0.55 o                         
   2  -8   4        235.16        237.99         5.96 o                         
   3  -8   4        241.39        271.70         6.35 o                         
   4  -8   4         49.45         56.82         2.76 o                         
   5  -8   4        204.13        222.95        13.19 o                         
   6  -8   4          0.16         -0.41         0.41 o                         
  -8  -7   4         56.09         51.08         2.97 o                         
  -7  -7   4        147.97        146.10         5.85 o                         
  -6  -7   4         18.91         18.32         2.36 o                         
  -5  -7   4        100.60         95.90         5.56 o                         
  -4  -7   4        138.71        151.41         6.38 o                         
  -3  -7   4         75.52         93.49         4.09 o                         
  -1  -7   4         26.93         26.38         3.03 o                         
   0  -7   4          0.59         -0.04         0.82 o                         
   1  -7   4         64.51         51.69         2.51 o                         
   2  -7   4        379.64        384.47         8.57 o                         
   3  -7   4         67.09         68.52         3.68 o                         
   4  -7   4        317.01        354.88         7.96 o                         
   5  -7   4         27.60         35.88         2.41 o                         
   6  -7   4         55.14         54.96         2.61 o                         
   7  -7   4          5.13          5.50         1.03 o                         
  -9  -6   4         38.09         36.65         2.61 o                         
  -8  -6   4          7.32          4.54         1.17 o                         
  -7  -6   4        134.05        124.38         6.23 o                         
  -6  -6   4        336.69        330.54        10.64 o                         
  -5  -6   4         13.29          8.96         1.45 o                         
  -4  -6   4          1.44          1.04         1.04 o                         
  -3  -6   4        133.08        131.51         4.76 o                         
  -2  -6   4         28.88         30.63         5.77 o                         
  -1  -6   4         34.14         23.15         2.83 o                         
   0  -6   4        204.18        218.53         6.23 o                         
   1  -6   4        223.13        226.30         5.24 o                         
   2  -6   4        179.12        148.74         7.02 o                         
   3  -6   4         91.13         86.96         3.41 o                         
   4  -6   4        213.22        225.70         5.45 o                         
   5  -6   4          4.26          3.44         1.08 o                         
   6  -6   4          2.74          3.31         0.64 o                         
   7  -6   4          4.42          5.13         0.86 o                         
   8  -6   4         74.55         71.11         5.13 o                         
 -10  -5   4         23.88         27.49         2.17 o                         
  -9  -5   4          3.93          3.35         0.94 o                         
  -8  -5   4         85.72         82.08         5.21 o                         
  -7  -5   4        154.36        147.33         7.48 o                         
  -6  -5   4          0.39          0.34         0.79 o                         
  -5  -5   4        209.85        201.75         6.03 o                         
  -4  -5   4          1.78          1.04         0.73 o                         
  -3  -5   4         39.34         39.10         6.35 o                         
  -2  -5   4        385.43        463.70        24.09 o                         
  -1  -5   4        140.91        159.76        15.78 o                         
   0  -5   4         72.28         83.12         4.56 o                         
   1  -5   4        256.07        249.03         5.18 o                         
   2  -5   4        150.87        125.01         3.82 o                         
   3  -5   4         35.37         30.53         1.93 o                         
   4  -5   4         31.01         27.26         1.64 o                         
   5  -5   4         65.51         56.86         2.80 o                         
   6  -5   4         88.77         92.34         3.42 o                         
   7  -5   4        238.54        272.66         8.50 o                         
   8  -5   4          9.30         11.54         0.99 o                         
   9  -5   4         37.13         38.71         1.74 o                         
 -10  -4   4          0.87          0.84         0.65 o                         
  -9  -4   4         49.60         51.91         3.95 o                         
  -8  -4   4          0.28         -0.38         1.53 o                         
  -7  -4   4         15.94         12.50         2.36 o                         
  -6  -4   4         13.36          9.06         1.44 o                         
  -5  -4   4        371.13        391.90         8.16 o                         
  -4  -4   4        498.77        551.10         9.30 o                         
  -3  -4   4         92.02        111.55        10.39 o                         
  -2  -4   4        833.28        987.14        29.28 o                         
  -1  -4   4         32.42         40.71         7.31 o                         
   0  -4   4        138.11        165.81        14.21 o                         
   1  -4   4        312.62        334.59        29.43 o                         
   2  -4   4         30.75         29.06         8.18 o                         
   3  -4   4         90.79         87.52         3.77 o                         
   4  -4   4        207.34        190.16         8.64 o                         
   5  -4   4         17.11         13.70         1.39 o                         
   6  -4   4        147.94        152.07         4.51 o                         
   7  -4   4        117.65        116.88         5.55 o                         
   8  -4   4         10.46         11.06         1.09 o                         
   9  -4   4         15.74         20.06         1.53 o                         
  10  -4   4          1.90          2.20         0.54 o                         
 -11  -3   4         39.91         40.92         2.51 o                         
 -10  -3   4         51.25         57.85         3.76 o                         
  -9  -3   4          6.60          6.34         1.57 o                         
  -8  -3   4        209.31        214.63         9.03 o                         
  -7  -3   4         36.89         38.72         8.17 o                         
  -6  -3   4        205.05        182.36         5.55 o                         
  -5  -3   4        784.93        799.89        16.17 o                         
  -4  -3   4        265.05        289.58        16.35 o                         
  -3  -3   4         63.93         51.83         6.34 o                         
  -2  -3   4        214.57        216.93        12.68 o                         
  -1  -3   4        767.85       1017.78        26.08 o                         
   0  -3   4       1427.79       1802.77        62.51 o                         
   1  -3   4        114.80        135.28         9.97 o                         
   2  -3   4          0.11         -0.23         1.30 o                         
   3  -3   4        710.72        731.22        27.02 o                         
   4  -3   4        186.65        167.89        15.07 o                         
   5  -3   4         69.22         57.44         2.92 o                         
   6  -3   4         10.14          7.80         1.08 o                         
   7  -3   4        306.07        308.23         9.13 o                         
   8  -3   4         39.65         45.55         2.89 o                         
   9  -3   4         87.94        104.99         7.34 o                         
  10  -3   4          9.03          8.84         1.44 o                         
 -11  -2   4         13.41         13.55         1.53 o                         
 -10  -2   4         12.32         15.26         2.09 o                         
  -9  -2   4        185.47        187.52         7.94 o                         
  -8  -2   4         47.76         41.02         3.91 o                         
  -7  -2   4         70.26         63.18         4.41 o                         
  -6  -2   4       1002.32        921.30        17.03 o                         
  -5  -2   4          1.20          2.56         5.73 o                         
  -4  -2   4        798.66        974.57        44.93 o                         
  -3  -2   4        115.43        150.45        12.47 o                         
  -2  -2   4        152.13        225.35        14.02 o                         
  -1  -2   4          8.42          5.26         1.18 o                         
   0  -2   4        599.36        664.81        14.91 o                         
   1  -2   4        404.12        475.29        14.59 o                         
   2  -2   4        726.87        852.78        20.97 o                         
   3  -2   4        222.45        185.66        13.01 o                         
   4  -2   4          0.74          1.48         1.58 o                         
   5  -2   4        125.80        102.73         5.94 o                         
   6  -2   4         53.23         42.95         2.24 o                         
   7  -2   4         11.38         10.23         1.13 o                         
   8  -2   4        337.81        340.84        15.45 o                         
   9  -2   4          7.03          7.32         1.67 o                         
  10  -2   4          0.35          1.44         0.92 o                         
  11  -2   4          0.60          0.50         0.44 o                         
 -11  -1   4          0.46          0.60         0.82 o                         
 -10  -1   4          1.00         -0.42         0.86 o                         
  -9  -1   4        212.09        193.62         8.35 o                         
  -8  -1   4        183.10        169.75         5.47 o                         
  -7  -1   4          2.07          1.66         0.92 o                         
  -6  -1   4        301.40        269.66        12.09 o                         
  -5  -1   4        277.22        280.67        18.71 o                         
  -4  -1   4        546.13        525.23        17.28 o                         
  -3  -1   4       1577.52       1678.56        37.55 o                         
  -2  -1   4          2.39         -0.07         0.97 o                         
  -1  -1   4       1112.74       1252.83        19.43 o                         
   0  -1   4          2.44          2.49         0.89 o                         
   1  -1   4        161.07        219.88         9.07 o                         
   2  -1   4       1409.25       1528.03        25.27 o                         
   3  -1   4         48.67         50.79         4.92 o                         
   4  -1   4        342.01        309.03        17.76 o                         
   5  -1   4       1346.82       1307.72        51.20 o                         
   6  -1   4         38.95         39.83         2.52 o                         
   7  -1   4          0.76          2.02         8.74 o                         
   8  -1   4          4.04          3.43         1.55 o                         
   9  -1   4        100.72        104.49         6.40 o                         
  10  -1   4          1.87          1.90         1.11 o                         
  11  -1   4         36.10         38.49         2.61 o                         
 -11   0   4         28.73         29.09         2.33 o                         
 -10   0   4        306.86        313.07         8.99 o                         
  -9   0   4          2.30          1.02         0.56 o                         
  -8   0   4        848.19        786.94        14.43 o                         
  -7   0   4       1052.12        927.55        12.87 o                         
  -6   0   4        447.19        386.08        24.02 o                         
  -5   0   4         32.32         26.69         4.42 o                         
  -4   0   4        652.54        691.16        20.99 o                         
  -3   0   4        198.20        226.64         8.67 o                         
  -2   0   4       3905.88       4707.63        40.19 o                         
  -1   0   4       1874.92       2157.39        26.23 o                         
   0   0   4       3002.43       3524.20        30.92 o                         
   1   0   4          0.98          0.95         0.97 o                         
   2   0   4         60.30         63.85         4.73 o                         
   3   0   4          2.11          1.39         1.15 o                         
   4   0   4        558.93        579.59        20.06 o                         
   5   0   4       1472.29       1330.40        53.52 o                         
   6   0   4         72.14         69.93         5.33 o                         
   7   0   4        764.01        719.27        41.75 o                         
   8   0   4        390.04        379.20        12.63 o                         
   9   0   4        174.09        177.77         8.40 o                         
  10   0   4         29.73         33.91         3.22 o                         
  11   0   4          0.11         -0.59         0.59 o                         
 -11   1   4        140.12        174.12         5.56 o                         
 -10   1   4          8.70          8.59         0.91 o                         
  -9   1   4         23.76         22.33         1.98 o                         
  -8   1   4          0.49         -0.12         0.58 o                         
  -7   1   4        333.44        304.55        10.83 o                         
  -6   1   4         12.08         11.77         3.74 o                         
  -5   1   4         24.60         22.85         4.11 o                         
  -4   1   4        508.42        564.04        17.94 o                         
  -3   1   4        612.82        645.15        14.25 o                         
  -2   1   4        224.04        267.38         9.64 o                         
  -1   1   4        184.34        244.41         8.64 o                         
   0   1   4       2707.67       3236.51        38.81 o                         
   1   1   4        775.79        899.17        13.22 o                         
   2   1   4        879.62        952.51        20.86 o                         
   3   1   4         63.04         71.70         6.66 o                         
   4   1   4       2044.66       2152.82        37.49 o                         
   5   1   4        192.10        210.50        20.57 o                         
   6   1   4         45.50         50.25         8.48 o                         
   7   1   4        345.16        332.87         7.89 o                         
   8   1   4        206.47        210.85         6.82 o                         
   9   1   4        194.69        202.82         8.78 o                         
  10   1   4          0.80         -0.25         0.82 o                         
 -11   2   4         18.97         24.48         1.46 o                         
 -10   2   4         89.17        100.99         3.89 o                         
  -9   2   4          2.34          3.05         0.94 o                         
  -8   2   4        321.76        319.59        11.73 o                         
  -7   2   4        200.72        193.18        13.64 o                         
  -6   2   4         19.02         15.77         2.16 o                         
  -5   2   4        956.72        986.47        58.61 o                         
  -4   2   4         12.51         11.56         2.72 o                         
  -3   2   4        350.99        369.22        10.45 o                         
  -2   2   4       2174.39       2406.75        40.75 o                         
  -1   2   4         63.91         61.35         4.62 o                         
   0   2   4       1237.18       1374.26        17.31 o                         
   1   2   4       1772.63       1917.23        31.64 o                         
   2   2   4        400.82        415.23        15.25 o                         
   3   2   4        509.07        503.87        17.35 o                         
   4   2   4        705.98        872.42        24.23 o                         
   5   2   4          0.39          0.23         2.22 o                         
   6   2   4         52.94         57.95         8.43 o                         
   7   2   4        457.99        435.22         7.07 o                         
   8   2   4          2.60          3.56         1.05 o                         
   9   2   4          7.94          8.99         1.39 o                         
 -11   3   4        116.30        145.21         3.35 o                         
 -10   3   4         18.61         27.95         2.03 o                         
  -9   3   4         32.88         37.61         3.35 o                         
  -8   3   4        128.96        126.66         5.20 o                         
  -7   3   4          0.54          0.43         1.98 o                         
  -6   3   4        554.88        535.81        15.04 o                         
  -5   3   4          7.87          0.62         2.16 o                         
  -4   3   4          7.68          6.92         2.71 o                         
  -3   3   4        569.01        600.49        21.73 o                         
  -2   3   4        390.84        432.57        13.70 o                         
  -1   3   4          2.15          1.95         1.09 o                         
   0   3   4          0.01          1.43         1.20 o                         
   1   3   4         87.82         72.09         6.79 o                         
   2   3   4        244.64        258.94        12.83 o                         
   3   3   4         33.59         35.16         5.10 o                         
   4   3   4        252.39        254.97        13.66 o                         
   5   3   4         16.86         18.33         4.20 o                         
   6   3   4         26.96         18.50         6.86 o                         
   7   3   4        101.73         86.92         4.26 o                         
   8   3   4         10.50         10.17         1.56 o                         
   9   3   4        338.39        356.72         8.36 o                         
 -11   4   4         15.97         17.39         1.67 o                         
 -10   4   4          0.23          0.28         0.46 o                         
  -9   4   4         21.76         18.46         1.54 o                         
  -8   4   4        240.58        246.59         7.22 o                         
  -7   4   4        294.97        295.67         7.36 o                         
  -6   4   4        436.82        434.11         8.59 o                         
  -5   4   4         58.86         50.40         8.10 o                         
  -4   4   4        110.16        129.39        12.34 o                         
  -3   4   4       1832.77       1838.73        52.66 o                         
  -2   4   4        209.24        206.07        12.41 o                         
  -1   4   4         83.10         86.37         6.54 o                         
   0   4   4       2058.98       2181.82        49.34 o                         
   1   4   4         55.65         66.33         5.11 o                         
   2   4   4         95.44         87.46         7.89 o                         
   3   4   4       1002.24       1007.38        27.20 o                         
   4   4   4          4.76          5.75         2.35 o                         
   5   4   4        839.45        822.90        33.32 o                         
   6   4   4         14.67         14.96         2.11 o                         
   7   4   4         38.52         39.44         2.79 o                         
   8   4   4        323.35        305.74        12.95 o                         
   9   4   4          1.49          1.94         0.92 o                         
  10   4   4         83.90        103.57         5.75 o                         
 -10   5   4          4.58          5.65         0.66 o                         
  -9   5   4         73.40         86.19         3.74 o                         
  -8   5   4         38.05         44.47         2.95 o                         
  -7   5   4        153.01        146.59         5.60 o                         
  -6   5   4          7.27          5.97         1.53 o                         
  -5   5   4        212.70        180.22         4.37 o                         
  -4   5   4       1454.35       1518.09        48.25 o                         
  -3   5   4       1123.44       1073.04        67.26 o                         
  -2   5   4        403.42        431.74        20.33 o                         
  -1   5   4          9.52          3.15         2.01 o                         
   0   5   4        208.52        256.55        13.80 o                         
   1   5   4       3442.44       3768.51       217.32 o                         
   2   5   4         65.79         51.27         4.99 o                         
   3   5   4       2565.68       2885.18       175.80 o                         
   4   5   4         13.30         15.45         4.05 o                         
   5   5   4         32.94         29.18         5.08 o                         
   6   5   4         26.38         19.72         1.56 o                         
   7   5   4          9.19          7.81         1.40 o                         
   8   5   4        261.49        283.83         7.55 o                         
   9   5   4         16.44         17.32         1.90 o                         
  10   5   4          0.05         -0.35         0.86 o                         
 -10   6   4         55.92         72.89         1.95 o                         
  -9   6   4          0.71         -0.27         0.39 o                         
  -8   6   4         63.62         73.39         2.86 o                         
  -7   6   4         18.57         23.09         1.43 o                         
  -6   6   4        302.82        303.64         5.39 o                         
  -5   6   4         28.10         25.83         1.74 o                         
  -4   6   4         31.84         20.83         1.50 o                         
  -3   6   4        276.47        256.98        14.32 o                         
  -2   6   4         16.59         22.33         4.42 o                         
  -1   6   4        559.47        563.98        23.44 o                         
   0   6   4         56.08         80.16         6.66 o                         
   1   6   4        188.78        184.03        11.84 o                         
   2   6   4        148.98        189.39        23.89 o                         
   3   6   4        297.64        310.24        27.26 o                         
   4   6   4        161.36        121.93        17.40 o                         
   5   6   4        406.55        382.15         8.44 o                         
   6   6   4          7.26          5.69         1.26 o                         
   7   6   4         30.03         25.14         1.83 o                         
   8   6   4          6.90          5.54         1.08 o                         
   9   6   4         16.92         18.63         2.40 o                         
  10   6   4        237.23        275.54         8.20 o                         
  -9   7   4          0.34         -0.17         0.36 o                         
  -8   7   4          0.47          0.96         0.50 o                         
  -7   7   4        619.78        695.86        13.26 o                         
  -6   7   4          1.42          2.05         0.60 o                         
  -5   7   4         19.05         16.45         1.56 o                         
  -4   7   4        712.40        693.84         9.28 o                         
  -3   7   4         84.73         77.15         3.00 o                         
  -2   7   4          1.40          0.71         1.06 o                         
  -1   7   4         16.44         21.28         7.53 o                         
   0   7   4        193.36        187.58        13.63 o                         
   1   7   4        489.09        413.23        29.63 o                         
   3   7   4         40.67         31.18         2.44 o                         
   4   7   4        431.35        376.66         6.77 o                         
   5   7   4         32.83         27.59         1.89 o                         
   6   7   4          0.25          1.40         0.93 o                         
   7   7   4          3.37          4.44         1.27 o                         
   8   7   4        176.88        184.08         6.30 o                         
   9   7   4         16.31         16.81         2.09 o                         
  -9   8   4         54.27         55.65         2.61 o                         
  -8   8   4         96.10        116.43         4.24 o                         
  -7   8   4         35.26         30.08         1.28 o                         
  -6   8   4          5.93          7.67         0.79 o                         
  -5   8   4        332.32        345.57         5.76 o                         
  -4   8   4        204.27        209.16         5.42 o                         
  -3   8   4         51.30         48.68         2.16 o                         
  -2   8   4         67.38         65.47         2.96 o                         
  -1   8   4         35.91         30.33         1.92 o                         
   0   8   4         75.34         60.12         2.27 o                         
   1   8   4        194.67        184.80         6.78 o                         
   2   8   4          0.72          0.99         0.74 o                         
   3   8   4          2.53          3.83         0.94 o                         
   4   8   4         62.99         58.43         2.92 o                         
   5   8   4        222.35        208.76         5.53 o                         
   6   8   4        172.25        182.33         6.68 o                         
   7   8   4        275.24        307.96        11.92 o                         
   8   8   4         35.72         37.74         3.80 o                         
   9   8   4          0.48          0.88         0.77 o                         
  -8   9   4         60.21         74.40         4.13 o                         
  -7   9   4         31.37         29.30         1.39 o                         
  -6   9   4          5.16          6.49         0.73 o                         
  -5   9   4        217.32        247.81         4.57 o                         
  -4   9   4          0.99          1.64         0.56 o                         
  -3   9   4         33.19         30.75         2.08 o                         
  -2   9   4        399.96        398.79        12.25 o                         
  -1   9   4          1.42          2.85         0.77 o                         
   0   9   4        271.40        268.75         6.61 o                         
   1   9   4         66.71         60.81         2.44 o                         
   2   9   4         25.96         24.71         2.32 o                         
   3   9   4         14.24         12.87         1.62 o                         
   4   9   4        100.33         92.24         4.47 o                         
   5   9   4         63.49         67.59         5.65 o                         
   6   9   4        260.08        273.91        11.16 o                         
   7   9   4         29.64         33.14         3.66 o                         
   8   9   4         48.63         48.40         3.87 o                         
   9   9   4         76.37         82.40         3.93 o                         
  -7  10   4          6.79          6.63         0.94 o                         
  -6  10   4         34.09         35.30         1.49 o                         
  -5  10   4         17.34         16.22         1.03 o                         
  -4  10   4          0.32          0.34         0.49 o                         
  -3  10   4        193.07        216.82         5.17 o                         
  -2  10   4         23.50         19.70         1.61 o                         
  -1  10   4          6.43          6.73         1.01 o                         
   0  10   4        120.02        106.96         4.36 o                         
   1  10   4          4.57          4.67         0.94 o                         
   2  10   4          3.88          3.87         1.08 o                         
   3  10   4          1.00          1.81         0.96 o                         
   4  10   4          0.46          0.35         0.71 o                         
   5  10   4         34.34         33.93         3.76 o                         
   6  10   4        157.57        195.69         8.66 o                         
   7  10   4          5.84          5.33         1.57 o                         
   8  10   4          1.67          2.68         1.05 o                         
  -5  11   4          3.30          2.86         0.55 o                         
  -4  11   4         10.83         13.74         1.03 o                         
  -3  11   4         36.70         34.25         1.78 o                         
  -2  11   4          0.27          1.14         0.48 o                         
  -1  11   4          1.15          1.11         0.52 o                         
   0  11   4        113.39        120.51         4.27 o                         
   1  11   4          5.27          3.32         0.87 o                         
   2  11   4         43.95         41.51         2.73 o                         
   3  11   4         34.86         36.23         2.53 o                         
   4  11   4          1.86          1.02         1.05 o                         
   5  11   4         13.07         15.56         2.30 o                         
   6  11   4          3.86          4.66         1.30 o                         
   7  11   4         34.15         28.45         2.43 o                         
  -4  12   4         38.38         35.82         1.59 o                         
  -3  12   4          7.36          6.83         0.65 o                         
  -2  12   4          2.90          2.02         0.48 o                         
  -1  12   4         81.23         89.53         2.51 o                         
   0  12   4         22.29         21.89         2.36 o                         
   1  12   4          0.83          0.81         0.73 o                         
   2  12   4          2.04          1.65         0.84 o                         
   3  12   4         17.85         15.18         1.96 o                         
   4  12   4         27.98         23.44         2.32 o                         
   5  12   4          6.78          7.82         1.32 o                         
   6  12   4          0.96          0.12         0.58 o                         
  -3  -9   5         61.02         59.11         3.20 o                         
  -2  -9   5        172.73        198.75         6.56 o                         
   2  -9   5         20.15         15.60         1.51 o                         
   3  -9   5         46.11         33.99         1.48 o                         
  -6  -8   5          0.74          1.21         0.58 o                         
  -5  -8   5         21.53         18.00         1.88 o                         
  -4  -8   5         22.40         17.11         1.37 o                         
  -3  -8   5          0.07         -0.90         1.05 o                         
  -2  -8   5         30.71         34.45         2.84 o                         
  -1  -8   5         56.02         62.24         3.89 o                         
   0  -8   5         79.50         70.21         4.16 o                         
   1  -8   5         29.35         21.30         2.40 o                         
   2  -8   5         37.85         31.36         1.98 o                         
   3  -8   5        289.60        310.32         6.02 o                         
   4  -8   5         34.59         34.37         2.29 o                         
   5  -8   5         63.12         63.76         2.23 o                         
  -8  -7   5         35.96         34.89         2.15 o                         
  -7  -7   5         12.28         10.27         1.42 o                         
  -6  -7   5         74.45         75.71         4.29 o                         
  -5  -7   5        194.36        196.61         7.30 o                         
  -4  -7   5        133.81        142.13         8.01 o                         
  -3  -7   5          1.42          0.46         1.02 o                         
  -1  -7   5          2.88          4.04         1.32 o                         
   0  -7   5         97.35         95.36         5.71 o                         
   1  -7   5         17.88         17.13         1.69 o                         
   2  -7   5         32.03         33.24         2.37 o                         
   3  -7   5        146.47        151.54         5.02 o                         
   4  -7   5        113.07        142.90         4.69 o                         
   5  -7   5         27.64         25.59         1.85 o                         
   6  -7   5         12.19         13.15         1.51 o                         
   7  -7   5         35.54         38.56         5.83 o                         
  -9  -6   5         26.43         25.53         1.90 o                         
  -8  -6   5          0.44          0.12         0.65 o                         
  -7  -6   5          0.01          1.48         1.21 o                         
  -6  -6   5        122.16        129.83         6.40 o                         
  -5  -6   5        244.36        237.36         8.89 o                         
  -4  -6   5          2.40          3.03         0.89 o                         
  -3  -6   5          7.02          5.50         1.63 o                         
  -2  -6   5        384.78        441.65        12.00 o                         
  -1  -6   5        219.13        211.27         8.64 o                         
   0  -6   5          7.91          5.83         1.59 o                         
   1  -6   5        151.95        144.97         5.05 o                         
   2  -6   5          0.05         -0.42         0.48 o                         
   3  -6   5         21.18         18.98         1.84 o                         
   4  -6   5         64.35         74.33         3.75 o                         
   5  -6   5        319.16        348.89         7.85 o                         
   6  -6   5        246.29        296.85         6.45 o                         
   7  -6   5         18.01         15.73         1.34 o                         
   8  -6   5          0.51          1.48         0.52 o                         
 -10  -5   5          0.10         -0.50         0.50 o                         
  -9  -5   5         35.90         35.21         2.68 o                         
  -8  -5   5         84.41         79.43         4.70 o                         
  -7  -5   5          5.91          5.75         1.76 o                         
  -6  -5   5        270.21        261.72         9.76 o                         
  -5  -5   5        151.44        152.14         7.67 o                         
  -4  -5   5          3.12          3.89         1.34 o                         
  -3  -5   5        385.27        446.83        16.99 o                         
  -2  -5   5        127.74        151.32         7.05 o                         
  -1  -5   5        363.95        410.66        11.10 o                         
   0  -5   5         94.90         84.35         6.15 o                         
   1  -5   5         12.93         14.75         1.33 o                         
   2  -5   5         99.20         97.88         3.43 o                         
   3  -5   5         60.24         54.37         2.59 o                         
   4  -5   5         11.79          9.03         1.15 o                         
   5  -5   5         39.65         33.77         2.09 o                         
   6  -5   5         17.90         16.47         1.45 o                         
   7  -5   5         25.64         24.56         1.50 o                         
   8  -5   5          5.22          4.85         0.58 o                         
 -10  -4   5         28.72         25.36         2.11 o                         
  -9  -4   5         83.19         86.56         4.73 o                         
  -8  -4   5          1.15          0.73         1.17 o                         
  -7  -4   5        192.67        200.61         8.68 o                         
  -6  -4   5         25.07         18.61         2.82 o                         
  -5  -4   5          0.04         -0.99         1.69 o                         
  -4  -4   5        268.53        281.61         4.90 o                         
  -3  -4   5         23.26         24.06         1.98 o                         
  -2  -4   5          7.41          6.54         3.48 o                         
  -1  -4   5         31.74         30.66         7.01 o                         
   0  -4   5         78.73         75.88        10.30 o                         
   1  -4   5        703.09        722.03        15.06 o                         
   2  -4   5         42.51         36.13         2.51 o                         
   3  -4   5        109.35         90.94         4.27 o                         
   4  -4   5        196.26        180.59         4.89 o                         
   5  -4   5         20.07         17.76         1.64 o                         
   6  -4   5         32.54         31.86         2.05 o                         
   7  -4   5         25.44         23.01         1.58 o                         
   8  -4   5        122.07        133.73         4.37 o                         
   9  -4   5          1.57          2.46         0.58 o                         
 -10  -3   5          0.20          1.44         0.82 o                         
  -9  -3   5        216.86        234.58         8.28 o                         
  -8  -3   5         47.56         47.25         4.12 o                         
  -7  -3   5         16.54         12.48         2.20 o                         
  -6  -3   5        365.66        319.79         9.63 o                         
  -5  -3   5          9.02          7.62         2.16 o                         
  -4  -3   5         14.00         10.93         2.15 o                         
  -3  -3   5         24.75         29.48         5.15 o                         
  -2  -3   5         35.92         44.24         6.08 o                         
  -1  -3   5        148.27        124.83        10.03 o                         
   0  -3   5         28.72         32.52         6.24 o                         
   1  -3   5       2523.41       2854.50        81.83 o                         
   2  -3   5        154.10         99.60        15.79 o                         
   3  -3   5         80.97         84.16         7.38 o                         
   4  -3   5       1332.37       1321.78        12.91 o                         
   5  -3   5        781.17        811.18        13.07 o                         
   6  -3   5         13.02         13.14         1.36 o                         
   7  -3   5          2.61          0.77         0.50 o                         
   8  -3   5          3.62          3.01         0.60 o                         
   9  -3   5          0.04          1.09         0.75 o                         
  10  -3   5          5.09          7.07         1.19 o                         
 -10  -2   5         15.09         13.63         1.80 o                         
  -9  -2   5        280.02        314.19         9.79 o                         
  -8  -2   5          0.27          0.98         1.09 o                         
  -7  -2   5        713.99        676.08        15.93 o                         
  -6  -2   5         84.06         78.12         4.82 o                         
  -5  -2   5        242.31        212.29         8.80 o                         
  -4  -2   5        457.72        495.65        25.58 o                         
  -3  -2   5         42.09         47.24         7.66 o                         
  -2  -2   5        728.74        807.39        28.94 o                         
  -1  -2   5         12.59         12.73         2.56 o                         
   0  -2   5         39.93         51.26         5.11 o                         
   1  -2   5        401.51        405.64        18.63 o                         
   2  -2   5        179.79        168.43        13.93 o                         
   3  -2   5         83.14         78.20         8.92 o                         
   4  -2   5        208.23        195.95        15.56 o                         
   5  -2   5        166.31        144.88         5.56 o                         
   6  -2   5        424.74        380.63         6.97 o                         
   7  -2   5         57.15         52.36         2.55 o                         
   8  -2   5         56.13         55.79         2.54 o                         
   9  -2   5          9.29         12.17         2.13 o                         
  10  -2   5         23.15         28.68         2.57 o                         
 -11  -1   5         11.46         10.38         0.87 o                         
 -10  -1   5          6.74          6.15         1.23 o                         
  -9  -1   5        340.61        340.14        10.20 o                         
  -8  -1   5         60.77         54.26         3.16 o                         
  -7  -1   5        496.04        420.11        15.37 o                         
  -6  -1   5        418.62        347.66        12.92 o                         
  -5  -1   5          2.29          6.35         3.41 o                         
  -4  -1   5        185.01        175.24        14.39 o                         
  -3  -1   5         37.43         55.51         5.79 o                         
  -2  -1   5        318.92        360.32        14.23 o                         
  -1  -1   5         22.06         22.02         3.01 o                         
   0  -1   5         59.93         64.53         4.55 o                         
   1  -1   5        620.40        687.18        17.82 o                         
   2  -1   5         68.69         86.81         6.76 o                         
   3  -1   5        216.81        214.15        13.84 o                         
   4  -1   5         28.87         26.82         5.50 o                         
   5  -1   5          2.65          3.30         1.25 o                         
   6  -1   5       1038.43        983.37        10.66 o                         
   7  -1   5         15.09         13.41         2.09 o                         
   8  -1   5        103.68        104.75         6.67 o                         
   9  -1   5        260.39        315.87        10.66 o                         
  10  -1   5          0.22          0.69         0.81 o                         
  11  -1   5          9.28         13.57         1.36 o                         
 -11   0   5         14.38         13.53         1.51 o                         
 -10   0   5          8.94          7.80         1.40 o                         
  -9   0   5         32.42         31.81         2.28 o                         
  -8   0   5        159.75        143.79         5.01 o                         
  -7   0   5        123.19        103.44         4.16 o                         
  -6   0   5          4.92          6.37         1.06 o                         
  -5   0   5        654.74        647.07        23.16 o                         
  -4   0   5        318.84        347.80        15.13 o                         
  -3   0   5         44.86         79.05         5.53 o                         
  -2   0   5        523.23        592.91        13.13 o                         
  -1   0   5        339.86        397.15        12.01 o                         
   0   0   5       5465.42       6436.00        60.76 o                         
   1   0   5       1362.62       1607.99        30.04 o                         
   2   0   5       1247.55       1384.77        24.16 o                         
   3   0   5         26.25         43.29         4.38 o                         
   4   0   5        135.73        141.61        10.90 o                         
   5   0   5       1012.33        989.71        48.69 o                         
   6   0   5          1.42          3.16         1.08 o                         
   7   0   5        262.27        253.13         9.86 o                         
   8   0   5        119.85        122.96         7.25 o                         
   9   0   5          2.60          4.50         1.50 o                         
  10   0   5        126.20        137.59         6.21 o                         
  11   0   5          1.64          2.47         0.75 o                         
 -11   1   5         78.14         97.26         4.01 o                         
 -10   1   5          9.54          8.39         1.10 o                         
  -9   1   5        387.64        396.76        21.47 o                         
  -8   1   5         80.34         68.80         3.49 o                         
  -7   1   5         23.02         19.04         1.69 o                         
  -6   1   5        994.04        810.19        16.24 o                         
  -5   1   5          3.39          1.25         2.26 o                         
  -4   1   5         67.12         69.60         6.68 o                         
  -3   1   5        211.85        192.10         8.41 o                         
  -2   1   5        354.08        454.75        13.86 o                         
  -1   1   5        821.48        938.54        16.10 o                         
   0   1   5        811.50        952.69        17.42 o                         
   1   1   5         10.61         18.07         2.38 o                         
   2   1   5        218.93        260.03         9.49 o                         
   3   1   5         50.70         57.13         6.51 o                         
   4   1   5          0.05         -1.68         1.75 o                         
   5   1   5         65.13         38.28         9.56 o                         
   6   1   5         74.74         66.34         4.77 o                         
   7   1   5        527.21        479.38        16.75 o                         
   8   1   5          3.32          2.05         1.34 o                         
   9   1   5        191.62        205.73         8.80 o                         
  10   1   5          0.94          0.04         0.69 o                         
 -11   2   5         12.87         18.94         1.76 o                         
 -10   2   5         68.94         79.47         3.33 o                         
  -9   2   5          0.13         -0.67         1.11 o                         
  -8   2   5          0.40          0.75         0.98 o                         
  -7   2   5        334.35        348.32        10.75 o                         
  -6   2   5        672.45        618.33        21.82 o                         
  -5   2   5        180.44        165.88        14.07 o                         
  -4   2   5       1042.12       1216.17        27.56 o                         
  -3   2   5       1018.33       1119.20        25.05 o                         
  -2   2   5        452.90        524.49        15.30 o                         
  -1   2   5        469.88        510.02        16.03 o                         
   0   2   5         94.37        120.02         6.29 o                         
   1   2   5        194.80        194.46        11.04 o                         
   2   2   5       1850.75       1952.62        36.12 o                         
   3   2   5       1903.02       2259.06        62.77 o                         
   4   2   5       1274.74       1440.73        33.82 o                         
   5   2   5        171.98        130.46        17.39 o                         
   6   2   5         20.65         14.62         3.34 o                         
   7   2   5       1452.59       1393.23        13.33 o                         
   8   2   5          7.29          5.42         1.61 o                         
   9   2   5        218.40        217.62         8.82 o                         
 -11   3   5         39.68         42.42         2.45 o                         
 -10   3   5         24.98         28.76         1.99 o                         
  -9   3   5         60.94         62.86         3.43 o                         
  -8   3   5         26.28         26.82         3.43 o                         
  -7   3   5         61.23         60.59         6.74 o                         
  -6   3   5          2.13          1.66         1.36 o                         
  -5   3   5       1246.33       1299.66        40.72 o                         
  -4   3   5       1687.17       1810.76        44.35 o                         
  -3   3   5       1099.35       1236.66        22.91 o                         
  -2   3   5        317.06        287.77        11.90 o                         
  -1   3   5       4123.69       4429.02       159.54 o                         
   0   3   5        142.22        141.97         6.56 o                         
   1   3   5       1398.55       1629.41        33.87 o                         
   2   3   5        197.42        210.67        12.49 o                         
   3   3   5          0.05          0.54         1.47 o                         
   4   3   5        291.16        284.28        15.36 o                         
   5   3   5        119.16        107.93         9.96 o                         
   6   3   5         50.28         50.90         2.93 o                         
   7   3   5          2.23          2.59         0.83 o                         
   8   3   5         73.59         66.71         3.73 o                         
   9   3   5         25.45         23.63         2.97 o                         
 -10   4   5         69.50         92.61         7.25 o                         
  -9   4   5          1.64          1.50         0.71 o                         
  -8   4   5        147.87        140.50         5.33 o                         
  -7   4   5          0.32          0.82         0.81 o                         
  -6   4   5         53.19         48.29         4.03 o                         
  -5   4   5        159.89        144.87         6.52 o                         
  -4   4   5        285.67        298.65        19.00 o                         
  -3   4   5         15.18         19.49         3.25 o                         
  -2   4   5         76.65         97.64         7.49 o                         
  -1   4   5       1183.69       1253.76        25.93 o                         
   0   4   5         13.88         11.76         2.76 o                         
   1   4   5        318.76        400.00        17.97 o                         
   2   4   5        274.35        365.97        17.15 o                         
   3   4   5        133.33        155.17        11.52 o                         
   4   4   5        613.75        646.16        24.09 o                         
   5   4   5         59.85         57.48         8.73 o                         
   6   4   5          6.79          6.45         1.43 o                         
   7   4   5        132.89        109.06         6.16 o                         
   8   4   5         65.92         64.01         4.19 o                         
   9   4   5        338.43        399.09         8.70 o                         
 -10   5   5         42.55         49.85         2.39 o                         
  -9   5   5         49.52         45.89         2.10 o                         
  -8   5   5         70.64         83.51         3.98 o                         
  -7   5   5        365.34        355.93         9.57 o                         
  -6   5   5        136.16        123.79         4.72 o                         
  -5   5   5         32.71         25.91         1.51 o                         
  -4   5   5        343.16        358.98        21.98 o                         
  -3   5   5         38.20         50.79         5.91 o                         
  -2   5   5          8.28          6.28         3.20 o                         
  -1   5   5          0.80          0.94         2.13 o                         
   0   5   5          1.93          0.80         1.87 o                         
   1   5   5        818.61        832.26        36.36 o                         
   2   5   5       1226.66       1490.80        90.67 o                         
   3   5   5       1243.65       1340.21        35.10 o                         
   4   5   5          2.20         11.25         3.72 o                         
   5   5   5         61.06         83.86         9.65 o                         
   6   5   5        809.65        755.12        14.19 o                         
   7   5   5          2.21          3.14         1.09 o                         
   8   5   5         79.42         80.98         4.88 o                         
   9   5   5         34.82         37.25         2.65 o                         
 -10   6   5          2.77          1.46         0.31 o                         
  -9   6   5         96.42        130.36         3.32 o                         
  -8   6   5          0.33          0.94         0.46 o                         
  -7   6   5         33.19         35.12         2.13 o                         
  -6   6   5        513.78        505.98         8.64 o                         
  -5   6   5        302.10        293.98         5.00 o                         
  -4   6   5         33.17         28.87         1.57 o                         
  -3   6   5        401.27        349.01        25.88 o                         
  -2   6   5          1.36          2.10         1.85 o                         
  -1   6   5         72.21         69.64         7.48 o                         
   0   6   5          0.70          2.71         1.60 o                         
   1   6   5        328.74        328.94        14.27 o                         
   2   6   5       1396.60       1555.64       118.09 o                         
   3   6   5          0.84         -5.79         9.33 o                         
   4   6   5         30.21         29.70         5.78 o                         
   5   6   5        275.20        260.39         7.58 o                         
   6   6   5        165.28        146.48         5.65 o                         
   7   6   5          0.11          0.89         0.63 o                         
   8   6   5          0.31          0.93         0.73 o                         
   9   6   5         17.93         17.79         1.71 o                         
  -9   7   5         11.19          8.87         0.79 o                         
  -8   7   5         10.12         11.82         1.06 o                         
  -7   7   5         35.60         30.11         1.66 o                         
  -6   7   5        359.66        366.06         5.79 o                         
  -5   7   5        182.67        175.80         5.79 o                         
  -4   7   5        240.96        223.41         6.67 o                         
  -3   7   5       1049.30       1010.54        12.62 o                         
  -2   7   5        329.12        306.09         7.60 o                         
  -1   7   5          7.96          8.00         2.74 o                         
   0   7   5        436.79        410.13        18.07 o                         
   1   7   5          4.56          2.40         1.63 o                         
   2   7   5        165.86        150.80        21.41 o                         
   3   7   5          1.30          0.82         0.70 o                         
   4   7   5         45.95         41.84         2.37 o                         
   5   7   5        550.72        536.80        10.48 o                         
   6   7   5        267.91        246.05         7.54 o                         
   7   7   5         72.25         73.57         4.13 o                         
   8   7   5        266.50        294.83        13.50 o                         
  -9   8   5          5.23          3.51         0.79 o                         
  -8   8   5          1.29          0.98         0.47 o                         
  -7   8   5         11.36         13.20         0.88 o                         
  -6   8   5         31.57         26.59         1.50 o                         
  -5   8   5        288.69        309.93         6.35 o                         
  -4   8   5         15.23         16.26         1.68 o                         
  -3   8   5        751.07        736.18        10.06 o                         
  -2   8   5        111.86         95.28         3.55 o                         
  -1   8   5         23.30         22.71         1.39 o                         
   0   8   5         57.94         53.21         2.11 o                         
   1   8   5        128.80        109.92         3.69 o                         
   2   8   5        293.26        269.97         5.83 o                         
   3   8   5         15.02         13.77         1.63 o                         
   4   8   5         53.02         46.17         2.43 o                         
   5   8   5         74.75         70.19         3.12 o                         
   6   8   5         15.52         13.48         1.86 o                         
   7   8   5        170.71        191.17         6.58 o                         
   8   8   5        108.23        102.38         6.02 o                         
  -8   9   5         20.15         24.20         1.26 o                         
  -7   9   5          1.98          2.50         0.42 o                         
  -6   9   5         13.06         15.91         1.05 o                         
  -5   9   5        102.51        114.88         3.10 o                         
  -4   9   5         10.71          9.05         0.95 o                         
  -3   9   5         57.63         58.04         2.83 o                         
  -2   9   5        110.35        104.47         3.82 o                         
  -1   9   5         24.42         18.96         1.38 o                         
   0   9   5         46.03         48.18         2.11 o                         
   1   9   5         30.12         28.92         1.91 o                         
   2   9   5        259.90        249.44         7.16 o                         
   3   9   5         27.34         22.40         2.10 o                         
   4   9   5         21.39         19.78         1.65 o                         
   5   9   5          0.63          1.79         1.27 o                         
   6   9   5         29.37         29.69         3.70 o                         
   7   9   5        244.95        292.05        10.64 o                         
   8   9   5         10.02         12.33         2.03 o                         
   9   9   5          8.20          7.09         1.05 o                         
  -7  10   5         40.28         48.28         2.63 o                         
  -6  10   5         23.72         25.51         1.08 o                         
  -5  10   5         52.39         51.53         2.15 o                         
  -4  10   5         46.43         49.48         2.34 o                         
  -3  10   5        116.82        131.41         4.05 o                         
  -2  10   5         98.32         97.93         3.59 o                         
  -1  10   5         16.20         14.40         1.39 o                         
   0  10   5        193.11        176.40         4.05 o                         
   1  10   5        230.89        224.98         5.31 o                         
   2  10   5         54.09         40.76         2.89 o                         
   3  10   5          0.13         -0.51         0.86 o                         
   4  10   5        132.63        140.06         5.21 o                         
   5  10   5         51.08         50.81         4.56 o                         
   6  10   5          5.25          7.69         1.97 o                         
   7  10   5         34.82         42.32         3.60 o                         
   8  10   5          1.86          2.86         1.00 o                         
  -5  11   5          0.21          0.42         0.33 o                         
  -4  11   5          0.15         -0.06         0.47 o                         
  -3  11   5        373.23        437.70         8.01 o                         
  -2  11   5         13.87         19.14         1.43 o                         
  -1  11   5         92.08         88.93         3.11 o                         
   0  11   5        126.41        132.31         3.75 o                         
   1  11   5         17.76         12.24         1.52 o                         
   2  11   5          1.41          1.12         0.63 o                         
   3  11   5          3.07          4.31         0.92 o                         
   4  11   5         28.48         31.45         2.55 o                         
   5  11   5          2.47          2.11         1.21 o                         
   6  11   5          0.16          0.36         0.88 o                         
   7  11   5         32.07         33.39         2.74 o                         
  -4  12   5         37.17         36.35         1.52 o                         
  -3  12   5         28.72         24.65         1.21 o                         
  -2  12   5         13.47         11.64         0.92 o                         
  -1  12   5          1.34          1.86         0.46 o                         
   0  12   5         56.25         58.14         4.04 o                         
   1  12   5         40.47         42.30         3.47 o                         
   2  12   5          3.01          2.87         0.73 o                         
   3  12   5          7.97          7.50         0.94 o                         
   4  12   5          4.49          2.82         0.98 o                         
   5  12   5          8.37          8.68         1.57 o                         
   6  12   5         37.93         30.71         2.28 o                         
  -1  13   5          9.48          8.32         1.05 o                         
   0  13   5          1.92          2.97         0.77 o                         
   1  13   5          2.17          0.35         0.40 o                         
  -2  -9   6          5.38          3.74         0.79 o                         
  -1  -9   6          1.49          0.98         0.65 o                         
   0  -9   6         99.15        118.29         4.58 o                         
   1  -9   6          9.83          9.49         1.27 o                         
  -5  -8   6         35.33         30.69         2.07 o                         
  -4  -8   6         28.69         25.66         3.11 o                         
  -3  -8   6          2.94          2.47         0.60 o                         
  -2  -8   6         30.87         31.98         1.99 o                         
  -1  -8   6         65.23         79.45         3.97 o                         
   0  -8   6         74.73         62.68         3.60 o                         
   1  -8   6         13.59          8.63         1.36 o                         
   2  -8   6         18.72         14.47         1.15 o                         
   3  -8   6         33.63         26.72         1.93 o                         
   4  -8   6         73.24         56.52         5.82 o                         
  -7  -7   6          6.34          6.04         0.98 o                         
  -6  -7   6         18.81         13.19         1.61 o                         
  -5  -7   6          2.09          2.01         1.07 o                         
  -4  -7   6        120.61        132.52         8.03 o                         
  -3  -7   6         26.03         28.73         2.02 o                         
  -2  -7   6         20.78         20.96         1.88 o                         
  -1  -7   6        279.42        292.10         9.03 o                         
   0  -7   6          0.00          0.19         0.92 o                         
   1  -7   6         26.64         16.71         3.91 o                         
   2  -7   6          1.96          0.85         0.56 o                         
   3  -7   6         83.36         78.19         3.30 o                         
   4  -7   6        150.62        164.36         4.48 o                         
   5  -7   6         57.04         55.50         2.29 o                         
   6  -7   6          0.30          0.53         0.29 o                         
  -8  -6   6          7.71          6.31         1.11 o                         
  -7  -6   6         26.88         28.89         2.55 o                         
  -6  -6   6          1.85          0.59         0.73 o                         
  -5  -6   6        310.56        349.32        10.24 o                         
  -4  -6   6        176.53        197.42        10.11 o                         
  -3  -6   6        287.10        279.53        11.22 o                         
  -2  -6   6        122.59        112.90         6.06 o                         
  -1  -6   6        178.44        166.17         7.59 o                         
   0  -6   6         43.44         37.63         3.72 o                         
   1  -6   6         36.18         31.23         2.28 o                         
   2  -6   6         17.66         19.31         1.86 o                         
   3  -6   6         85.27         91.33         4.03 o                         
   4  -6   6         65.31         70.34         3.41 o                         
   5  -6   6         32.57         36.20         2.33 o                         
   6  -6   6          2.49          1.91         0.63 o                         
   7  -6   6          7.65          7.70         0.76 o                         
  -9  -5   6         13.41          7.34         1.09 o                         
  -8  -5   6        116.18        124.69         5.48 o                         
  -7  -5   6          3.16          2.65         1.19 o                         
  -6  -5   6         16.06         16.06         2.49 o                         
  -5  -5   6         29.50         32.70         3.41 o                         
  -4  -5   6          2.00          1.55         0.72 o                         
  -3  -5   6        813.20       1007.88        18.46 o                         
  -2  -5   6         27.87         29.03         3.03 o                         
  -1  -5   6        493.33        553.49        13.14 o                         
   0  -5   6         65.50         67.01         4.82 o                         
   1  -5   6        294.18        292.65         7.14 o                         
   2  -5   6         22.97         13.72         1.63 o                         
   3  -5   6         99.22         96.48         4.37 o                         
   4  -5   6        711.13        776.49        18.60 o                         
   5  -5   6          8.29          7.47         0.98 o                         
   6  -5   6          0.28          0.23         0.48 o                         
   7  -5   6         29.39         34.98         2.22 o                         
   8  -5   6          9.96         10.18         0.91 o                         
 -10  -4   6         63.72         57.60         2.63 o                         
  -9  -4   6         10.51          9.26         1.51 o                         
  -8  -4   6        124.56        134.12         6.31 o                         
  -7  -4   6         26.61         23.90         2.97 o                         
  -6  -4   6          3.17          3.41         1.40 o                         
  -5  -4   6        198.06        190.97         8.70 o                         
  -4  -4   6         11.70         12.32         1.24 o                         
  -3  -4   6        137.03        165.23         6.98 o                         
  -2  -4   6          9.09          9.27         2.10 o                         
  -1  -4   6        155.72        178.37         7.27 o                         
   0  -4   6        613.08        711.93        14.53 o                         
   1  -4   6         72.62         76.54         3.61 o                         
   2  -4   6         10.91         12.69         1.51 o                         
   3  -4   6        295.65        312.36         9.43 o                         
   4  -4   6         43.10         46.58         2.53 o                         
   5  -4   6         13.96         13.03         1.36 o                         
   6  -4   6        109.71        107.21         3.60 o                         
   7  -4   6          0.62          0.96         0.54 o                         
   8  -4   6         42.82         44.43         2.20 o                         
   9  -4   6          2.31          3.22         0.77 o                         
 -10  -3   6          3.64          5.02         0.94 o                         
  -9  -3   6        229.97        247.19         7.82 o                         
  -8  -3   6          0.14          0.82         0.98 o                         
  -7  -3   6         32.74         26.55         3.34 o                         
  -6  -3   6        161.51        155.59         7.80 o                         
  -5  -3   6          1.02         -0.17         1.54 o                         
  -4  -3   6          5.57          7.61         1.11 o                         
  -3  -3   6        106.59        103.62         4.12 o                         
  -2  -3   6         27.50         26.48         2.61 o                         
  -1  -3   6         13.77         10.42         3.90 o                         
   0  -3   6         53.55         70.87        10.18 o                         
   1  -3   6          5.31          4.21         1.25 o                         
   2  -3   6          1.96          1.78         0.64 o                         
   3  -3   6        466.48        457.34         7.50 o                         
   4  -3   6         83.30         91.39         3.48 o                         
   5  -3   6         38.41         36.92         2.30 o                         
   6  -3   6        789.61        826.61        14.11 o                         
   7  -3   6         28.46         25.91         1.72 o                         
   8  -3   6         30.78         30.29         1.58 o                         
   9  -3   6          1.74          3.11         1.00 o                         
 -10  -2   6         39.87         42.65         2.78 o                         
  -9  -2   6          1.43          1.61         0.79 o                         
  -8  -2   6         77.20         78.17         5.14 o                         
  -7  -2   6        414.38        375.81        11.85 o                         
  -6  -2   6        352.65        334.63        10.17 o                         
  -5  -2   6         42.33         48.30         5.44 o                         
  -4  -2   6       1360.23       1532.24        28.90 o                         
  -3  -2   6        398.53        414.29        23.59 o                         
  -2  -2   6         25.31         41.89         6.09 o                         
  -1  -2   6        177.21        171.25         9.91 o                         
   0  -2   6       1026.24       1216.10        77.98 o                         
   1  -2   6        164.47        219.30        12.29 o                         
   2  -2   6        680.37        646.76        29.05 o                         
   3  -2   6          0.58          1.82         0.82 o                         
   4  -2   6          5.00          2.77         0.97 o                         
   5  -2   6        163.79        173.63         4.70 o                         
   6  -2   6         19.42         17.62         1.54 o                         
   7  -2   6         77.88         66.74         2.82 o                         
   8  -2   6          0.15          0.07         0.53 o                         
   9  -2   6         41.59         42.25         3.43 o                         
  10  -2   6         47.39         49.61         2.95 o                         
 -10  -1   6          4.29          5.92         1.09 o                         
  -9  -1   6         78.15         73.66         4.45 o                         
  -8  -1   6         90.64         80.99         5.14 o                         
  -7  -1   6        385.13        360.73        11.29 o                         
  -6  -1   6          7.65          5.12         1.78 o                         
  -5  -1   6         44.97         42.33         4.50 o                         
  -4  -1   6       1568.05       1767.00        77.38 o                         
  -3  -1   6          1.84          0.36         1.78 o                         
  -2  -1   6         44.69         77.02         7.27 o                         
  -1  -1   6        902.04       1033.13        22.23 o                         
   0  -1   6        171.17        256.41        10.04 o                         
   1  -1   6         61.53         51.87         5.62 o                         
   2  -1   6        379.77        420.50        16.10 o                         
   3  -1   6          0.07          1.47         1.58 o                         
   4  -1   6          1.95          0.23         1.38 o                         
   5  -1   6         22.99         16.64         1.39 o                         
   6  -1   6         67.25         57.39         3.27 o                         
   7  -1   6        187.25        170.72         5.49 o                         
   8  -1   6        184.29        179.91         8.66 o                         
   9  -1   6          2.18          3.70         1.27 o                         
  10  -1   6         24.40         21.01         2.13 o                         
 -10   0   6         53.05         47.23         2.88 o                         
  -9   0   6         60.82         54.55         2.74 o                         
  -8   0   6         85.36         79.84         3.63 o                         
  -7   0   6        509.57        445.49         8.89 o                         
  -6   0   6          4.12          3.14         0.76 o                         
  -5   0   6        330.68        300.11        20.89 o                         
  -4   0   6        400.72        391.52        18.54 o                         
  -3   0   6        105.02        120.97         6.29 o                         
  -2   0   6          2.53          1.05         1.35 o                         
  -1   0   6         21.89         39.18         4.29 o                         
   0   0   6       1882.43       2415.76        41.49 o                         
   1   0   6       2177.88       2646.86        36.22 o                         
   2   0   6       3888.72       4619.99        58.62 o                         
   3   0   6          2.02          2.29         1.60 o                         
   4   0   6        709.12        696.40        26.44 o                         
   5   0   6        122.89        122.31        10.58 o                         
   6   0   6        932.64        896.53        22.57 o                         
   7   0   6       1143.58       1118.95        15.89 o                         
   8   0   6        482.61        486.81        14.15 o                         
   9   0   6          8.17          7.76         1.65 o                         
  10   0   6        122.91        143.82         5.88 o                         
 -11   1   6         15.00         17.04         1.55 o                         
 -10   1   6         16.45         17.71         2.17 o                         
  -9   1   6        125.69        122.77         6.36 o                         
  -8   1   6        182.99        169.67         5.80 o                         
  -7   1   6          2.60          1.85         1.13 o                         
  -6   1   6         23.57         21.25         2.43 o                         
  -5   1   6        371.09        357.70        18.70 o                         
  -4   1   6         78.11         65.40         6.89 o                         
  -3   1   6         85.22        104.24         6.03 o                         
  -2   1   6       1315.27       1590.29        24.08 o                         
  -1   1   6         74.36         88.54         6.27 o                         
   0   1   6         58.93        105.16         6.48 o                         
   1   1   6       3510.91       4199.03        38.92 o                         
   2   1   6        108.71        125.41         7.55 o                         
   3   1   6         28.70         23.62         4.53 o                         
   4   1   6        178.36        195.07        13.49 o                         
   5   1   6        376.73        387.14        31.42 o                         
   6   1   6         21.94         22.08         1.62 o                         
   7   1   6         66.57         65.68         6.40 o                         
   8   1   6         52.41         51.87         4.68 o                         
   9   1   6         38.54         41.82         3.85 o                         
  10   1   6         18.86         20.30         2.28 o                         
 -10   2   6          0.50          0.03         0.56 o                         
  -9   2   6         16.76         17.21         2.63 o                         
  -8   2   6        655.33        700.35        16.94 o                         
  -7   2   6         21.66         14.97         6.03 o                         
  -6   2   6         13.25         18.19         2.45 o                         
  -5   2   6        160.22        137.98         6.04 o                         
  -4   2   6          2.32          3.11         2.14 o                         
  -3   2   6        410.50        402.27        13.47 o                         
  -2   2   6       1834.81       2235.34        29.25 o                         
  -1   2   6       1278.40       1566.98        25.09 o                         
   0   2   6       1804.90       1990.86        42.70 o                         
   1   2   6        122.47        147.90         8.24 o                         
   2   2   6        596.44        623.96        22.42 o                         
   3   2   6         41.47         35.17         9.58 o                         
   4   2   6        250.80        275.71        16.07 o                         
   5   2   6          1.56         -5.94         5.94 o                         
   6   2   6        681.57        666.95        11.19 o                         
   7   2   6        383.04        366.94         8.23 o                         
   8   2   6         53.44         50.01         4.50 o                         
   9   2   6        191.74        203.83         8.32 o                         
 -10   3   6          0.09          0.88         0.52 o                         
  -9   3   6         12.22         14.73         1.63 o                         
  -8   3   6        130.55        125.69         7.25 o                         
  -7   3   6        337.87        332.55        11.90 o                         
  -6   3   6         31.81         19.71         2.51 o                         
  -5   3   6          1.08          0.89         0.95 o                         
  -4   3   6        169.20        140.01        12.77 o                         
  -3   3   6        718.28        717.47        24.28 o                         
  -2   3   6        231.69        315.63        13.26 o                         
  -1   3   6        148.54        161.77         7.94 o                         
   0   3   6       1739.37       1847.91        60.33 o                         
   1   3   6        460.87        497.75        20.30 o                         
   2   3   6       1612.43       1948.54        89.23 o                         
   3   3   6        963.78       1106.06        31.36 o                         
   4   3   6        630.20        766.67        27.29 o                         
   5   3   6        822.50        791.64        28.96 o                         
   6   3   6        942.41        941.22        14.96 o                         
   7   3   6          0.25          1.30         1.99 o                         
   8   3   6         18.72         14.61         2.57 o                         
   9   3   6         36.24         29.84         3.28 o                         
 -10   4   6         21.46         22.18         1.44 o                         
  -9   4   6         44.51         50.95         2.93 o                         
  -8   4   6         25.98         21.06         2.11 o                         
  -7   4   6         10.09         10.52         2.11 o                         
  -6   4   6        363.33        327.23        10.30 o                         
  -5   4   6         92.71         72.29         4.60 o                         
  -4   4   6        141.55        115.07        12.06 o                         
  -3   4   6        230.08        219.23        11.95 o                         
  -2   4   6        157.55        166.52        10.05 o                         
  -1   4   6        507.80        516.24        14.88 o                         
   0   4   6        122.73        124.08         7.94 o                         
   1   4   6        262.86        298.68        16.51 o                         
   2   4   6       1006.48       1204.28        33.41 o                         
   3   4   6        227.45        236.04        15.05 o                         
   4   4   6        498.80        482.16        23.33 o                         
   5   4   6        186.72        206.29        15.11 o                         
   6   4   6         41.20         30.04         2.31 o                         
   7   4   6        122.74        112.44         4.52 o                         
   8   4   6          0.28          1.34         1.21 o                         
   9   4   6          1.66          1.36         1.21 o                         
 -10   5   6         15.49         12.93         1.15 o                         
  -9   5   6         46.19         44.32         1.76 o                         
  -8   5   6          0.05         -0.44         0.66 o                         
  -7   5   6        184.98        186.54         6.20 o                         
  -6   5   6        414.25        402.18         8.59 o                         
  -5   5   6         80.86         77.76         2.50 o                         
  -4   5   6         31.52         19.32         1.33 o                         
  -3   5   6        460.91        466.90        18.49 o                         
  -2   5   6         64.86         65.38         6.81 o                         
  -1   5   6        131.70        134.32         9.56 o                         
   0   5   6        163.06        147.93         9.69 o                         
   1   5   6         32.44         46.35         7.05 o                         
   2   5   6        298.90        301.21        17.65 o                         
   3   5   6          1.45          3.38         2.52 o                         
   4   5   6        630.62        696.90        28.68 o                         
   5   5   6        653.42        561.32        13.99 o                         
   6   5   6          7.77          9.14         1.95 o                         
   7   5   6        441.32        426.55         9.56 o                         
   8   5   6        492.96        537.65        15.51 o                         
   9   5   6         28.01         26.93         3.20 o                         
 -10   6   6          3.03          3.23         0.50 o                         
  -9   6   6         21.24         18.32         1.20 o                         
  -8   6   6         28.21         33.73         1.91 o                         
  -7   6   6          3.19          1.01         0.67 o                         
  -6   6   6        276.50        264.89         9.46 o                         
  -5   6   6          1.95          2.25         0.91 o                         
  -4   6   6        688.94        647.89         8.84 o                         
  -3   6   6          2.24          2.28         1.04 o                         
  -2   6   6         30.16         17.89         3.88 o                         
  -1   6   6        917.31        961.21        23.45 o                         
   0   6   6        217.89        239.59        16.90 o                         
   1   6   6          6.26          2.06         2.42 o                         
   2   6   6        756.70        863.52        31.32 o                         
   3   6   6        229.20        278.37        17.76 o                         
   4   6   6          1.48          4.64         0.75 o                         
   5   6   6          0.15          0.81         1.15 o                         
   6   6   6        158.41        163.38         5.92 o                         
   7   6   6         80.90         75.77         6.04 o                         
   8   6   6          0.67          0.96         1.27 o                         
   9   6   6         15.00         16.39         2.55 o                         
  -9   7   6          4.09          4.18         0.58 o                         
  -8   7   6         22.82         20.42         1.40 o                         
  -7   7   6          6.19          3.65         0.67 o                         
  -6   7   6        183.12        207.66         4.33 o                         
  -5   7   6        107.67         90.78         2.98 o                         
  -4   7   6        599.58        598.38         6.56 o                         
  -3   7   6        124.40        114.55         3.21 o                         
  -2   7   6        698.07        666.43        15.91 o                         
  -1   7   6        303.82        273.35         7.85 o                         
   0   7   6          1.55          0.45         2.17 o                         
   1   7   6        106.82        110.79        11.84 o                         
   2   7   6         96.51         74.77         3.46 o                         
   3   7   6        327.89        267.09         7.46 o                         
   4   7   6        175.46        147.27         4.35 o                         
   5   7   6         73.01         70.06         3.06 o                         
   6   7   6          0.47          1.17         0.96 o                         
   7   7   6        194.17        199.32         6.66 o                         
   8   7   6        117.61        126.07         7.25 o                         
   9   7   6        159.26        189.82         8.13 o                         
  -8   8   6          7.44          6.92         0.62 o                         
  -7   8   6          3.30          3.23         0.59 o                         
  -6   8   6         40.46         34.95         2.00 o                         
  -5   8   6        231.76        240.99         5.61 o                         
  -4   8   6        130.72        130.31         4.24 o                         
  -3   8   6        270.33        281.35         9.60 o                         
  -2   8   6        394.46        387.29        10.14 o                         
  -1   8   6         27.76         24.25         1.44 o                         
   0   8   6          2.93          4.48         0.71 o                         
   1   8   6         35.22         28.38         1.63 o                         
   2   8   6         83.12         71.03         3.00 o                         
   3   8   6       1616.85       1529.99        14.17 o                         
   4   8   6        149.81        131.41         6.28 o                         
   5   8   6         30.18         33.60         2.79 o                         
   6   8   6         20.80         18.20         2.17 o                         
   7   8   6         16.68         15.20         1.90 o                         
   8   8   6        123.28        138.27        13.24 o                         
  -8   9   6         20.23         23.75         1.80 o                         
  -7   9   6          0.57          0.66         0.48 o                         
  -6   9   6         12.16         11.43         0.87 o                         
  -5   9   6         38.25         45.41         1.93 o                         
  -4   9   6         87.12         98.22         4.63 o                         
  -3   9   6         68.69         69.16         3.11 o                         
  -2   9   6          1.73          0.90         0.58 o                         
  -1   9   6        178.20        189.61         5.37 o                         
   0   9   6        212.27        203.38         6.39 o                         
   1   9   6          0.74          1.09         0.69 o                         
   2   9   6         44.67         38.26         2.73 o                         
   3   9   6        248.59        212.48         6.51 o                         
   4   9   6         15.50         11.94         1.33 o                         
   5   9   6         41.79         39.67         2.96 o                         
   6   9   6          1.48          2.64         1.04 o                         
   7   9   6         49.10         50.58         3.09 o                         
   8   9   6          8.46         10.98         1.84 o                         
  -7  10   6         67.99         78.69         3.30 o                         
  -6  10   6          7.25          7.50         0.59 o                         
  -5  10   6         93.82        107.80         3.10 o                         
  -4  10   6          0.30          0.81         0.55 o                         
  -3  10   6        216.84        246.98         6.70 o                         
  -2  10   6          5.21          6.49         1.15 o                         
  -1  10   6         20.87         22.07         1.46 o                         
   0  10   6        312.05        298.67         8.00 o                         
   1  10   6         40.69         30.14         1.99 o                         
   2  10   6         82.54         68.70         4.30 o                         
   3  10   6        143.03        139.20         6.47 o                         
   4  10   6          2.73          2.26         0.85 o                         
   5  10   6         76.97         80.18         5.87 o                         
   6  10   6         22.30         21.14         2.84 o                         
   7  10   6         69.95         74.45         4.75 o                         
   8  10   6        173.00        195.29         6.27 o                         
  -5  11   6         12.49         14.02         0.92 o                         
  -4  11   6          2.12          1.95         0.50 o                         
  -3  11   6          0.20         -0.45         0.46 o                         
  -2  11   6         15.74         12.94         1.20 o                         
  -1  11   6        191.92        230.78         6.22 o                         
   0  11   6         25.88         22.70         1.59 o                         
   1  11   6          0.58          1.83         0.63 o                         
   2  11   6        164.60        181.79         5.68 o                         
   3  11   6         16.25         12.76         1.54 o                         
   4  11   6        176.42        191.23        12.80 o                         
   5  11   6          3.30          3.49         1.38 o                         
   6  11   6         43.22         44.26         3.55 o                         
   7  11   6         33.71         34.83         2.74 o                         
  -4  12   6         54.80         62.04         4.95 o                         
  -3  12   6          7.58         10.57         0.81 o                         
  -2  12   6          0.24          0.93         0.43 o                         
  -1  12   6          4.00          2.53         0.54 o                         
   0  12   6         34.56         34.59         2.41 o                         
   1  12   6          1.96          0.43         1.16 o                         
   2  12   6        138.68        140.82         4.33 o                         
   3  12   6         45.40         45.72         2.83 o                         
   4  12   6          9.35          6.90         1.40 o                         
   5  12   6         33.82         38.34         2.97 o                         
   6  12   6         13.99         13.49         1.63 o                         
  -1  13   6          4.32          5.46         0.94 o                         
   0  13   6          7.99          8.43         1.21 o                         
   1  13   6          8.26          6.36         1.11 o                         
  -3  -8   7         10.09          9.58         0.84 o                         
  -2  -8   7         49.64         56.41         6.12 o                         
  -1  -8   7         32.41         34.85         1.73 o                         
   0  -8   7         74.51         66.18        11.18 o                         
   1  -8   7         12.52          5.54         0.74 o                         
   2  -8   7         29.48         19.56         1.21 o                         
   3  -8   7        103.57        102.11         3.41 o                         
  -6  -7   7         16.15         15.66         1.48 o                         
  -5  -7   7        122.20        138.13         4.93 o                         
  -4  -7   7        212.34        209.39        19.97 o                         
  -3  -7   7         67.55         69.38         6.84 o                         
  -2  -7   7        131.18        143.37         4.27 o                         
  -1  -7   7          0.26         -0.40         0.73 o                         
   0  -7   7          0.44          1.51         0.70 o                         
   1  -7   7         11.84         12.28         1.38 o                         
   2  -7   7          6.07          3.13         0.64 o                         
   3  -7   7         39.51         30.31         1.42 o                         
   4  -7   7          4.58          2.69         0.53 o                         
   5  -7   7          4.16          5.04         0.59 o                         
  -7  -6   7         63.29         56.80         3.11 o                         
  -6  -6   7         39.69         43.22         3.16 o                         
  -5  -6   7         26.99         20.55         2.40 o                         
  -4  -6   7          7.84          7.97         1.12 o                         
  -3  -6   7        182.56        206.41         4.48 o                         
  -2  -6   7         22.05         20.95         1.87 o                         
  -1  -6   7         48.87         59.10         4.39 o                         
   0  -6   7         82.88         92.49         5.52 o                         
   1  -6   7          1.15         -0.24         0.60 o                         
   2  -6   7         72.31         69.96         5.44 o                         
   3  -6   7         25.08         22.16         1.45 o                         
   4  -6   7         17.31         16.50         1.51 o                         
   5  -6   7         72.56         76.20         2.88 o                         
   6  -6   7          4.61          6.61         0.90 o                         
  -8  -5   7          9.78         10.91         1.40 o                         
  -7  -5   7         78.45         88.52         4.68 o                         
  -6  -5   7         19.34         19.97         2.43 o                         
  -5  -5   7         27.57         28.69         3.22 o                         
  -4  -5   7        228.38        256.43         5.29 o                         
  -3  -5   7        128.49        159.12         5.29 o                         
  -2  -5   7          0.14         -0.23         0.75 o                         
  -1  -5   7        318.03        400.96        12.08 o                         
   0  -5   7          0.12         -0.06         0.94 o                         
   1  -5   7          4.28          2.67         0.76 o                         
   2  -5   7         69.72         64.74         3.42 o                         
   3  -5   7        127.82        123.26         4.73 o                         
   4  -5   7          6.04          5.72         1.26 o                         
   5  -5   7         44.16         49.58         3.57 o                         
   6  -5   7         64.58         62.75         2.77 o                         
   7  -5   7          3.88          5.93         0.61 o                         
  -9  -4   7          4.04          2.76         0.81 o                         
  -8  -4   7        183.69        208.47         7.07 o                         
  -7  -4   7        120.33        116.33         6.00 o                         
  -6  -4   7         29.81         29.81         3.45 o                         
  -5  -4   7        275.31        310.27        10.75 o                         
  -4  -4   7         10.83         10.12         1.16 o                         
  -3  -4   7          0.25          0.60         0.67 o                         
  -2  -4   7        312.25        390.46        15.18 o                         
  -1  -4   7        292.46        318.27        14.15 o                         
   0  -4   7          9.77         12.13         2.08 o                         
   1  -4   7         30.58         28.85         2.26 o                         
   2  -4   7         62.32         60.56         3.43 o                         
   3  -4   7         45.27         31.48         2.13 o                         
   4  -4   7        340.45        338.97         8.36 o                         
   5  -4   7         30.78         31.12         1.94 o                         
   6  -4   7         63.85         66.30         3.64 o                         
   7  -4   7         50.00         53.34         2.01 o                         
   8  -4   7          3.07          2.36         0.52 o                         
  -9  -3   7          1.65          1.11         0.77 o                         
  -8  -3   7         32.77         31.32         2.93 o                         
  -7  -3   7        144.77        142.71         6.98 o                         
  -6  -3   7         52.22         42.07         4.03 o                         
  -5  -3   7         86.98         80.54         5.54 o                         
  -4  -3   7        185.76        200.39         4.68 o                         
  -3  -3   7         58.69         66.17         3.20 o                         
  -2  -3   7        190.85        218.80         5.94 o                         
  -1  -3   7         49.01         57.64         4.17 o                         
   0  -3   7        218.31        224.67         8.25 o                         
   1  -3   7        326.22        340.91         9.23 o                         
   2  -3   7          1.88          2.67         0.69 o                         
   3  -3   7         67.60         69.93         3.66 o                         
   4  -3   7          3.68          6.37         1.02 o                         
   5  -3   7          1.57          1.24         0.65 o                         
   6  -3   7         59.42         59.25         2.69 o                         
   7  -3   7         44.12         42.58         2.19 o                         
   8  -3   7          0.13          0.54         0.32 o                         
   9  -3   7         57.63         53.17         2.93 o                         
 -10  -2   7         44.03         46.87         2.43 o                         
  -9  -2   7          1.54          2.07         0.73 o                         
  -8  -2   7         10.71          9.12         1.78 o                         
  -7  -2   7         23.66         21.07         2.78 o                         
  -6  -2   7        423.14        431.07        12.71 o                         
  -5  -2   7         18.83         17.54         2.69 o                         
  -4  -2   7        103.23        117.84         3.54 o                         
  -3  -2   7       1544.31       1849.09        23.51 o                         
  -2  -2   7        396.07        469.58         8.02 o                         
  -1  -2   7        112.98        121.02         5.33 o                         
   0  -2   7         45.35         42.75         7.47 o                         
   1  -2   7        244.10        276.50        11.21 o                         
   2  -2   7        173.13        180.87         5.21 o                         
   3  -2   7          6.46          9.08         1.34 o                         
   4  -2   7        218.61        219.53        11.31 o                         
   5  -2   7        103.15         98.60         3.70 o                         
   6  -2   7        646.02        656.76         9.73 o                         
   7  -2   7          1.48          1.49         0.55 o                         
   8  -2   7         85.93         72.64         5.49 o                         
   9  -2   7        153.76        169.24         6.21 o                         
 -10  -1   7          5.60          5.04         0.88 o                         
  -9  -1   7        193.94        192.95         6.56 o                         
  -8  -1   7         24.13         14.89         2.07 o                         
  -7  -1   7         77.76         55.97         4.35 o                         
  -6  -1   7         14.42         12.15         2.04 o                         
  -5  -1   7        331.53        311.43        11.22 o                         
  -4  -1   7        599.87        608.78        10.29 o                         
  -3  -1   7         22.28         21.47         2.38 o                         
  -2  -1   7        941.16       1076.81        29.44 o                         
  -1  -1   7       1016.13       1158.90        29.10 o                         
   0  -1   7        216.97        257.65        12.81 o                         
   1  -1   7        633.93        685.12        21.65 o                         
   2  -1   7         36.28         31.98         4.71 o                         
   3  -1   7        342.97        389.64        12.52 o                         
   4  -1   7         10.59         10.72         1.18 o                         
   5  -1   7        168.87        163.90         9.75 o                         
   6  -1   7         17.14         18.61         1.56 o                         
   7  -1   7         17.97         16.47         1.96 o                         
   8  -1   7         32.84         34.92         3.68 o                         
   9  -1   7         44.07         44.57         3.45 o                         
  10  -1   7          1.76          1.09         0.54 o                         
  -9   0   7         25.55         20.03         1.52 o                         
  -8   0   7        121.43        111.85         4.07 o                         
  -7   0   7         44.05         37.33         2.49 o                         
  -6   0   7        163.65        127.91         5.41 o                         
  -5   0   7          0.15         -0.41         0.73 o                         
  -4   0   7        198.34        193.90        21.24 o                         
  -3   0   7        170.59        173.09        13.05 o                         
  -2   0   7         70.92         99.57         7.48 o                         
  -1   0   7         65.81         69.61         6.13 o                         
   0   0   7          0.38          1.73         1.94 o                         
   1   0   7        407.84        440.90        16.46 o                         
   2   0   7        186.87        193.90        11.14 o                         
   3   0   7         13.30          5.79         2.59 o                         
   4   0   7         32.51         29.22         2.26 o                         
   5   0   7         14.28         15.73         1.67 o                         
   6   0   7        388.19        376.91        12.25 o                         
   7   0   7        373.55        378.39         8.32 o                         
   8   0   7         84.80         85.28         5.73 o                         
   9   0   7          2.06          0.81         0.82 o                         
  10   0   7          4.92          2.86         0.86 o                         
 -10   1   7         44.54         51.24         3.41 o                         
  -9   1   7          5.00          4.14         1.27 o                         
  -8   1   7         14.85         16.68         2.53 o                         
  -7   1   7       1265.68       1162.57        21.56 o                         
  -6   1   7         21.02         16.09         6.76 o                         
  -5   1   7         79.70         62.51         4.82 o                         
  -4   1   7         26.65         20.27         3.58 o                         
  -3   1   7          6.01         10.95         1.93 o                         
  -2   1   7       1567.95       1853.83        32.34 o                         
  -1   1   7        776.80        873.11        21.32 o                         
   0   1   7       1073.30       1318.26        25.43 o                         
   1   1   7        451.39        456.77        16.14 o                         
   2   1   7        528.24        566.62        23.41 o                         
   3   1   7        107.25        101.18        10.26 o                         
   4   1   7          0.39          1.66         2.62 o                         
   5   1   7        639.86        648.49        16.17 o                         
   6   1   7          0.02          0.22         0.51 o                         
   7   1   7        525.01        486.16        14.53 o                         
   8   1   7        115.34        124.21         7.03 o                         
   9   1   7        195.77        205.69         8.11 o                         
  10   1   7         93.81         98.33         4.50 o                         
 -10   2   7          4.10          4.99         0.81 o                         
  -9   2   7         10.21          9.64         1.73 o                         
  -8   2   7          2.56          2.19         1.38 o                         
  -7   2   7         41.88         38.87         4.08 o                         
  -6   2   7          0.92          1.46         1.04 o                         
  -5   2   7         10.75          8.95         2.76 o                         
  -4   2   7        759.20        710.46        28.65 o                         
  -3   2   7        147.63        168.54         8.21 o                         
  -2   2   7         17.65         20.13         2.98 o                         
  -1   2   7       1048.72       1161.04        24.67 o                         
   0   2   7        182.66        202.77         9.61 o                         
   1   2   7        162.48        165.54        12.59 o                         
   2   2   7         17.17         22.03         4.73 o                         
   3   2   7         15.33         18.45         4.47 o                         
   4   2   7        952.71       1110.38        34.91 o                         
   5   2   7         85.53         80.88         3.86 o                         
   6   2   7          8.49          5.74         1.11 o                         
   7   2   7          4.84          4.30         1.02 o                         
   8   2   7         47.64         46.20         4.31 o                         
   9   2   7         23.41         22.81         2.70 o                         
  10   2   7         17.82         15.39         1.78 o                         
 -10   3   7          1.32          1.23         0.47 o                         
  -9   3   7          4.81          4.45         0.95 o                         
  -8   3   7        133.15        140.79         7.48 o                         
  -7   3   7          6.41          8.66         2.20 o                         
  -6   3   7        182.06        185.60        13.12 o                         
  -5   3   7        187.53        156.38         4.81 o                         
  -4   3   7          7.25          8.94         3.34 o                         
  -3   3   7         73.25         66.80         6.72 o                         
  -2   3   7        587.47        577.43        16.47 o                         
  -1   3   7        118.63        101.21         7.44 o                         
   0   3   7        610.76        710.24        18.21 o                         
   1   3   7          7.83         10.34         3.25 o                         
   2   3   7       1606.66       1837.38        42.72 o                         
   3   3   7         88.45        111.67        10.87 o                         
   4   3   7         66.34         65.37         8.64 o                         
   5   3   7        124.92        112.00         4.30 o                         
   6   3   7        113.31        115.88         4.73 o                         
   7   3   7        554.48        533.98        10.55 o                         
   8   3   7        147.76        145.96         6.89 o                         
   9   3   7         15.30         14.78         2.26 o                         
 -10   4   7          4.00          4.07         0.55 o                         
  -9   4   7         53.56         52.91         2.78 o                         
  -8   4   7          4.49          4.74         1.09 o                         
  -7   4   7         24.87         22.48         3.12 o                         
  -6   4   7       1049.94        986.48        18.96 o                         
  -5   4   7        219.65        190.38         7.61 o                         
  -4   4   7        127.32        100.05         3.84 o                         
  -3   4   7        300.06        280.43        14.17 o                         
  -2   4   7         43.80         24.08         3.32 o                         
  -1   4   7          2.10          1.52         1.28 o                         
   0   4   7        664.60        739.67        30.49 o                         
   1   4   7        728.20        799.36        40.96 o                         
   2   4   7          6.02          4.22         2.34 o                         
   3   4   7        359.22        360.87        19.98 o                         
   4   4   7        215.69        212.79        15.98 o                         
   5   4   7         28.81         24.73         2.75 o                         
   6   4   7        464.93        422.64        12.88 o                         
   7   4   7         33.98         37.63         4.10 o                         
   8   4   7         29.95         27.91         3.37 o                         
   9   4   7        183.92        226.80         8.86 o                         
 -10   5   7          0.01          0.16         0.35 o                         
  -9   5   7         17.20         17.94         1.27 o                         
  -8   5   7        107.94        127.20         4.74 o                         
  -7   5   7         11.99         16.88         1.95 o                         
  -6   5   7        113.89         99.48         4.55 o                         
  -5   5   7          2.27          1.01         0.49 o                         
  -4   5   7          6.37          6.02         1.38 o                         
  -3   5   7        290.82        265.93        14.32 o                         
  -2   5   7         20.08         12.19         3.51 o                         
  -1   5   7         20.04          9.47         2.24 o                         
   0   5   7        138.44        160.29        13.64 o                         
   1   5   7        120.61        142.61        12.90 o                         
   2   5   7        133.89        117.06        11.76 o                         
   3   5   7         14.26         21.07         5.19 o                         
   4   5   7          0.22          1.40         2.01 o                         
   5   5   7        156.16        146.07         6.05 o                         
   6   5   7        184.38        176.17        19.42 o                         
   7   5   7          3.82          5.06         1.92 o                         
   8   5   7          0.58         -0.13         1.28 o                         
   9   5   7        297.47        343.44        11.02 o                         
  10   5   7          9.31          8.68         1.57 o                         
  -9   6   7         38.62         38.31         1.71 o                         
  -8   6   7          1.11          0.82         0.53 o                         
  -7   6   7          0.83          0.55         0.76 o                         
  -6   6   7         41.56         40.43         2.88 o                         
  -5   6   7         14.58         12.04         3.02 o                         
  -4   6   7        462.11        427.30         8.27 o                         
  -3   6   7         60.89         49.43         2.24 o                         
  -2   6   7          6.55          7.01         1.86 o                         
  -1   6   7       1503.44       1630.34        31.29 o                         
   0   6   7        269.90        250.36        17.83 o                         
   1   6   7        373.58        428.11        23.34 o                         
   2   6   7         60.43         67.25         9.31 o                         
   3   6   7        794.97        786.32        62.76 o                         
   4   6   7        179.74        159.57         4.31 o                         
   5   6   7         19.72         17.50         1.52 o                         
   6   6   7          7.06          5.35         1.01 o                         
   7   6   7        191.80        206.25         9.76 o                         
   8   6   7        321.14        358.87        12.34 o                         
   9   6   7          2.60          4.81         1.65 o                         
  -9   7   7          5.86          5.82         0.59 o                         
  -8   7   7         11.63         12.07         0.90 o                         
  -7   7   7          1.90          2.88         0.69 o                         
  -6   7   7          0.50         -0.32         0.67 o                         
  -5   7   7          5.51          4.58         0.66 o                         
  -4   7   7        496.96        493.57         5.98 o                         
  -3   7   7         50.48         45.07         1.99 o                         
  -2   7   7         65.77         53.44         2.41 o                         
  -1   7   7       1322.01       1258.89        27.81 o                         
   0   7   7        217.97        200.06         5.47 o                         
   1   7   7          0.65          0.39         0.80 o                         
   2   7   7        223.52        203.26         6.99 o                         
   3   7   7        552.72        506.70        18.25 o                         
   4   7   7        200.47        181.21         4.87 o                         
   5   7   7         24.71         22.43         1.81 o                         
   6   7   7          3.73          2.22         1.36 o                         
   7   7   7        233.30        233.96        15.80 o                         
   8   7   7          6.90          5.12         1.71 o                         
   9   7   7          0.25         -0.27         0.98 o                         
  -8   8   7          0.98          0.98         0.29 o                         
  -7   8   7         83.09         93.92         3.60 o                         
  -6   8   7         13.81         14.77         1.07 o                         
  -5   8   7         17.01         16.05         1.47 o                         
  -4   8   7         34.56         34.25         2.19 o                         
  -3   8   7        370.93        367.60         5.87 o                         
  -2   8   7        188.07        159.49         6.33 o                         
  -1   8   7          1.39          0.90         0.59 o                         
   0   8   7         20.19         20.41         1.57 o                         
   1   8   7        418.95        388.44         8.18 o                         
   2   8   7        133.89        107.40         3.95 o                         
   3   8   7          0.61          1.06         0.77 o                         
   4   8   7          0.45          0.11         0.83 o                         
   5   8   7        805.04        755.82        26.11 o                         
   6   8   7          0.88          1.30         0.71 o                         
   7   8   7         54.68         53.00         3.25 o                         
   8   8   7        189.57        228.48         9.07 o                         
  -7   9   7          3.54          4.49         0.48 o                         
  -6   9   7         11.08          8.62         0.77 o                         
  -5   9   7        103.54        117.35         3.60 o                         
  -4   9   7         17.62         16.71         1.45 o                         
  -3   9   7          2.98          4.51         0.86 o                         
  -2   9   7         46.60         46.63         2.16 o                         
  -1   9   7         34.80         29.44         2.03 o                         
   0   9   7         69.50         60.05         2.79 o                         
   1   9   7        134.71        129.52         4.14 o                         
   2   9   7         22.91         20.27         1.68 o                         
   3   9   7        141.94        127.14         5.84 o                         
   4   9   7        383.32        366.91        13.71 o                         
   5   9   7         24.72         19.15         2.91 o                         
   6   9   7         44.92         47.06         3.08 o                         
   7   9   7         17.65         17.95         2.03 o                         
   8   9   7         38.89         35.08         2.97 o                         
  -6  10   7          8.36          8.94         0.75 o                         
  -5  10   7         82.49         93.86         2.84 o                         
  -4  10   7          0.16          0.14         0.50 o                         
  -3  10   7         57.59         60.86         2.73 o                         
  -2  10   7          7.83          7.29         1.02 o                         
  -1  10   7          7.75          6.09         0.94 o                         
   0  10   7         85.64         91.82         3.46 o                         
   1  10   7         10.50         11.82         1.24 o                         
   2  10   7          0.98          1.05         0.57 o                         
   3  10   7         57.75         53.16         3.10 o                         
   4  10   7          0.23          1.15         0.65 o                         
   5  10   7         39.64         36.92         3.11 o                         
   6  10   7         46.36         48.17         4.12 o                         
   7  10   7         10.61          8.13         1.50 o                         
   8  10   7          9.18          8.63         1.28 o                         
  -5  11   7         59.21         59.36         1.81 o                         
  -4  11   7          0.01         -0.20         0.42 o                         
  -3  11   7         84.78         99.28         3.75 o                         
  -2  11   7          8.07         10.26         1.03 o                         
  -1  11   7          4.81          6.89         1.14 o                         
   0  11   7         11.87          8.29         1.05 o                         
   1  11   7          2.93          3.63         0.68 o                         
   2  11   7        139.76        135.76         4.81 o                         
   3  11   7        173.07        167.64        10.69 o                         
   4  11   7        174.71        165.07        17.41 o                         
   5  11   7          7.68          7.38         1.67 o                         
   6  11   7         46.78         49.40         3.66 o                         
   7  11   7          7.89          6.73         1.27 o                         
  -4  12   7          2.92          4.01         0.66 o                         
  -3  12   7        124.93        174.11         7.69 o                         
  -2  12   7         13.73         12.25         1.33 o                         
  -1  12   7          5.02          2.43         0.69 o                         
   0  12   7         32.88         36.75         2.09 o                         
   1  12   7          2.83          1.97         0.64 o                         
   2  12   7        124.48        134.61         4.86 o                         
   3  12   7          6.42          4.89         0.83 o                         
   4  12   7          0.29          1.28         0.86 o                         
   5  12   7         71.37         97.64         4.72 o                         
   6  12   7          0.82         -0.63         0.63 o                         
  -1  13   7          3.42          3.83         0.82 o                         
   0  13   7          9.02          8.38         1.17 o                         
   1  13   7          1.87          1.94         0.69 o                         
   3  13   7          3.52          4.10         0.86 o                         
  -1  -8   8         28.62         21.03         1.65 o                         
   0  -8   8          0.97          0.67         0.40 o                         
  -5  -7   8          1.77          1.97         0.56 o                         
  -4  -7   8        196.99        238.89         5.85 o                         
  -3  -7   8         12.48         13.15         2.59 o                         
  -2  -7   8         49.92         46.49         2.01 o                         
  -1  -7   8         44.93         55.08         2.42 o                         
   0  -7   8          2.19          2.10         0.44 o                         
   1  -7   8        105.72        103.41         4.29 o                         
   2  -7   8          0.59          0.53         1.01 o                         
   3  -7   8         45.21         38.87         2.49 o                         
  -6  -6   8          1.28          1.59         0.77 o                         
  -5  -6   8        108.63        115.51         4.85 o                         
  -4  -6   8          1.83          2.66         0.70 o                         
  -3  -6   8         91.10        104.03         5.40 o                         
  -2  -6   8          8.43          9.58         0.98 o                         
  -1  -6   8          0.07          0.92         0.54 o                         
   0  -6   8        111.47        120.66         5.46 o                         
   1  -6   8         49.30         49.66         2.72 o                         
   2  -6   8          8.47          5.45         0.68 o                         
   3  -6   8          3.39          3.80         0.55 o                         
   4  -6   8         10.42          8.45         1.81 o                         
   5  -6   8         17.91         14.40         1.01 o                         
  -7  -5   8          1.20          2.05         0.79 o                         
  -6  -5   8         23.41         19.76         2.19 o                         
  -5  -5   8        150.52        184.76         7.15 o                         
  -4  -5   8          0.05         -0.68         0.68 o                         
  -3  -5   8        232.14        266.60         6.20 o                         
  -2  -5   8         28.12         38.87         2.57 o                         
  -1  -5   8        262.21        309.31        10.19 o                         
   0  -5   8        344.35        402.49        19.43 o                         
   1  -5   8        197.36        192.41         7.80 o                         
   2  -5   8          0.10         -0.11         0.54 o                         
   3  -5   8         43.09         47.21         2.51 o                         
   4  -5   8          0.05         -0.54         0.98 o                         
   5  -5   8         18.94         14.37         1.26 o                         
   6  -5   8          1.02          0.00         0.36 o                         
  -8  -4   8         74.92         74.56         3.58 o                         
  -7  -4   8         51.49         42.67         3.24 o                         
  -6  -4   8         62.24         70.85         4.64 o                         
  -5  -4   8          3.86          2.38         1.82 o                         
  -4  -4   8        163.33        184.78         4.54 o                         
  -3  -4   8        304.77        369.36         8.17 o                         
  -2  -4   8         34.29         42.42         2.86 o                         
  -1  -4   8          5.48          7.44         1.28 o                         
   0  -4   8          0.52          0.65         0.84 o                         
   1  -4   8          1.08          0.91         0.52 o                         
   2  -4   8        154.95        163.23         4.38 o                         
   3  -4   8         11.33         12.81         1.08 o                         
   4  -4   8         67.69         69.52         3.73 o                         
   5  -4   8          0.46          0.50         0.48 o                         
   6  -4   8         28.55         28.05         1.98 o                         
   7  -4   8          2.56          3.35         0.48 o                         
  -9  -3   8         64.39         55.19         2.68 o                         
  -8  -3   8          1.39          0.35         0.65 o                         
  -7  -3   8        151.54        160.48         6.80 o                         
  -6  -3   8         17.01         13.76         2.26 o                         
  -5  -3   8          1.83          2.35         0.84 o                         
  -4  -3   8        126.32        144.98         4.18 o                         
  -3  -3   8        151.29        169.46         5.60 o                         
  -2  -3   8        101.25        132.40         4.83 o                         
  -1  -3   8         53.78         55.54         3.62 o                         
   0  -3   8        609.48        730.55        23.79 o                         
   1  -3   8        103.11        121.62         3.65 o                         
   2  -3   8          5.79          3.34         0.66 o                         
   3  -3   8        188.31        216.67         7.35 o                         
   4  -3   8         13.06         14.52         1.43 o                         
   5  -3   8         10.14          6.54         0.94 o                         
   6  -3   8         39.91         36.54         1.92 o                         
   7  -3   8         11.50          9.45         0.88 o                         
   8  -3   8         53.61         48.78         3.05 o                         
  -9  -2   8         24.69         22.52         1.88 o                         
  -8  -2   8         14.87         15.32         1.99 o                         
  -7  -2   8        162.18        140.12         6.61 o                         
  -6  -2   8         39.93         36.67         3.68 o                         
  -5  -2   8          6.93         12.06         1.88 o                         
  -4  -2   8        548.23        573.60        16.60 o                         
  -3  -2   8         53.22         63.18         4.91 o                         
  -2  -2   8        277.14        281.01         6.59 o                         
  -1  -2   8       1030.24       1261.75        14.15 o                         
   0  -2   8         46.47         39.42         1.74 o                         
   1  -2   8          4.23          6.28         0.80 o                         
   2  -2   8        100.16        101.69         3.04 o                         
   3  -2   8        556.04        578.08         8.60 o                         
   4  -2   8         14.66         14.08         1.45 o                         
   5  -2   8        579.99        628.45        12.74 o                         
   6  -2   8          2.02          1.12         0.51 o                         
   7  -2   8         46.74         46.46         2.12 o                         
   8  -2   8         86.16         94.81         5.02 o                         
   9  -2   8          3.07          5.02         1.04 o                         
  -9  -1   8          0.52          2.68         0.82 o                         
  -8  -1   8        137.42        124.82         5.60 o                         
  -7  -1   8        241.10        219.17         8.17 o                         
  -6  -1   8        178.77        144.78         7.09 o                         
  -5  -1   8        557.27        567.19        11.38 o                         
  -4  -1   8         37.32         32.04         2.01 o                         
  -3  -1   8         59.63         67.52         4.01 o                         
  -2  -1   8       1009.19       1145.37        17.67 o                         
  -1  -1   8         19.88         29.03         1.98 o                         
   0  -1   8         16.83         16.27         1.30 o                         
   1  -1   8         20.15         22.76         1.31 o                         
   2  -1   8          0.64          1.56         0.49 o                         
   3  -1   8        412.87        430.57        12.62 o                         
   4  -1   8        398.31        426.64        15.53 o                         
   5  -1   8        491.32        526.59         9.93 o                         
   6  -1   8        158.52        159.11         5.15 o                         
   7  -1   8         67.93         66.91         3.32 o                         
   8  -1   8         72.45         79.72         4.96 o                         
   9  -1   8         10.68          9.03         1.46 o                         
  -8   0   8        169.87        142.79         4.23 o                         
  -7   0   8          0.85          0.76         0.53 o                         
  -6   0   8         15.81         10.26         1.86 o                         
  -5   0   8         49.16         46.20         2.91 o                         
  -4   0   8         17.81         14.46         1.23 o                         
  -3   0   8          2.61          1.00         0.60 o                         
  -2   0   8       1132.73       1239.21        12.81 o                         
  -1   0   8        631.43        739.53        28.02 o                         
   0   0   8         31.72         45.99         5.89 o                         
   1   0   8         60.36         41.26         5.47 o                         
   2   0   8         88.01         80.89         3.34 o                         
   3   0   8        440.44        458.82        10.37 o                         
   4   0   8        662.66        659.53        16.53 o                         
   5   0   8         17.62         11.51         1.25 o                         
   6   0   8          8.65          6.35         1.15 o                         
   7   0   8         30.56         34.02         3.87 o                         
   8   0   8        181.69        178.97         7.86 o                         
   9   0   8          0.77          1.42         0.92 o                         
  10   0   8         54.85         55.72         2.86 o                         
 -10   1   8         23.96         25.05         2.17 o                         
  -9   1   8          5.87          7.11         1.40 o                         
  -8   1   8          1.33          0.52         0.90 o                         
  -7   1   8          0.23          0.52         0.84 o                         
  -6   1   8        476.73        422.33        12.75 o                         
  -5   1   8        101.29         85.42         4.36 o                         
  -4   1   8         84.49         75.64         3.38 o                         
  -3   1   8       1493.96       1488.16        13.60 o                         
  -2   1   8        815.79        911.66        24.27 o                         
  -1   1   8        273.00        294.34        13.47 o                         
   0   1   8         27.70         26.95         5.40 o                         
   1   1   8        685.29        776.46        22.88 o                         
   2   1   8          8.62          8.77         3.25 o                         
   3   1   8          5.87          4.06         1.46 o                         
   4   1   8         20.90         19.87         1.50 o                         
   5   1   8         18.67         16.27         1.49 o                         
   6   1   8         85.65         74.34         3.99 o                         
   7   1   8          6.29          5.44         1.63 o                         
   8   1   8         13.80         14.84         2.28 o                         
   9   1   8        236.37        269.85         8.51 o                         
  10   1   8         10.16          8.55         1.21 o                         
 -10   2   8          0.02          0.25         0.48 o                         
  -9   2   8         95.88         89.82         4.89 o                         
  -8   2   8         12.19         14.82         2.40 o                         
  -7   2   8        452.42        418.44        13.07 o                         
  -6   2   8        358.51        316.98        11.33 o                         
  -5   2   8        488.72        460.10        10.46 o                         
  -4   2   8        716.39        633.44         9.19 o                         
  -3   2   8        453.68        465.71        16.48 o                         
  -2   2   8          6.82          0.41         1.93 o                         
  -1   2   8        112.67        102.64         7.84 o                         
   0   2   8        729.63        933.31        31.34 o                         
   1   2   8         54.32         55.23         7.91 o                         
   2   2   8        147.33        186.02        14.50 o                         
   3   2   8       1331.69       1481.50        42.27 o                         
   4   2   8        101.09         97.22         4.08 o                         
   5   2   8          0.71          0.35         0.68 o                         
   6   2   8         48.71         39.98         2.88 o                         
   7   2   8         41.21         39.07         2.86 o                         
   8   2   8        297.92        311.60        10.62 o                         
   9   2   8         30.85         32.20         2.93 o                         
  10   2   8          0.03         -0.96         0.96 o                         
 -10   3   8          3.02          2.24         0.51 o                         
  -9   3   8         30.21         30.35         2.23 o                         
  -8   3   8          5.08          6.42         1.69 o                         
  -7   3   8         86.38         82.92         5.92 o                         
  -6   3   8        203.31        184.13         8.82 o                         
  -5   3   8          1.63         -0.14         0.64 o                         
  -4   3   8          1.30          5.92         1.48 o                         
  -3   3   8         43.86         28.00         2.25 o                         
  -2   3   8        486.35        547.74        19.41 o                         
  -1   3   8        989.74       1058.39        39.42 o                         
   0   3   8          0.56          4.01         2.59 o                         
   1   3   8          1.66          3.04         2.27 o                         
   2   3   8       1159.42       1342.27        44.71 o                         
   3   3   8          0.48          1.02         2.04 o                         
   4   3   8          6.20          4.00         0.91 o                         
   5   3   8          3.78          2.12         1.26 o                         
   6   3   8         10.20          7.89         1.27 o                         
   7   3   8          1.46          3.36         0.89 o                         
   8   3   8        168.85        173.13         5.54 o                         
 -10   4   8         16.98         17.93         0.94 o                         
  -9   4   8         43.66         44.62         3.11 o                         
  -8   4   8          4.35          4.00         1.01 o                         
  -7   4   8        205.72        208.36         9.26 o                         
  -6   4   8        416.05        430.25        13.40 o                         
  -5   4   8         85.33         81.39         3.77 o                         
  -4   4   8         49.98         36.05         2.59 o                         
  -3   4   8          0.41          1.49         0.63 o                         
  -2   4   8       1304.29       1421.51        28.06 o                         
  -1   4   8        346.47        393.60        16.09 o                         
   0   4   8        170.67        180.88        14.65 o                         
   1   4   8        144.66        113.98        11.63 o                         
   2   4   8         84.79         83.86        10.29 o                         
   3   4   8         11.05          7.82         3.33 o                         
   4   4   8         21.00         23.33         1.61 o                         
   5   4   8        407.06        401.52         8.31 o                         
   6   4   8         16.05         13.40         1.74 o                         
   7   4   8         24.57         17.94         3.03 o                         
   8   4   8        154.78        175.77         8.40 o                         
   9   4   8         20.94         23.83         2.78 o                         
  -9   5   8          1.95          2.51         0.52 o                         
  -8   5   8         23.69         24.47         2.01 o                         
  -7   5   8        111.14        123.66         5.23 o                         
  -6   5   8         17.91         15.68         1.84 o                         
  -5   5   8        191.31        173.07         6.07 o                         
  -4   5   8        376.57        372.13         7.56 o                         
  -3   5   8         21.28         18.31         1.34 o                         
  -2   5   8        159.94        146.77         5.54 o                         
  -1   5   8        188.70        189.92        15.27 o                         
   0   5   8         45.98         32.57         6.47 o                         
   1   5   8       1707.56       1796.25        47.77 o                         
   2   5   8        482.26        512.61        25.78 o                         
   3   5   8         87.77         76.77         3.54 o                         
   4   5   8        285.53        262.27         7.85 o                         
   5   5   8        343.45        341.75         8.40 o                         
   6   5   8        167.19        151.19         7.81 o                         
   7   5   8          0.53          1.36         1.11 o                         
   8   5   8         54.08         59.61         4.98 o                         
   9   5   8        236.22        284.99         9.51 o                         
  10   5   8         18.83         17.21         1.90 o                         
  -9   6   8         29.42         32.71         1.43 o                         
  -8   6   8        117.52        129.43         3.45 o                         
  -7   6   8         15.71         20.50         1.92 o                         
  -6   6   8          3.49          5.05         0.89 o                         
  -5   6   8        155.00        129.21         3.39 o                         
  -4   6   8        100.29         83.93         3.06 o                         
  -3   6   8         91.27         81.36         4.56 o                         
  -2   6   8        513.53        458.50         7.61 o                         
  -1   6   8        111.32        100.71         3.90 o                         
   0   6   8        499.09        549.99        27.58 o                         
   1   6   8        932.31        918.57        51.92 o                         
   2   6   8        308.36        319.51        20.22 o                         
   3   6   8         49.71         42.10         2.30 o                         
   4   6   8         12.11         10.59         1.13 o                         
   5   6   8         13.93         10.50         1.35 o                         
   6   6   8         35.29         37.43         2.71 o                         
   7   6   8        487.85        532.95        15.28 o                         
   8   6   8          0.13          0.44         1.25 o                         
   9   6   8          0.99          1.97         0.90 o                         
  -9   7   8         36.03         36.32         1.67 o                         
  -8   7   8         70.41         70.86         2.29 o                         
  -7   7   8          0.20         -0.10         0.48 o                         
  -6   7   8        128.47        122.85         4.50 o                         
  -5   7   8        239.67        238.19         4.16 o                         
  -4   7   8          0.09         -0.20         0.53 o                         
  -3   7   8          1.43          1.54         0.49 o                         
  -2   7   8         30.47         30.29         1.76 o                         
  -1   7   8        289.18        252.34         6.64 o                         
   0   7   8        168.51        152.23         4.08 o                         
   1   7   8        172.69        165.38         5.15 o                         
   2   7   8         12.07         10.46         1.96 o                         
   3   7   8        254.50        243.54         9.65 o                         
   4   7   8         49.07         48.73         2.54 o                         
   5   7   8         68.83         64.21         3.00 o                         
   6   7   8        548.99        544.52         8.49 o                         
   7   7   8         42.73         39.49         4.08 o                         
   8   7   8          6.85          6.50         1.84 o                         
   9   7   8          4.21          6.25         1.55 o                         
  -8   8   8         45.69         51.28         1.44 o                         
  -7   8   8          0.15          0.25         0.41 o                         
  -6   8   8          2.74          3.15         0.56 o                         
  -5   8   8          6.11          7.40         0.88 o                         
  -4   8   8        152.56        146.61         3.74 o                         
  -3   8   8        280.65        270.45         5.72 o                         
  -2   8   8        227.68        218.06         6.39 o                         
  -1   8   8         88.04         86.40         3.55 o                         
   0   8   8        347.82        309.61         6.68 o                         
   1   8   8         11.05         12.47         1.10 o                         
   2   8   8        193.73        178.07         4.60 o                         
   3   8   8          0.65          0.56         0.59 o                         
   4   8   8          3.01          3.86         1.01 o                         
   5   8   8        654.49        650.83         9.99 o                         
   6   8   8         22.78         22.44         2.19 o                         
   7   8   8         84.53         86.76         6.55 o                         
   8   8   8         32.09         42.57         3.78 o                         
   9   8   8         10.75         11.06         1.71 o                         
  -7   9   8          4.45          3.29         0.49 o                         
  -6   9   8         33.64         39.10         1.49 o                         
  -5   9   8          2.41          3.63         0.71 o                         
  -4   9   8        390.73        427.65         7.23 o                         
  -3   9   8         10.96         10.89         1.10 o                         
  -2   9   8         47.52         40.21         1.98 o                         
  -1   9   8        203.16        179.83         4.69 o                         
   0   9   8          0.42          1.55         0.57 o                         
   1   9   8          3.36          3.97         0.72 o                         
   2   9   8         59.27         50.20         2.61 o                         
   3   9   8        260.26        261.53         7.52 o                         
   4   9   8          1.22          1.15         0.73 o                         
   5   9   8         22.50         16.82         2.14 o                         
   6   9   8         61.08         62.95         4.50 o                         
   7   9   8         42.22         39.31         2.53 o                         
   8   9   8        162.86        207.53         7.48 o                         
  -6  10   8          3.86          5.61         0.63 o                         
  -5  10   8        100.51        116.08         3.04 o                         
  -4  10   8         24.03         26.10         1.81 o                         
  -3  10   8         57.95         62.35         3.50 o                         
  -2  10   8         56.08         59.31         3.34 o                         
  -1  10   8         68.82         76.69         3.09 o                         
   0  10   8        101.54        107.06         4.63 o                         
   1  10   8        100.90         95.29         3.47 o                         
   2  10   8        120.34        125.70         3.85 o                         
   3  10   8         26.22         19.46         1.87 o                         
   4  10   8        146.13        149.49         7.69 o                         
   5  10   8        137.78        140.66         4.90 o                         
   6  10   8         10.50          8.46         1.28 o                         
   7  10   8         44.71         45.64         3.35 o                         
  -5  11   8          2.37          1.78         0.62 o                         
  -4  11   8         15.15         17.60         1.12 o                         
  -3  11   8          4.20          4.94         0.68 o                         
  -2  11   8          9.19         12.74         1.48 o                         
  -1  11   8         16.09         13.90         1.69 o                         
   0  11   8         76.71         68.14         2.69 o                         
   1  11   8        179.02        194.03         4.52 o                         
   2  11   8         73.71         70.85         3.40 o                         
   3  11   8          1.26          0.75         0.61 o                         
   4  11   8          4.91          4.66         1.46 o                         
   5  11   8         12.98         13.30         2.20 o                         
   6  11   8          0.70          0.67         0.71 o                         
   7  11   8         12.53         12.67         1.48 o                         
  -4  12   8          8.57          7.33         0.70 o                         
  -3  12   8         44.18         57.41         2.34 o                         
  -2  12   8          3.35          5.65         0.81 o                         
  -1  12   8          3.54          4.70         0.79 o                         
   0  12   8         39.69         38.76         1.71 o                         
   1  12   8         10.42          9.86         0.89 o                         
   2  12   8          2.38          0.70         1.13 o                         
   3  12   8          0.43          1.45         0.58 o                         
   4  12   8         80.35         95.55         4.93 o                         
   5  12   8          0.73         -0.84         0.84 o                         
   6  12   8         29.82         30.27         2.24 o                         
  -1  13   8          7.35          6.65         1.04 o                         
   0  13   8         31.97         40.58         2.47 o                         
   1  13   8         17.52         15.43         1.51 o                         
   2  13   8          0.01         -0.36         0.52 o                         
   3  13   8         66.59         81.94         3.51 o                         
  -2  -7   9          5.74          5.11         0.59 o                         
  -1  -7   9          0.10          0.20         0.74 o                         
   0  -7   9         41.00         33.37         1.74 o                         
   1  -7   9          1.89          0.58         0.42 o                         
  -5  -6   9         10.30          7.99         1.11 o                         
  -4  -6   9         23.24         24.04         4.26 o                         
  -3  -6   9          1.20          0.33         0.65 o                         
  -2  -6   9          6.62          4.98         0.73 o                         
  -1  -6   9        128.12        151.57         4.11 o                         
   0  -6   9          6.23          5.57         0.89 o                         
   1  -6   9          1.59          0.77         0.48 o                         
   2  -6   9        172.54        163.40        14.64 o                         
   3  -6   9          0.95         -0.24         0.38 o                         
   4  -6   9          0.25         -0.44         0.44 o                         
  -6  -5   9          0.66          0.42         0.50 o                         
  -5  -5   9         72.22         81.22         4.14 o                         
  -4  -5   9          0.24          0.09         0.44 o                         
  -3  -5   9          3.83          5.78         0.79 o                         
  -2  -5   9         73.64         88.84         3.58 o                         
  -1  -5   9        134.15        161.24        11.54 o                         
   0  -5   9         19.95         15.53         1.56 o                         
   1  -5   9         73.05         74.96         3.39 o                         
   2  -5   9        143.37        146.18         3.51 o                         
   3  -5   9          8.46          4.80         0.82 o                         
   4  -5   9          0.83          1.05         0.52 o                         
   5  -5   9          1.69         -0.06         0.58 o                         
  -7  -4   9         72.84         60.61         3.28 o                         
  -6  -4   9          4.97          3.32         1.19 o                         
  -5  -4   9          3.71          3.48         0.71 o                         
  -4  -4   9        151.87        172.17         8.25 o                         
  -3  -4   9         43.43         53.65         2.40 o                         
  -2  -4   9        506.29        642.01        10.44 o                         
  -1  -4   9          2.98          2.75         0.80 o                         
   0  -4   9         16.35         17.87         1.87 o                         
   1  -4   9        185.20        206.55         6.08 o                         
   2  -4   9          1.37          0.36         0.45 o                         
   3  -4   9         57.30         51.03         2.77 o                         
   4  -4   9          3.30          3.51         0.65 o                         
   5  -4   9         39.36         46.81         2.36 o                         
   6  -4   9         77.86         70.25         7.07 o                         
  -8  -3   9         82.61         83.99         3.51 o                         
  -7  -3   9         10.72          7.17         1.28 o                         
  -6  -3   9        130.19        135.19         6.23 o                         
  -5  -3   9        145.83        159.10         4.82 o                         
  -4  -3   9          0.52          1.41         0.60 o                         
  -3  -3   9        172.60        229.81         6.36 o                         
  -2  -3   9        174.70        213.20         6.30 o                         
  -1  -3   9         43.62         50.13         3.13 o                         
   0  -3   9         92.47         90.20         4.89 o                         
   1  -3   9         16.82         18.69         1.54 o                         
   2  -3   9          2.65          3.35         0.65 o                         
   3  -3   9         24.85         19.25         1.29 o                         
   4  -3   9          5.30          5.97         0.93 o                         
   5  -3   9          5.46          4.44         0.74 o                         
   6  -3   9          4.80          5.06         0.69 o                         
   7  -3   9          1.16          0.49         0.80 o                         
  -8  -2   9          8.61          7.80         1.32 o                         
  -7  -2   9          0.54          0.88         0.71 o                         
  -6  -2   9         31.56         23.17         2.72 o                         
  -5  -2   9         15.39         15.46         1.61 o                         
  -4  -2   9         79.29         88.52         3.29 o                         
  -3  -2   9         19.03         18.33         1.97 o                         
  -2  -2   9       1589.94       1858.06        45.73 o                         
  -1  -2   9         25.14         25.90         2.21 o                         
   0  -2   9        116.27        123.23         3.81 o                         
   1  -2   9        193.54        199.88         4.16 o                         
   2  -2   9         64.94         55.23         2.26 o                         
   3  -2   9        206.69        210.75         6.10 o                         
   4  -2   9         21.22         18.05         1.51 o                         
   5  -2   9          0.79          0.77         0.51 o                         
   6  -2   9         93.34         85.87         2.83 o                         
   7  -2   9          0.03         -0.59         0.77 o                         
   8  -2   9          0.44         -0.48         0.48 o                         
  -8  -1   9          1.51          1.02         0.65 o                         
  -7  -1   9          9.74          7.95         1.48 o                         
  -6  -1   9        289.56        254.02         8.99 o                         
  -5  -1   9         28.63         27.24         2.13 o                         
  -4  -1   9        340.13        365.13         7.95 o                         
  -3  -1   9        698.36        739.64        16.21 o                         
  -2  -1   9          0.83          0.99         0.66 o                         
  -1  -1   9       1072.44       1249.35        12.29 o                         
   0  -1   9         70.43         74.14         2.90 o                         
   1  -1   9        129.56        159.63         3.72 o                         
   2  -1   9        955.89       1044.10        16.18 o                         
   3  -1   9          6.16          4.94         0.76 o                         
   4  -1   9          9.98         14.92         1.25 o                         
   5  -1   9         88.76         74.49         3.06 o                         
   6  -1   9          7.27          4.70         1.04 o                         
   7  -1   9         20.43         22.66         2.82 o                         
   8  -1   9         67.10         69.54         4.20 o                         
   9  -1   9         69.22         71.69         3.28 o                         
  -7   0   9         54.78         47.27         3.41 o                         
  -6   0   9         91.96         79.69         3.49 o                         
  -5   0   9        227.55        194.07         8.01 o                         
  -4   0   9        336.55        326.48        16.87 o                         
  -3   0   9          0.34          0.68         0.59 o                         
  -2   0   9        426.98        455.35         7.59 o                         
  -1   0   9         73.13         89.92         2.72 o                         
   0   0   9        403.50        491.24         7.02 o                         
   1   0   9         63.07         61.01         2.57 o                         
   2   0   9          5.19          9.13         0.91 o                         
   3   0   9        329.63        311.29         9.88 o                         
   4   0   9          0.07          0.20         0.47 o                         
   5   0   9          1.63          1.04         0.68 o                         
   6   0   9         40.56         38.43         4.06 o                         
   7   0   9          0.33          1.02         1.21 o                         
   8   0   9         91.24         92.31         5.16 o                         
   9   0   9          1.88          1.74         0.88 o                         
  -9   1   9         63.15         60.55         3.11 o                         
  -8   1   9          0.46          0.31         1.00 o                         
  -7   1   9          5.20          3.03         1.32 o                         
  -6   1   9         73.86         51.89         4.37 o                         
  -5   1   9          9.77         11.72         1.52 o                         
  -4   1   9         19.14         18.52         1.75 o                         
  -3   1   9         79.90         78.57         2.86 o                         
  -2   1   9        254.25        228.90         4.76 o                         
  -1   1   9        871.09        856.87         8.96 o                         
   0   1   9        158.58        184.83         4.22 o                         
   1   1   9        160.76        172.49         4.21 o                         
   2   1   9        106.25        102.80         5.20 o                         
   3   1   9         14.17         11.34         1.59 o                         
   4   1   9        207.76        201.16         8.81 o                         
   5   1   9         53.67         47.03         3.24 o                         
   6   1   9          6.43          6.83         1.33 o                         
   7   1   9          3.47          1.69         0.90 o                         
   8   1   9          0.77          1.34         0.79 o                         
   9   1   9         76.58         67.95         3.81 o                         
 -10   2   9         12.30         13.97         1.38 o                         
  -9   2   9          0.01          0.69         0.41 o                         
  -8   2   9        256.37        265.77         8.95 o                         
  -7   2   9        189.52        162.30         7.74 o                         
  -6   2   9          0.07         -0.10         1.05 o                         
  -5   2   9        332.85        306.61         7.09 o                         
  -4   2   9         37.60         34.81         1.97 o                         
  -3   2   9        232.64        219.52         5.98 o                         
  -2   2   9        769.02        746.09         9.93 o                         
  -1   2   9         49.43         55.16         2.44 o                         
   0   2   9       1522.05       1727.89        24.77 o                         
   1   2   9        624.88        651.68        10.56 o                         
   2   2   9        113.95        118.85         4.43 o                         
   3   2   9        281.17        289.75         5.90 o                         
   4   2   9         28.49         33.37         2.54 o                         
   5   2   9        196.85        193.73         8.27 o                         
   6   2   9          8.93          9.00         1.42 o                         
   7   2   9          0.50          1.19         0.86 o                         
   8   2   9         13.70         15.41         2.22 o                         
   9   2   9         29.01         26.53         2.45 o                         
  -9   3   9          5.99          7.18         0.92 o                         
  -8   3   9         89.24         90.90         5.31 o                         
  -7   3   9         21.05         22.85         3.05 o                         
  -6   3   9        154.38        144.59         7.74 o                         
  -5   3   9          0.13          1.72         0.99 o                         
  -4   3   9         17.73         18.14         1.93 o                         
  -3   3   9        152.31        130.11         4.21 o                         
  -2   3   9        459.96        438.31         6.63 o                         
  -1   3   9          0.19          1.66         0.61 o                         
   0   3   9          4.87          2.59         2.25 o                         
   1   3   9        888.32        916.19        34.33 o                         
   2   3   9         49.31         60.92         2.74 o                         
   3   3   9         11.79         10.81         1.45 o                         
   4   3   9       1060.82       1070.46        13.59 o                         
   5   3   9         33.93         32.68         2.63 o                         
   6   3   9         51.99         48.51         3.23 o                         
   7   3   9          4.19          2.46         0.94 o                         
   8   3   9         34.44         36.61         2.40 o                         
   9   3   9        126.30        116.18         4.91 o                         
  -9   4   9         38.24         39.17         2.03 o                         
  -8   4   9         52.27         54.17         4.02 o                         
  -7   4   9          0.68          1.02         1.07 o                         
  -6   4   9        231.46        210.00         5.96 o                         
  -5   4   9        103.95         99.72         4.23 o                         
  -4   4   9          0.52         -0.55         0.94 o                         
  -3   4   9        366.94        335.67         6.67 o                         
  -2   4   9        299.39        291.08         5.46 o                         
  -1   4   9        302.63        297.18         5.52 o                         
   0   4   9        282.54        312.65        24.87 o                         
   1   4   9         37.79         38.38         2.47 o                         
   2   4   9        218.42        218.39         6.44 o                         
   3   4   9        102.47         97.52         3.85 o                         
   4   4   9         70.96         57.87         2.64 o                         
   5   4   9        232.53        207.08         6.62 o                         
   6   4   9         16.99         18.19         2.00 o                         
   7   4   9          8.15          8.43         1.35 o                         
   8   4   9          2.54          2.05         1.27 o                         
   9   4   9         67.74         80.47         4.49 o                         
  -9   5   9         86.43         93.82         2.36 o                         
  -8   5   9         40.63         37.12         2.26 o                         
  -7   5   9          9.10          5.72         1.28 o                         
  -6   5   9        191.02        186.55         4.63 o                         
  -5   5   9         79.87         69.71         3.12 o                         
  -4   5   9        235.32        186.72         5.98 o                         
  -3   5   9        156.52        132.29         4.36 o                         
  -2   5   9          0.21          0.02         0.50 o                         
  -1   5   9        470.18        444.44         6.89 o                         
   0   5   9        138.88        141.82         3.87 o                         
   1   5   9          7.42          4.76         0.75 o                         
   2   5   9          0.14         -0.44         0.57 o                         
   3   5   9         30.56         25.41         2.07 o                         
   4   5   9          8.25          5.78         1.21 o                         
   5   5   9        227.72        220.15         6.32 o                         
   6   5   9         95.67         86.43         6.31 o                         
   7   5   9          2.33          1.73         1.25 o                         
   8   5   9         14.41         16.64         2.57 o                         
   9   5   9          2.43          2.45         1.00 o                         
  -9   6   9          1.90          2.12         0.44 o                         
  -8   6   9         21.38         19.19         1.25 o                         
  -7   6   9          8.25          8.17         1.24 o                         
  -6   6   9        207.70        205.15         4.71 o                         
  -5   6   9         57.95         49.88         2.48 o                         
  -4   6   9         76.33         68.34         2.94 o                         
  -3   6   9        177.03        154.46         4.81 o                         
  -2   6   9        164.91        150.71         4.95 o                         
  -1   6   9        957.88        918.88        25.76 o                         
   0   6   9        196.40        169.97         5.05 o                         
   1   6   9          1.54          1.99         0.59 o                         
   2   6   9        375.77        365.81        12.83 o                         
   3   6   9          1.77          1.55         0.69 o                         
   4   6   9        138.50        126.75         4.25 o                         
   5   6   9        375.48        365.43         8.75 o                         
   6   6   9         38.00         37.73         2.70 o                         
   7   6   9          7.06          6.15         1.86 o                         
   8   6   9          0.16         -0.58         0.88 o                         
   9   6   9         25.88         29.35         2.76 o                         
  -8   7   9          2.51          1.20         0.37 o                         
  -7   7   9         82.06         95.24         2.93 o                         
  -6   7   9         15.45         14.55         1.31 o                         
  -5   7   9        323.17        345.24         6.50 o                         
  -4   7   9        282.31        303.58         6.75 o                         
  -3   7   9         12.83         10.66         1.20 o                         
  -2   7   9        212.59        172.59         3.82 o                         
  -1   7   9        126.06        118.34         3.13 o                         
   0   7   9         20.95         18.91         1.28 o                         
   1   7   9        324.89        321.36        10.86 o                         
   2   7   9         53.09         44.33         2.28 o                         
   3   7   9         11.22          8.77         1.13 o                         
   4   7   9        795.38        784.31        10.16 o                         
   5   7   9         64.26         59.78         2.84 o                         
   6   7   9        139.13        146.70         5.30 o                         
   7   7   9          1.58          1.05         1.38 o                         
   8   7   9          7.57          5.92         1.63 o                         
   9   7   9         23.98         29.61         2.72 o                         
  -8   8   9         24.49         27.92         1.45 o                         
  -7   8   9          1.20          0.79         0.67 o                         
  -6   8   9          4.28          6.76         0.72 o                         
  -5   8   9         92.49        100.04         2.84 o                         
  -4   8   9        182.28        197.60         3.73 o                         
  -3   8   9          5.11          2.44         0.62 o                         
  -2   8   9        126.83        125.96         4.99 o                         
  -1   8   9         13.49         13.66         1.48 o                         
   0   8   9         58.46         49.08         2.54 o                         
   1   8   9        464.56        469.62        17.62 o                         
   2   8   9        238.40        220.79         6.01 o                         
   3   8   9         29.38         26.03         1.89 o                         
   4   8   9         17.66         15.74         1.51 o                         
   5   8   9         91.84         85.74         3.38 o                         
   6   8   9        400.10        419.83         8.85 o                         
   7   8   9         17.01         18.02         2.57 o                         
   8   8   9          6.40          5.33         1.23 o                         
   9   8   9        104.67        133.43         5.23 o                         
  -7   9   9          4.43          5.69         0.72 o                         
  -6   9   9         31.71         30.21         1.67 o                         
  -5   9   9        102.18        112.83         4.12 o                         
  -4   9   9          0.37          0.46         0.48 o                         
  -3   9   9          8.67         11.32         1.28 o                         
  -2   9   9        161.43        170.81         5.78 o                         
  -1   9   9          0.52          2.15         0.73 o                         
   0   9   9        471.76        477.00         6.82 o                         
   1   9   9        120.04        110.36         3.24 o                         
   2   9   9         47.20         49.08         3.25 o                         
   3   9   9          2.00          2.28         0.91 o                         
   4   9   9         41.07         41.19         2.35 o                         
   5   9   9         30.24         25.27         3.16 o                         
   6   9   9         68.93         65.73         3.35 o                         
   7   9   9         48.88         55.15         2.79 o                         
   8   9   9          2.41          4.41         1.09 o                         
  -6  10   9         44.45         42.00         2.52 o                         
  -5  10   9         34.62         32.80         1.51 o                         
  -4  10   9          2.69          2.53         0.54 o                         
  -3  10   9         54.19         64.58         3.53 o                         
  -2  10   9         26.15         28.10         1.80 o                         
  -1  10   9        181.56        194.13         7.19 o                         
   0  10   9         37.57         35.21         1.80 o                         
   1  10   9         43.98         44.21         2.34 o                         
   2  10   9         92.65         87.47         3.76 o                         
   3  10   9          1.79         -0.42         1.07 o                         
   4  10   9        166.60        183.36         8.18 o                         
   5  10   9          0.24          0.14         0.67 o                         
   6  10   9         51.09         54.13         2.77 o                         
   7  10   9         35.30         33.70         2.66 o                         
  -5  11   9          2.32          1.69         0.69 o                         
  -4  11   9          0.48          0.89         0.41 o                         
  -3  11   9         58.25         63.48         3.43 o                         
  -2  11   9         17.09         17.12         1.23 o                         
  -1  11   9          0.11          0.28         0.46 o                         
   0  11   9        136.49        157.31         4.74 o                         
   1  11   9          1.82          2.25         0.91 o                         
   2  11   9        240.62        242.33         7.07 o                         
   3  11   9         58.40         69.52         4.81 o                         
   4  11   9         54.19         52.90         4.03 o                         
   5  11   9        112.09        125.70         5.88 o                         
   6  11   9         28.36         25.19         2.40 o                         
   7  11   9          0.71          0.67         0.65 o                         
  -3  12   9          0.04         -0.37         0.37 o                         
  -2  12   9          6.37          7.95         0.93 o                         
  -1  12   9         65.55         75.41         2.80 o                         
   0  12   9          0.41          0.25         0.34 o                         
   1  12   9         18.98         21.05         1.21 o                         
   2  12   9          7.59          7.75         0.96 o                         
   3  12   9          3.68          2.34         1.00 o                         
   4  12   9         22.05         21.99         2.26 o                         
   5  12   9         28.13         28.94         2.40 o                         
   0  13   9          3.81          2.53         0.63 o                         
   3  13   9          0.31         -0.19         0.40 o                         
  -3  -6  10          8.14          8.87         1.05 o                         
  -2  -6  10         19.33         21.73         4.46 o                         
  -1  -6  10          0.18          0.47         0.24 o                         
   0  -6  10          5.17          3.77         0.49 o                         
   1  -6  10          4.55          2.83         0.47 o                         
   2  -6  10         30.23         22.16         1.65 o                         
  -5  -5  10          3.62          4.33         0.86 o                         
  -4  -5  10          0.78          0.79         0.81 o                         
  -3  -5  10        175.48        216.58        13.06 o                         
  -2  -5  10         23.61         19.68         1.20 o                         
  -1  -5  10         38.59         36.29         2.08 o                         
   0  -5  10          5.65          5.13         0.84 o                         
   1  -5  10          0.76          1.12         1.05 o                         
   2  -5  10         78.33         77.04         5.33 o                         
   3  -5  10          3.81          6.29         1.19 o                         
   4  -5  10          1.72          2.01         0.63 o                         
  -6  -4  10          4.43          1.92         0.73 o                         
  -5  -4  10         13.81         14.99         1.86 o                         
  -4  -4  10         27.70         28.48         3.36 o                         
  -3  -4  10        128.12        168.90         3.82 o                         
  -2  -4  10         13.89         14.79         1.49 o                         
  -1  -4  10          0.84          1.66         0.79 o                         
   0  -4  10        126.89        158.65         4.95 o                         
   1  -4  10         30.81         37.72         2.41 o                         
   2  -4  10         55.98         55.57         3.11 o                         
   3  -4  10         82.26         80.99         7.35 o                         
   4  -4  10         64.33         64.65         3.87 o                         
   5  -4  10          1.92          0.82         0.58 o                         
  -7  -3  10          7.16          5.75         0.96 o                         
  -6  -3  10          2.54          2.51         0.90 o                         
  -5  -3  10         42.94         47.41         2.36 o                         
  -4  -3  10        521.34        620.69        16.23 o                         
  -3  -3  10          7.93         10.81         1.12 o                         
  -2  -3  10        168.85        218.39         6.02 o                         
  -1  -3  10        304.98        369.36         7.94 o                         
   0  -3  10         51.10         59.76         3.27 o                         
   1  -3  10         62.95         72.56         3.58 o                         
   2  -3  10         10.70          8.52         1.03 o                         
   3  -3  10          0.02          0.77         0.75 o                         
   4  -3  10        174.56        157.04        13.56 o                         
   5  -3  10         15.56         15.35         2.53 o                         
   6  -3  10         13.17         11.48         0.94 o                         
  -7  -2  10         38.23         32.11         2.38 o                         
  -6  -2  10         21.29         18.82         2.15 o                         
  -5  -2  10        479.20        524.66         8.44 o                         
  -4  -2  10        231.40        278.74         6.60 o                         
  -3  -2  10          3.07          3.30         1.23 o                         
  -2  -2  10         25.68         27.58         2.28 o                         
  -1  -2  10          9.44          9.82         1.47 o                         
   0  -2  10        142.92        171.00         4.58 o                         
   1  -2  10         31.01         35.18         2.19 o                         
   2  -2  10        239.76        272.92         5.79 o                         
   3  -2  10          2.81          1.73         0.48 o                         
   4  -2  10        116.66        114.44         4.47 o                         
   5  -2  10          0.67          0.65         0.51 o                         
   6  -2  10          0.53         -0.27         0.63 o                         
   7  -2  10          0.61         -0.12         0.71 o                         
  -7  -1  10         49.26         39.33         2.74 o                         
  -6  -1  10         17.55          9.78         1.71 o                         
  -5  -1  10        109.07        111.42         4.05 o                         
  -4  -1  10         25.26         25.04         2.09 o                         
  -3  -1  10        237.37        275.45         7.10 o                         
  -2  -1  10        673.61        775.56        11.86 o                         
  -1  -1  10          0.62          0.51         0.77 o                         
   0  -1  10         51.06         71.03         3.29 o                         
   1  -1  10        877.36        957.16        32.43 o                         
   2  -1  10         17.25         14.33         1.10 o                         
   3  -1  10         68.61         68.10         2.59 o                         
   4  -1  10         73.25         65.55         2.83 o                         
   5  -1  10          0.10          0.12         0.63 o                         
   6  -1  10         13.84         12.08         2.05 o                         
   7  -1  10         10.65         11.67         1.82 o                         
   8  -1  10         32.40         25.47         2.11 o                         
  -6   0  10         89.76         77.04         4.33 o                         
  -5   0  10        181.16        151.77        14.10 o                         
  -4   0  10        164.17        154.68         5.84 o                         
  -3   0  10        488.12        531.80         9.83 o                         
  -2   0  10        330.33        359.92        12.68 o                         
  -1   0  10         11.85         14.85         1.21 o                         
   0   0  10       5053.92       5911.59        24.01 o                         
   1   0  10         13.68         13.31         1.13 o                         
   2   0  10         66.38         62.26         2.72 o                         
   3   0  10        121.67        132.18         3.86 o                         
   4   0  10          0.36          1.38         0.53 o                         
   5   0  10        205.29        204.22         6.38 o                         
   6   0  10          5.17          5.25         1.48 o                         
   7   0  10         60.23         62.79         4.39 o                         
   8   0  10        116.09        111.87         4.93 o                         
   9   0  10          4.26          3.09         0.71 o                         
  -9   1  10        194.44        199.00         5.54 o                         
  -8   1  10         45.42         43.03         2.78 o                         
  -7   1  10          7.82          5.85         1.30 o                         
  -6   1  10        113.53         98.01         5.77 o                         
  -5   1  10          5.84          4.60         0.84 o                         
  -4   1  10         80.79         75.00         3.93 o                         
  -3   1  10          3.48          4.06         1.00 o                         
  -2   1  10        142.90        148.29         4.20 o                         
  -1   1  10          0.76          0.53         0.48 o                         
   0   1  10          1.73          3.95         0.75 o                         
   1   1  10          0.12         -0.52         0.52 o                         
   2   1  10         29.82         23.47         1.55 o                         
   3   1  10        284.03        286.33         6.19 o                         
   4   1  10         45.76         38.23         2.97 o                         
   5   1  10          0.14         -0.13         0.85 o                         
   6   1  10         52.65         54.20         3.16 o                         
   7   1  10          8.28          6.98         1.65 o                         
   8   1  10         20.56         17.44         2.17 o                         
   9   1  10          0.50          0.48         0.50 o                         
  -9   2  10          0.01          0.64         0.33 o                         
  -8   2  10         18.27         16.93         2.01 o                         
  -7   2  10          9.13         12.34         2.07 o                         
  -6   2  10        112.97         96.51         6.06 o                         
  -5   2  10          7.33          5.11         1.05 o                         
  -4   2  10         98.66         92.79         3.40 o                         
  -3   2  10        410.00        411.77         7.19 o                         
  -2   2  10          1.50          0.78         0.48 o                         
  -1   2  10         42.17         35.96         1.78 o                         
   0   2  10         25.77         21.91         1.30 o                         
   1   2  10          1.66          1.90         0.68 o                         
   2   2  10        540.22        606.78         8.48 o                         
   3   2  10         27.41         24.69         1.86 o                         
   4   2  10         69.55         68.11         3.67 o                         
   5   2  10        265.74        264.34         7.68 o                         
   6   2  10          0.17          2.19         0.95 o                         
   7   2  10         69.90         69.02         3.74 o                         
   8   2  10          0.51          1.05         0.71 o                         
   9   2  10         14.83         15.33         1.61 o                         
  -9   3  10         38.19         34.12         3.83 o                         
  -8   3  10          4.56          5.47         1.51 o                         
  -7   3  10         60.38         55.11         4.43 o                         
  -6   3  10          7.40          8.87         1.53 o                         
  -5   3  10        248.53        238.43         6.50 o                         
  -4   3  10       1023.10        973.18        10.79 o                         
  -3   3  10         10.41         10.03         1.07 o                         
  -2   3  10         66.03         55.75         3.14 o                         
  -1   3  10        437.03        445.55         7.25 o                         
   0   3  10         43.87         43.49         2.45 o                         
   1   3  10        346.47        374.89         7.67 o                         
   2   3  10         75.08         77.07         2.69 o                         
   3   3  10         65.05         58.16         2.77 o                         
   4   3  10        232.13        234.33         5.53 o                         
   5   3  10        363.96        352.83         8.84 o                         
   6   3  10         12.56         10.20         1.55 o                         
   7   3  10         73.70         73.47         3.95 o                         
   8   3  10          9.62         10.67         1.52 o                         
  -9   4  10          0.76          1.08         1.04 o                         
  -8   4  10         41.67         45.17         2.34 o                         
  -7   4  10         25.44         24.09         1.96 o                         
  -6   4  10          8.12          7.43         1.23 o                         
  -5   4  10         32.13         45.43         2.92 o                         
  -4   4  10         58.96         50.48         3.05 o                         
  -3   4  10         11.22          6.12         1.09 o                         
  -2   4  10         81.88         64.48         3.10 o                         
  -1   4  10        958.13        937.75        14.19 o                         
   0   4  10         14.99         16.95         1.29 o                         
   1   4  10        170.51        159.77         3.49 o                         
   2   4  10         27.51         27.83         1.61 o                         
   3   4  10         25.19         24.02         1.76 o                         
   4   4  10        271.01        238.18         6.89 o                         
   5   4  10         28.16         23.68         2.66 o                         
   6   4  10         16.05         12.97         1.73 o                         
   7   4  10        102.60         99.35         8.04 o                         
   8   4  10          0.01          0.59         0.84 o                         
   9   4  10          8.66          9.20         1.40 o                         
  -9   5  10         17.28         15.56         0.99 o                         
  -8   5  10          0.30         -0.19         0.47 o                         
  -7   5  10         43.11         46.41         2.67 o                         
  -6   5  10         45.44         38.55         2.06 o                         
  -5   5  10        364.83        372.14         6.64 o                         
  -4   5  10         48.61         34.48         3.30 o                         
  -3   5  10         35.18         29.54         1.85 o                         
  -2   5  10       1258.59       1135.97        11.34 o                         
  -1   5  10          7.29          7.53         1.07 o                         
   0   5  10          0.78          1.04         0.58 o                         
   1   5  10        471.71        471.32        11.02 o                         
   2   5  10        316.54        319.73         4.85 o                         
   3   5  10        594.66        600.31         9.09 o                         
   4   5  10          2.46          1.05         0.74 o                         
   5   5  10         12.24         13.22         1.37 o                         
   6   5  10         86.75         83.88         6.23 o                         
   7   5  10          0.28          1.50         1.02 o                         
   8   5  10         35.34         38.82         3.51 o                         
   9   5  10         44.61         51.08         3.32 o                         
  -8   6  10          2.71          1.71         0.68 o                         
  -7   6  10         19.57         18.11         1.59 o                         
  -6   6  10         98.26         94.94         3.05 o                         
  -5   6  10         12.62          9.39         1.10 o                         
  -4   6  10         51.15         43.95         2.84 o                         
  -3   6  10        364.87        337.98        16.00 o                         
  -2   6  10          0.75          0.91         0.58 o                         
  -1   6  10         63.82         55.17         2.56 o                         
   0   6  10         24.42         24.07         1.66 o                         
   1   6  10         85.91         82.86         3.47 o                         
   2   6  10         30.73         28.17         1.73 o                         
   3   6  10         74.18         67.96         2.56 o                         
   4   6  10         86.38         74.94         3.19 o                         
   5   6  10          3.65          1.57         0.81 o                         
   6   6  10         91.98         86.24         3.95 o                         
   7   6  10         21.95         20.18         2.84 o                         
   8   6  10         12.67         12.17         2.09 o                         
   9   6  10          0.41          0.04         0.77 o                         
  -8   7  10          0.45         -0.15         0.41 o                         
  -7   7  10         94.92        104.67         3.47 o                         
  -6   7  10          4.64          5.08         0.65 o                         
  -5   7  10        436.94        482.35        10.15 o                         
  -4   7  10         53.76         58.89         2.71 o                         
  -3   7  10          1.75          0.69         0.55 o                         
  -2   7  10         69.00         74.75         2.60 o                         
  -1   7  10        646.86        632.91        12.05 o                         
   0   7  10        903.71        895.98        13.47 o                         
   1   7  10        824.79        847.32        13.76 o                         
   2   7  10          1.43          1.83         1.00 o                         
   3   7  10        883.41        854.79        11.79 o                         
   4   7  10        106.90        105.84         3.81 o                         
   5   7  10          2.26          2.76         0.76 o                         
   6   7  10        137.08        132.00         5.80 o                         
   7   7  10         29.56         30.44         3.32 o                         
   8   7  10         90.46        102.74         5.39 o                         
   9   7  10          3.85          5.27         1.23 o                         
  -7   8  10          2.44          1.35         0.35 o                         
  -6   8  10        105.17        110.57         3.54 o                         
  -5   8  10          6.96          6.16         0.61 o                         
  -4   8  10          2.14          1.51         0.63 o                         
  -3   8  10        260.83        259.33         5.55 o                         
  -2   8  10        717.52        763.04        14.82 o                         
  -1   8  10        160.28        152.08         4.37 o                         
   0   8  10         96.90         96.30         4.35 o                         
   1   8  10        255.08        255.27         7.08 o                         
   2   8  10        589.16        576.10         8.51 o                         
   3   8  10         57.75         53.46         3.47 o                         
   4   8  10         73.84         70.36         3.18 o                         
   5   8  10          1.59          2.43         0.74 o                         
   6   8  10          4.35          3.37         0.83 o                         
   7   8  10         14.55         17.58         2.42 o                         
   8   8  10         54.81         65.67         4.01 o                         
   9   8  10          7.31          6.73         1.13 o                         
  -7   9  10         57.25         55.63         2.65 o                         
  -6   9  10         17.86         13.58         1.13 o                         
  -5   9  10          4.37          3.68         0.61 o                         
  -4   9  10          0.09          0.19         0.60 o                         
  -3   9  10         25.74         32.24         1.94 o                         
  -2   9  10         42.37         46.89         2.95 o                         
  -1   9  10        150.57        150.96         7.20 o                         
   0   9  10         76.85         74.76         3.58 o                         
   1   9  10         42.65         42.75         2.36 o                         
   2   9  10        305.94        307.30         6.52 o                         
   3   9  10          0.21          1.46         0.84 o                         
   4   9  10         65.32         63.16         2.78 o                         
   5   9  10         55.44         55.81         2.54 o                         
   6   9  10         35.06         35.76         2.31 o                         
   7   9  10         23.07         22.75         2.53 o                         
   8   9  10          0.83         -0.56         0.69 o                         
  -6  10  10         11.09         13.32         1.36 o                         
  -5  10  10          5.44          6.29         0.82 o                         
  -4  10  10        135.22        159.39         4.43 o                         
  -3  10  10         28.42         28.53         1.63 o                         
  -2  10  10         50.14         52.29         2.92 o                         
  -1  10  10         72.66         80.18         3.13 o                         
   0  10  10          0.79          0.41         0.52 o                         
   1  10  10        191.15        205.21         6.98 o                         
   2  10  10         10.86         11.69         1.61 o                         
   3  10  10         84.01         83.49         3.96 o                         
   4  10  10        186.51        197.34         8.07 o                         
   5  10  10         10.94         10.03         1.25 o                         
   6  10  10          1.15          0.66         0.77 o                         
   7  10  10          7.97          4.68         1.11 o                         
  -4  11  10          0.85          0.78         0.39 o                         
  -3  11  10        100.13        121.38         3.66 o                         
  -2  11  10         34.85         36.85         2.05 o                         
  -1  11  10          8.02          9.34         1.02 o                         
   0  11  10          4.69          6.32         0.84 o                         
   1  11  10          0.33          0.39         0.53 o                         
   2  11  10          1.79          1.81         0.80 o                         
   3  11  10         16.68         18.11         2.40 o                         
   4  11  10        125.25        151.20         6.46 o                         
   5  11  10          0.01         -0.44         0.71 o                         
   6  11  10         15.16         16.87         1.94 o                         
  -3  12  10          2.36          2.57         0.48 o                         
  -2  12  10         28.49         25.11         1.85 o                         
  -1  12  10          1.36          2.26         0.43 o                         
   0  12  10         31.66         34.54         1.50 o                         
   1  12  10         37.61         39.91         1.60 o                         
   2  12  10          1.26          1.44         0.90 o                         
   3  12  10         43.30         47.21         3.26 o                         
   4  12  10         29.35         23.69         2.22 o                         
   5  12  10          0.33          0.44         0.52 o                         
  -3  -5  11         79.32         77.11         8.67 o                         
  -2  -5  11         16.82         10.50         0.90 o                         
  -1  -5  11         37.97         26.53         1.17 o                         
   0  -5  11         45.56         45.63         1.92 o                         
   1  -5  11         33.27         27.16         2.77 o                         
   2  -5  11         19.98         18.88         1.65 o                         
  -5  -4  11         63.58         57.41        11.46 o                         
  -4  -4  11         24.35         24.01         2.11 o                         
  -3  -4  11         63.87         76.35         2.96 o                         
  -2  -4  11         33.93         35.64         1.58 o                         
  -1  -4  11          9.71          9.73         1.12 o                         
   0  -4  11         97.91        114.36         3.69 o                         
   1  -4  11          0.13          0.44         0.45 o                         
   2  -4  11         24.64         23.36         1.52 o                         
   3  -4  11         19.18         18.09         1.84 o                         
   4  -4  11          3.24          3.30         0.75 o                         
  -6  -3  11         70.89         54.48         2.55 o                         
  -5  -3  11          0.06         -0.43         0.43 o                         
  -4  -3  11          0.49          0.35         0.40 o                         
  -3  -3  11         17.29         22.33         1.71 o                         
  -2  -3  11         44.17         47.99         2.72 o                         
  -1  -3  11         88.34        110.58         4.01 o                         
   0  -3  11          1.35          1.61         0.62 o                         
   1  -3  11         71.53         79.44         2.76 o                         
   2  -3  11         16.78         16.30         1.47 o                         
   3  -3  11         10.96         10.10         0.88 o                         
   4  -3  11          7.09          6.30         0.80 o                         
   5  -3  11         11.32          9.83         1.54 o                         
  -6  -2  11         47.20         39.67         1.84 o                         
  -5  -2  11         73.89         67.92         2.67 o                         
  -4  -2  11         29.95         33.79         2.11 o                         
  -3  -2  11          0.93          0.38         0.49 o                         
  -2  -2  11         32.73         40.06         2.60 o                         
  -1  -2  11        636.21        811.23        15.95 o                         
   0  -2  11        315.28        382.72         8.00 o                         
   1  -2  11        160.91        187.54         4.04 o                         
   2  -2  11        284.32        334.62         9.50 o                         
   3  -2  11         41.83         36.69         1.88 o                         
   4  -2  11         23.53         21.25         1.71 o                         
   5  -2  11        107.23         95.35         3.11 o                         
   6  -2  11          8.74          6.57         1.21 o                         
  -6  -1  11        108.37        111.83         6.35 o                         
  -5  -1  11          1.94          1.24         0.58 o                         
  -4  -1  11          5.51          4.12         0.85 o                         
  -3  -1  11          2.27          2.67         0.70 o                         
  -2  -1  11        114.92        132.40         4.83 o                         
  -1  -1  11         44.79         48.26         2.98 o                         
   0  -1  11        137.13        163.23         4.44 o                         
   1  -1  11        165.63        201.77         4.34 o                         
   2  -1  11          2.11          2.84         0.51 o                         
   3  -1  11        229.94        242.09         4.53 o                         
   4  -1  11          6.59          5.84         0.88 o                         
   5  -1  11         14.42         11.37         1.22 o                         
   6  -1  11          1.58          1.07         0.69 o                         
   7  -1  11          0.20          0.09         0.37 o                         
  -5   0  11          5.87          5.85         1.07 o                         
  -4   0  11         43.84         43.64         3.21 o                         
  -3   0  11         13.08         10.83         1.09 o                         
  -2   0  11         49.57         50.80         2.40 o                         
  -1   0  11         38.20         43.96         2.24 o                         
   0   0  11          2.99          4.59         0.74 o                         
   1   0  11        259.03        286.34         5.23 o                         
   2   0  11        125.28        137.02         3.22 o                         
   3   0  11         24.06         21.10         1.26 o                         
   4   0  11        290.81        317.36         7.92 o                         
   5   0  11        106.84        107.95         4.25 o                         
   6   0  11         10.90         10.16         1.92 o                         
   7   0  11         82.53         76.39         4.27 o                         
   8   0  11          6.51          5.16         0.92 o                         
  -6   1  11         42.66         34.00         2.97 o                         
  -5   1  11        214.04        207.32         6.39 o                         
  -4   1  11        461.29        465.23         9.10 o                         
  -3   1  11         19.98         17.98         1.85 o                         
  -2   1  11        283.44        303.49         5.98 o                         
  -1   1  11         15.16         11.99         1.22 o                         
   0   1  11         31.74         34.51         1.65 o                         
   1   1  11        539.60        623.98         6.99 o                         
   2   1  11         25.48         20.84         1.30 o                         
   3   1  11        208.24        228.06         5.73 o                         
   4   1  11          3.46          4.58         1.02 o                         
   5   1  11         28.33         22.08         2.46 o                         
   6   1  11        174.09        181.12         8.53 o                         
   7   1  11         16.22         16.93         2.13 o                         
   8   1  11         28.43         21.70         2.01 o                         
  -8   2  11         58.44         64.01         3.89 o                         
  -7   2  11         31.57         23.37         2.40 o                         
  -6   2  11        110.55         97.51         3.61 o                         
  -5   2  11          1.51          0.96         0.54 o                         
  -4   2  11          8.85          6.86         0.98 o                         
  -3   2  11         89.37         75.29         3.14 o                         
  -2   2  11        206.20        206.24         5.22 o                         
  -1   2  11        254.10        246.45         5.59 o                         
   0   2  11         89.21         94.97         2.67 o                         
   1   2  11          1.05          1.31         0.48 o                         
   2   2  11         97.51        124.00         3.58 o                         
   3   2  11         43.38         37.61         2.34 o                         
   4   2  11         26.74         27.21         2.47 o                         
   5   2  11         36.09         36.67         2.85 o                         
   6   2  11         37.94         34.38         2.50 o                         
   7   2  11        108.20        107.51         3.81 o                         
   8   2  11         14.50         12.08         1.59 o                         
  -8   3  11         23.20         19.76         1.49 o                         
  -7   3  11          3.77          3.89         1.19 o                         
  -6   3  11          4.80          2.52         1.11 o                         
  -5   3  11          3.62          3.43         0.93 o                         
  -4   3  11         11.30         14.16         1.36 o                         
  -3   3  11        689.29        691.06         9.39 o                         
  -2   3  11         85.72         88.35         3.35 o                         
  -1   3  11        166.47        176.52         4.69 o                         
   0   3  11        424.08        443.21        10.56 o                         
   1   3  11        545.35        585.82        12.70 o                         
   2   3  11        273.70        288.78         5.39 o                         
   3   3  11        148.97        154.47         4.76 o                         
   4   3  11        101.39        103.08         3.79 o                         
   5   3  11        270.09        271.67        10.71 o                         
   6   3  11        317.70        335.68        11.68 o                         
   7   3  11          0.28          0.09         0.51 o                         
   8   3  11         26.09         22.89         1.55 o                         
  -8   4  11          0.08          1.13         0.51 o                         
  -7   4  11          5.97          7.68         1.04 o                         
  -6   4  11        168.07        188.68         4.22 o                         
  -5   4  11          0.52          0.37         0.68 o                         
  -4   4  11        173.37        160.28         4.32 o                         
  -3   4  11        220.54        241.32         5.51 o                         
  -2   4  11          9.51          8.72         1.10 o                         
  -1   4  11        112.40        101.91         3.60 o                         
   0   4  11         97.31         93.14         4.54 o                         
   1   4  11         56.03         52.73         2.12 o                         
   2   4  11        102.12        100.30         2.83 o                         
   3   4  11        111.22        109.61         4.05 o                         
   4   4  11          1.57         -0.30         0.69 o                         
   5   4  11          6.12          2.46         1.01 o                         
   6   4  11          2.91          1.58         0.65 o                         
   7   4  11         21.40         19.94         2.61 o                         
   8   4  11         13.73         16.31         1.99 o                         
  -8   5  11          0.62          0.69         0.29 o                         
  -7   5  11         94.43         97.57         3.40 o                         
  -6   5  11         48.10         38.89         1.88 o                         
  -5   5  11          8.92          7.01         0.94 o                         
  -4   5  11         28.14         27.33         2.89 o                         
  -3   5  11         77.24         81.10         3.13 o                         
  -2   5  11          4.90          5.85         1.06 o                         
  -1   5  11        259.17        249.11         4.88 o                         
   0   5  11         65.27         68.56         2.58 o                         
   1   5  11        225.70        229.69         4.75 o                         
   2   5  11        111.42        108.08         2.96 o                         
   3   5  11        133.69        130.45         4.32 o                         
   4   5  11         33.92         33.83         2.19 o                         
   5   5  11         28.63         29.63         2.01 o                         
   6   5  11          1.57          1.80         0.76 o                         
   7   5  11        177.17        189.09         8.01 o                         
   8   5  11        228.94        262.09         8.11 o                         
   9   5  11          7.94          6.77         1.05 o                         
  -8   6  11         10.74          6.76         1.27 o                         
  -7   6  11         25.16         19.99         1.54 o                         
  -6   6  11          9.13         12.66         1.05 o                         
  -5   6  11         10.53          8.70         1.17 o                         
  -4   6  11        301.96        327.14         7.51 o                         
  -3   6  11        276.05        265.44         5.83 o                         
  -2   6  11        286.84        275.29         5.82 o                         
  -1   6  11          1.19          1.10         0.60 o                         
   0   6  11         91.28         90.15         3.04 o                         
   1   6  11       1073.17       1144.82        25.73 o                         
   2   6  11          2.98          3.33         0.72 o                         
   3   6  11         34.57         34.08         1.68 o                         
   4   6  11        316.21        318.75         8.84 o                         
   5   6  11          1.47          1.90         1.10 o                         
   6   6  11          2.12          0.96         1.15 o                         
   7   6  11         27.44         31.34         3.24 o                         
   8   6  11          2.24          2.02         0.83 o                         
   9   6  11          4.72          7.69         1.13 o                         
  -7   7  11         21.79         20.70         1.10 o                         
  -6   7  11          0.10          0.21         0.31 o                         
  -5   7  11          0.73          1.04         0.62 o                         
  -4   7  11          4.97          6.12         0.88 o                         
  -3   7  11        203.37        201.72         4.90 o                         
  -2   7  11         13.62         13.43         1.13 o                         
  -1   7  11        155.12        150.45         4.34 o                         
   0   7  11         20.45         18.19         1.54 o                         
   1   7  11        335.57        351.91        10.32 o                         
   2   7  11        126.01        119.75         3.40 o                         
   3   7  11         65.66         58.99         2.40 o                         
   4   7  11        193.93        180.43         4.83 o                         
   5   7  11          1.89          0.92         0.57 o                         
   6   7  11         40.28         36.25         2.42 o                         
   7   7  11         16.04         17.12         2.30 o                         
   8   7  11          5.26          5.31         1.30 o                         
   9   7  11         25.65         24.78         1.90 o                         
  -7   8  11         98.97        107.97         3.91 o                         
  -6   8  11         36.52         34.02         1.85 o                         
  -5   8  11         75.49         64.45         2.06 o                         
  -4   8  11         53.54         54.05         1.98 o                         
  -3   8  11        199.86        190.30         5.78 o                         
  -2   8  11        168.65        171.75         4.85 o                         
  -1   8  11         68.48         62.77         2.70 o                         
   0   8  11          4.77          4.94         0.76 o                         
   1   8  11         77.00         81.84         3.98 o                         
   2   8  11         77.61         75.26         2.63 o                         
   3   8  11        750.60        754.05        16.73 o                         
   4   8  11        111.64        108.09         4.68 o                         
   5   8  11         33.31         30.08         1.87 o                         
   6   8  11         45.33         50.66         4.08 o                         
   7   8  11         13.72         10.91         1.82 o                         
   8   8  11         18.16         19.80         2.01 o                         
  -6   9  11         55.59         55.01         3.07 o                         
  -5   9  11          6.23          4.64         1.10 o                         
  -4   9  11          0.01          0.82         1.44 o                         
  -3   9  11        218.24        250.86         5.02 o                         
  -2   9  11         42.14         42.73         4.06 o                         
  -1   9  11          0.27         -0.27         0.53 o                         
   0   9  11          0.44          0.21         0.61 o                         
   1   9  11         54.77         56.08         2.62 o                         
   2   9  11         90.77         83.37         4.40 o                         
   3   9  11        113.05        116.06         6.26 o                         
   4   9  11         27.22         26.68         1.76 o                         
   5   9  11         12.03         11.01         1.11 o                         
   6   9  11        109.18        119.40         5.75 o                         
   7   9  11         20.33         19.40         2.11 o                         
   8   9  11          0.63          0.25         0.50 o                         
  -5  10  11         10.25         10.78         0.85 o                         
  -4  10  11          0.73          1.17         0.43 o                         
  -3  10  11         93.17         94.72         2.77 o                         
  -2  10  11          0.99          2.08         0.58 o                         
  -1  10  11          1.93          1.17         0.42 o                         
   0  10  11        135.71        146.31         7.43 o                         
   1  10  11          2.75          2.36         0.70 o                         
   2  10  11          0.19          0.30         0.78 o                         
   3  10  11         10.73         10.29         1.67 o                         
   4  10  11         15.86         14.05         2.15 o                         
   5  10  11        141.29        149.96        12.22 o                         
   6  10  11         14.41         12.55         1.14 o                         
  -4  11  11         14.50         13.34         1.86 o                         
  -3  11  11         25.41         26.92         1.55 o                         
  -2  11  11         20.68         19.02         1.22 o                         
  -1  11  11        261.12        297.12         5.88 o                         
   0  11  11          1.15          1.52         0.50 o                         
   1  11  11          0.18          0.36         0.49 o                         
   2  11  11        132.04        144.66         9.88 o                         
   3  11  11         63.27         62.91         4.06 o                         
   4  11  11        121.32        143.19         5.85 o                         
   5  11  11          1.34          1.19         0.67 o                         
  -2  12  11         11.14          9.85         1.21 o                         
  -1  12  11          2.97          2.79         0.51 o                         
   0  12  11          0.22          0.45         1.27 o                         
   1  12  11          2.67          2.06         0.55 o                         
   2  12  11        112.22        140.98         5.42 o                         
   3  12  11         12.88          8.64         1.50 o                         
   4  12  11          0.84          0.63         0.50 o                         
  -3  -4  12         11.19          8.97         1.09 o                         
  -2  -4  12          2.56          0.92         0.34 o                         
  -1  -4  12         42.88         53.17         3.57 o                         
   0  -4  12         23.41         23.45         1.10 o                         
   1  -4  12          6.35          4.27         0.60 o                         
   2  -4  12         48.40         38.11         2.22 o                         
  -4  -3  12         32.84         30.26         1.26 o                         
  -3  -3  12          6.35          7.57         0.83 o                         
  -2  -3  12         29.35         33.95         1.51 o                         
  -1  -3  12         12.29          9.71         0.88 o                         
   0  -3  12         10.20          9.35         1.15 o                         
   1  -3  12         38.05         32.62         1.42 o                         
   2  -3  12          0.42          0.33         0.38 o                         
   3  -3  12          4.53          5.00         0.90 o                         
  -5  -2  12          0.84          1.38         0.97 o                         
  -4  -2  12          0.09          0.86         0.36 o                         
  -3  -2  12        211.28        239.20         4.91 o                         
  -2  -2  12         18.95         20.39         1.31 o                         
  -1  -2  12         11.85         12.55         1.15 o                         
   0  -2  12         19.45         20.02         1.40 o                         
   1  -2  12        119.00        135.15         4.63 o                         
   2  -2  12         39.64         35.66         1.71 o                         
   3  -2  12          9.80          7.63         1.24 o                         
   4  -2  12        221.81        186.49        12.60 o                         
   5  -2  12          0.01         -0.63         0.63 o                         
  -5  -1  12        160.14        146.97         4.98 o                         
  -4  -1  12         27.69         22.55         1.35 o                         
  -3  -1  12          0.22          0.68         0.54 o                         
  -2  -1  12        173.65        210.53         5.62 o                         
  -1  -1  12         27.16         27.36         1.77 o                         
   0  -1  12         44.91         51.99         2.36 o                         
   1  -1  12          0.14          0.04         0.44 o                         
   2  -1  12         20.81         22.92         1.19 o                         
   3  -1  12        267.50        270.06         6.29 o                         
   4  -1  12         49.07         41.49         2.18 o                         
   5  -1  12          0.12         -0.10         0.63 o                         
   6  -1  12         57.03         37.78         2.51 o                         
  -5   0  12         39.02         39.02         2.12 o                         
  -4   0  12          4.99          4.34         0.67 o                         
  -3   0  12        110.80        124.98         3.53 o                         
  -2   0  12          3.31          4.24         0.83 o                         
  -1   0  12         58.50         59.49         2.21 o                         
   0   0  12         76.31         87.18         2.73 o                         
   1   0  12        314.28        357.84         6.27 o                         
   2   0  12         95.68        110.04         2.47 o                         
   3   0  12         74.98         72.59         2.72 o                         
   4   0  12         28.34         21.95         1.62 o                         
   5   0  12          3.59          1.95         0.65 o                         
   6   0  12         41.76         28.85         7.92 o                         
   7   0  12          8.08          5.37         0.94 o                         
  -5   1  12          5.05          3.01         0.56 o                         
  -4   1  12         33.36         37.41         1.95 o                         
  -3   1  12         73.14         67.18         2.97 o                         
  -2   1  12         32.59         33.95         2.01 o                         
  -1   1  12          4.24          4.63         0.76 o                         
   0   1  12        207.82        226.66         4.50 o                         
   1   1  12          1.90          2.18         0.57 o                         
   2   1  12         58.07         67.36         2.09 o                         
   3   1  12          2.96          3.66         0.68 o                         
   4   1  12          0.31          0.68         0.79 o                         
   5   1  12        259.25        290.59         7.05 o                         
   6   1  12         18.14         14.63         1.99 o                         
   7   1  12         45.96         37.09         2.66 o                         
  -7   2  12        106.74         97.12         2.68 o                         
  -6   2  12         76.44         68.66         2.63 o                         
  -5   2  12         44.95         35.93         1.77 o                         
  -4   2  12        253.06        260.08         5.28 o                         
  -3   2  12         29.10         24.23         1.71 o                         
  -2   2  12         26.18         26.69         1.87 o                         
  -1   2  12        279.33        319.35         6.39 o                         
   0   2  12        388.41        438.61         6.39 o                         
   1   2  12          0.95          0.86         0.52 o                         
   2   2  12         59.58         74.04         2.50 o                         
   3   2  12         47.59         47.33         2.22 o                         
   4   2  12         29.55         36.21         2.83 o                         
   5   2  12         11.06          7.37         1.57 o                         
   6   2  12         16.07         14.26         2.71 o                         
   7   2  12         83.47         72.26         3.97 o                         
   8   2  12          6.67          2.40         0.95 o                         
  -7   3  12          3.13          1.30         0.60 o                         
  -6   3  12          0.50          1.20         0.44 o                         
  -5   3  12         95.99        105.00         3.94 o                         
  -4   3  12          2.29          4.23         0.92 o                         
  -3   3  12         56.46         43.75         2.33 o                         
  -2   3  12          0.54         -0.28         0.69 o                         
  -1   3  12          0.38          0.64         0.81 o                         
   0   3  12        531.52        568.15         8.84 o                         
   1   3  12        134.85        137.49         3.42 o                         
   2   3  12        231.88        232.79         4.43 o                         
   3   3  12         24.93         22.37         1.63 o                         
   4   3  12         17.65         20.98         1.70 o                         
   5   3  12          0.13          0.10         0.83 o                         
   6   3  12         27.55         24.83         2.00 o                         
   7   3  12        151.17        149.87        10.40 o                         
   8   3  12          4.54          3.03         0.75 o                         
  -7   4  12         18.04         16.86         1.21 o                         
  -6   4  12         25.57         21.62         2.15 o                         
  -5   4  12          4.32          4.00         0.83 o                         
  -4   4  12         71.76         64.01         2.64 o                         
  -3   4  12         54.14         50.23         2.50 o                         
  -2   4  12         95.99        102.23         3.60 o                         
  -1   4  12          4.83          2.74         0.82 o                         
   0   4  12        144.08        143.84         3.95 o                         
   1   4  12        424.64        430.32         6.80 o                         
   2   4  12          2.96          3.77         0.82 o                         
   3   4  12         77.68         93.61         3.26 o                         
   4   4  12         64.14         61.97         2.92 o                         
   5   4  12          0.20          0.36         0.94 o                         
   6   4  12         84.20         93.06         9.38 o                         
   7   4  12          0.66          0.37         0.48 o                         
   8   4  12         10.03          8.13         1.19 o                         
  -7   5  12         56.92         44.94         2.90 o                         
  -6   5  12         78.97         78.76         4.24 o                         
  -5   5  12        187.07        187.40         5.23 o                         
  -4   5  12         12.77          9.53         1.38 o                         
  -3   5  12         20.73         28.80         1.85 o                         
  -2   5  12         11.05         10.47         1.25 o                         
  -1   5  12         11.33          9.76         1.07 o                         
   0   5  12         54.12         53.66         2.37 o                         
   1   5  12        341.13        373.41         6.17 o                         
   2   5  12         18.09         19.02         1.32 o                         
   3   5  12         29.49         35.49         2.01 o                         
   4   5  12         17.66         19.34         1.48 o                         
   5   5  12         66.39         68.41         2.84 o                         
   6   5  12         22.93         19.35         2.31 o                         
   7   5  12          6.73          9.01         1.74 o                         
   8   5  12          1.48          0.87         0.47 o                         
  -7   6  12          0.15          0.63         1.26 o                         
  -6   6  12        147.25        138.66         3.58 o                         
  -5   6  12          0.60          1.41         0.56 o                         
  -4   6  12         30.47         29.37         2.30 o                         
  -3   6  12         28.80         26.89         1.52 o                         
  -2   6  12         26.41         30.64         1.92 o                         
  -1   6  12        175.26        185.04         5.74 o                         
   0   6  12         60.28         58.94         2.41 o                         
   1   6  12         87.40         88.31         2.95 o                         
   2   6  12        210.94        215.83         4.67 o                         
   3   6  12        337.45        351.76         8.53 o                         
   4   6  12          2.48          2.13         0.77 o                         
   5   6  12         33.12         29.98         3.16 o                         
   6   6  12        161.29        147.34        19.02 o                         
   7   6  12          4.22          1.83         1.98 o                         
   8   6  12         38.26         45.83         2.93 o                         
  -7   7  12         18.12         20.31         2.10 o                         
  -6   7  12         16.38         19.04         1.39 o                         
  -5   7  12         14.39         15.33         1.14 o                         
  -4   7  12        172.51        163.31         4.42 o                         
  -3   7  12         18.79         15.68         1.83 o                         
  -2   7  12          9.98         10.19         1.12 o                         
  -1   7  12        103.08        100.78         3.45 o                         
   0   7  12         37.81         35.67         2.15 o                         
   1   7  12         93.87         99.55         3.92 o                         
   2   7  12          0.90          1.83         0.58 o                         
   3   7  12         73.17         74.37         3.18 o                         
   4   7  12        148.55        153.23         5.22 o                         
   5   7  12          1.29          0.89         0.59 o                         
   6   7  12        140.39        148.92         5.91 o                         
   7   7  12         28.30         32.64         2.84 o                         
   8   7  12          0.38          0.59         0.52 o                         
  -6   8  12          0.26          0.72         0.58 o                         
  -5   8  12        113.64        129.86         2.93 o                         
  -4   8  12          4.26          4.21         0.54 o                         
  -3   8  12        299.04        354.32         7.00 o                         
  -2   8  12         65.04         67.85         4.23 o                         
  -1   8  12         99.61        106.20         3.37 o                         
   0   8  12          4.93          5.11         0.78 o                         
   1   8  12          4.24          5.19         0.87 o                         
   2   8  12          0.90          1.39         0.51 o                         
   3   8  12        210.52        213.37         6.19 o                         
   4   8  12         54.79         56.17         2.52 o                         
   5   8  12        410.43        470.20         8.84 o                         
   6   8  12         49.23         49.59         3.76 o                         
   7   8  12          2.58          3.05         0.92 o                         
   8   8  12         78.61         84.91         3.45 o                         
  -5   9  12         83.43         93.58         4.01 o                         
  -4   9  12        218.23        249.37         4.23 o                         
  -3   9  12         82.80         92.44         2.32 o                         
  -2   9  12          3.28          1.64         0.63 o                         
  -1   9  12        102.95         97.84         3.81 o                         
   0   9  12          2.29          1.33         0.50 o                         
   1   9  12         85.40         82.49         3.04 o                         
   2   9  12        142.46        147.08         5.13 o                         
   3   9  12         25.38         26.56         1.77 o                         
   4   9  12        103.39        115.00         4.35 o                         
   5   9  12         57.03         53.65         2.12 o                         
   6   9  12         36.83         35.86         2.86 o                         
   7   9  12         13.04         14.78         1.63 o                         
  -4  10  12         22.67         21.63         1.28 o                         
  -3  10  12         30.67         29.46         1.41 o                         
  -2  10  12         54.72         58.46         2.13 o                         
  -1  10  12         29.04         28.73         2.52 o                         
   0  10  12          7.03          7.80         2.12 o                         
   1  10  12         56.67         58.41         3.62 o                         
   2  10  12         29.26         29.09         2.13 o                         
   3  10  12         23.68         24.72         1.88 o                         
   4  10  12          6.85          8.49         1.55 o                         
   5  10  12         14.44         13.04         1.14 o                         
   6  10  12          8.74          6.48         1.11 o                         
  -3  11  12          2.93          3.22         0.71 o                         
  -2  11  12          1.31          1.74         0.48 o                         
  -1  11  12          1.48          0.19         0.51 o                         
   0  11  12         52.02         62.39         4.68 o                         
   1  11  12         16.49         17.62         1.44 o                         
   2  11  12         36.27         36.44         2.20 o                         
   3  11  12         78.76         97.66         4.70 o                         
   4  11  12         74.56         84.63         4.04 o                         
   5  11  12          5.85          6.88         1.09 o                         
  -1  12  12         31.64         34.14         2.05 o                         
   0  12  12         10.44          7.74         0.75 o                         
   1  12  12          5.04          8.13         1.23 o                         
   2  12  12         66.12         76.83         3.62 o                         
   3  12  12          2.10          3.35         0.88 o                         
  -2  -3  13         13.13          9.66         1.07 o                         
  -1  -3  13          7.02          5.97         1.04 o                         
   0  -3  13          5.71          3.41         0.93 o                         
   1  -3  13         21.00         15.33         2.46 o                         
  -4  -2  13        106.69        118.96         3.93 o                         
  -3  -2  13          4.87          4.65         0.51 o                         
  -2  -2  13          0.08          0.34         0.41 o                         
  -1  -2  13        126.91        141.57         2.92 o                         
   0  -2  13          1.87          1.10         0.36 o                         
   1  -2  13         21.66         17.26         0.88 o                         
   2  -2  13         14.45         11.16         1.16 o                         
  -4  -1  13         12.90         15.39         1.16 o                         
  -3  -1  13          5.05          7.26         0.81 o                         
  -2  -1  13        143.20        168.12         5.12 o                         
  -1  -1  13         56.04         57.76         2.70 o                         
   0  -1  13         13.22         13.21         1.10 o                         
   1  -1  13         26.62         25.66         1.27 o                         
   2  -1  13         33.15         33.49         1.96 o                         
   3  -1  13         44.31         37.21         1.79 o                         
   4  -1  13         32.44         20.99         1.92 o                         
  -5   0  13          3.19          3.92         0.60 o                         
  -4   0  13        157.19        173.45         4.24 o                         
  -3   0  13          9.46         11.22         1.28 o                         
  -2   0  13         24.06         21.58         1.35 o                         
  -1   0  13         91.97        106.11         3.99 o                         
   0   0  13         28.87         28.83         1.73 o                         
   1   0  13          8.08          6.21         0.62 o                         
   2   0  13          2.92          2.42         0.40 o                         
   3   0  13         95.71        111.21         4.29 o                         
   4   0  13          7.05          7.96         1.00 o                         
   5   0  13         18.96          8.70         3.72 o                         
   6   0  13         72.75         49.45         2.55 o                         
  -5   1  13        165.09        169.89         3.79 o                         
  -4   1  13         17.78         18.19         1.52 o                         
  -3   1  13        144.25        139.76         6.38 o                         
  -2   1  13        162.91        176.14         6.26 o                         
  -1   1  13        282.88        307.42         6.09 o                         
   0   1  13         22.58         26.04         1.44 o                         
   1   1  13        216.12        235.12         4.41 o                         
   2   1  13         91.30        100.64         2.25 o                         
   3   1  13         19.59         17.54         1.22 o                         
   4   1  13          5.31          3.81         0.79 o                         
   5   1  13         28.62         24.59         1.65 o                         
   6   1  13         19.26          9.63         3.76 o                         
  -6   2  13         34.71         23.60         1.80 o                         
  -5   2  13         82.27         86.06         2.81 o                         
  -4   2  13         33.30         33.36         1.72 o                         
  -3   2  13          1.60          2.17         0.81 o                         
  -2   2  13          3.41          2.64         0.64 o                         
  -1   2  13         15.05         16.29         1.40 o                         
   0   2  13        139.01        146.00         4.10 o                         
   1   2  13         20.94         19.35         1.20 o                         
   2   2  13          0.18         -0.31         0.43 o                         
   3   2  13        240.69        276.03         4.91 o                         
   4   2  13          0.00          0.36         0.53 o                         
   5   2  13         10.98          5.74         0.73 o                         
   6   2  13         47.58         33.51         6.84 o                         
   7   2  13          1.40          0.48         0.31 o                         
  -6   3  13        162.00        153.84         5.27 o                         
  -5   3  13         15.61         13.23         1.26 o                         
  -4   3  13         19.35         14.86         1.20 o                         
  -3   3  13          4.68          5.50         0.85 o                         
  -2   3  13          1.82          3.08         0.71 o                         
  -1   3  13        310.05        334.98         6.33 o                         
   0   3  13         12.55         13.80         1.23 o                         
   1   3  13         98.21        103.41         3.13 o                         
   2   3  13        295.79        346.84         5.60 o                         
   3   3  13         26.22         25.59         1.58 o                         
   4   3  13          0.41          1.39         0.52 o                         
   5   3  13          4.35          4.50         0.77 o                         
   6   3  13         21.87         17.67         1.51 o                         
   7   3  13         21.82         15.28         1.92 o                         
  -6   4  13         10.07          7.82         0.62 o                         
  -5   4  13         39.89         34.75         2.02 o                         
  -4   4  13         65.80         56.80         2.25 o                         
  -3   4  13         69.20         74.01         2.81 o                         
  -2   4  13        133.08        143.40         3.62 o                         
  -1   4  13         76.62         78.12         2.78 o                         
   0   4  13          1.56          2.08         0.66 o                         
   1   4  13          2.97          3.94         0.86 o                         
   2   4  13        147.53        170.14         4.05 o                         
   3   4  13         16.00         15.30         1.32 o                         
   4   4  13         10.40         10.10         1.00 o                         
   5   4  13        155.99        151.46         5.90 o                         
   6   4  13          0.80          0.84         0.46 o                         
   7   4  13         56.97         40.39         3.00 o                         
  -7   5  13          7.96          4.10         0.79 o                         
  -6   5  13         30.89         21.81         1.04 o                         
  -5   5  13          2.83          3.05         0.63 o                         
  -4   5  13         87.48         99.65         3.71 o                         
  -3   5  13          0.47          0.03         0.55 o                         
  -2   5  13          0.92          1.21         0.67 o                         
  -1   5  13         48.59         54.49         2.27 o                         
   0   5  13         34.11         32.98         1.80 o                         
   1   5  13         19.49         17.65         1.43 o                         
   2   5  13         18.95         15.76         1.27 o                         
   3   5  13          9.17         10.92         1.29 o                         
   4   5  13        163.49        171.26         3.89 o                         
   5   5  13          1.77          1.46         0.45 o                         
   6   5  13          0.24          0.59         0.55 o                         
   7   5  13         31.93         23.24         7.09 o                         
  -6   6  13          0.69          1.44         0.40 o                         
  -5   6  13        140.33        151.18         4.55 o                         
  -4   6  13          0.10          0.22         0.76 o                         
  -3   6  13          4.62          2.46         0.80 o                         
  -2   6  13        130.74        139.95         3.89 o                         
  -1   6  13          6.34          5.92         0.89 o                         
   0   6  13        282.78        306.38         6.01 o                         
   1   6  13        145.52        162.98         3.92 o                         
   2   6  13         59.95         56.30         2.25 o                         
   3   6  13         77.30         85.31         3.24 o                         
   4   6  13         15.28         16.67         1.44 o                         
   5   6  13          3.22          3.00         0.57 o                         
   6   6  13         30.51         26.51         7.53 o                         
   7   6  13         68.72         53.29        19.17 o                         
  -6   7  13         55.23         39.74         2.30 o                         
  -5   7  13          2.14          3.07         0.50 o                         
  -4   7  13         26.76         24.57         1.23 o                         
  -3   7  13          1.19          1.35         0.88 o                         
  -2   7  13         71.93         74.73         2.82 o                         
  -1   7  13          2.98          3.24         0.73 o                         
   0   7  13         15.08         17.53         1.46 o                         
   1   7  13         77.74         76.91         2.58 o                         
   2   7  13         14.68         11.72         0.91 o                         
   3   7  13         60.93         62.91         2.26 o                         
   4   7  13         42.07         47.81         2.57 o                         
   5   7  13         86.19         82.29         4.41 o                         
   6   7  13        120.99        103.08        27.09 o                         
   7   7  13          0.24         -0.58         0.75 o                         
  -5   8  13         40.50         33.16         1.54 o                         
  -4   8  13          1.19          1.48         0.32 o                         
  -3   8  13        145.90        176.91         6.41 o                         
  -2   8  13          6.25          6.29         0.79 o                         
  -1   8  13          5.64          6.78         1.11 o                         
   0   8  13         44.01         47.71         2.16 o                         
   1   8  13          4.91          4.15         0.65 o                         
   2   8  13          8.34          7.84         0.83 o                         
   3   8  13          3.26          3.56         0.53 o                         
   4   8  13         28.71         29.51         2.11 o                         
   5   8  13        237.13        253.79         5.65 o                         
   6   8  13         20.15         23.02         2.26 o                         
   7   8  13          4.19          4.54         0.96 o                         
  -4   9  13        208.23        194.56         4.33 o                         
  -3   9  13          3.40          2.44         0.47 o                         
  -2   9  13         63.11         71.69         2.70 o                         
  -1   9  13         43.16         44.70         2.00 o                         
   0   9  13          0.40          0.32         0.59 o                         
   1   9  13          0.05         -0.36         0.49 o                         
   2   9  13          2.97          3.52         0.97 o                         
   3   9  13         42.53         39.27         2.37 o                         
   4   9  13         23.10         20.48         1.28 o                         
   5   9  13         17.98         18.73         1.97 o                         
   6   9  13         49.08         47.29         2.82 o                         
  -3  10  13         24.85         23.63         1.32 o                         
  -2  10  13          9.08          7.78         0.94 o                         
  -1  10  13         53.94         54.36         2.52 o                         
   0  10  13          4.15          4.97         0.98 o                         
   1  10  13          6.57          7.25         1.05 o                         
   2  10  13         64.20         61.48         2.77 o                         
   3  10  13         13.92         15.58         2.24 o                         
   4  10  13          0.35         -0.02         0.52 o                         
  -2  11  13         22.23         18.44         1.57 o                         
  -1  11  13          0.29          0.52         0.56 o                         
   0  11  13         24.33         23.77         1.47 o                         
   1  11  13         80.53         85.62         2.80 o                         
   2  11  13         53.03         57.82         6.26 o                         
   3  11  13          4.24          4.79         0.98 o                         
  -3  -1  14        184.39        207.85         4.64 o                         
  -2  -1  14          6.34          4.59         0.53 o                         
  -1  -1  14         65.58         62.65         2.73 o                         
   0  -1  14         29.95         30.97         1.31 o                         
   1  -1  14         12.71         13.08         0.79 o                         
  -4   0  14         88.25         84.35         2.25 o                         
  -3   0  14         17.40         18.17         1.27 o                         
  -2   0  14         46.59         48.86         2.21 o                         
  -1   0  14         60.80         66.83         2.26 o                         
   0   0  14         76.39         58.48         2.28 o                         
   1   0  14          1.33          1.67         0.40 o                         
   2   0  14          9.60         10.53         0.81 o                         
   3   0  14          0.10          0.58         0.48 o                         
  -4   1  14         47.74         50.34         1.98 o                         
  -3   1  14         13.28         11.58         1.11 o                         
  -2   1  14          4.34          5.14         0.87 o                         
  -1   1  14        124.22        131.03         3.21 o                         
   0   1  14        139.75        145.99         2.94 o                         
   1   1  14         65.93         66.07         3.01 o                         
   2   1  14          2.45          1.59         0.34 o                         
   3   1  14          0.47         -0.32         0.39 o                         
   4   1  14        109.45         86.77        19.30 o                         
  -5   2  14        141.61        127.58         3.81 o                         
  -4   2  14          4.06          4.17         0.47 o                         
  -3   2  14          0.03          0.44         0.72 o                         
  -2   2  14        283.19        330.97         5.19 o                         
  -1   2  14          1.04          0.32         0.43 o                         
   0   2  14        235.03        258.03         4.25 o                         
   1   2  14        113.47        136.15         3.05 o                         
   2   2  14         28.56         22.71         1.22 o                         
   3   2  14         41.32         36.95         2.09 o                         
   4   2  14          9.35          6.32         1.13 o                         
   5   2  14          1.27          1.05         0.66 o                         
  -5   3  14         10.79          7.88         1.04 o                         
  -4   3  14          7.88          8.94         0.78 o                         
  -3   3  14         65.04         71.98         2.09 o                         
  -2   3  14         26.30         26.17         1.45 o                         
  -1   3  14          9.34         10.34         0.93 o                         
   0   3  14          2.17          1.92         0.51 o                         
   1   3  14          1.03          2.17         0.52 o                         
   2   3  14          2.34          2.30         0.45 o                         
   3   3  14         54.45         53.69         2.30 o                         
   4   3  14         89.59         78.55         6.47 o                         
   5   3  14          3.44          4.39         0.62 o                         
   6   3  14         24.88         21.01         6.49 o                         
  -5   4  14        109.75         98.48         5.31 o                         
  -4   4  14          2.11          1.55         0.59 o                         
  -3   4  14         78.50         91.28         2.74 o                         
  -2   4  14         77.75         79.40         2.38 o                         
  -1   4  14         22.65         22.12         1.48 o                         
   0   4  14        312.81        367.38         5.45 o                         
   1   4  14         18.83         19.01         1.27 o                         
   2   4  14          2.70          2.18         0.58 o                         
   3   4  14         64.65         71.08         3.23 o                         
   4   4  14         11.63         13.41         1.08 o                         
   5   4  14        131.87        134.37        10.92 o                         
   6   4  14          1.85          2.56         0.58 o                         
  -5   5  14         89.55         92.24         6.30 o                         
  -4   5  14        133.93        143.54         5.70 o                         
  -3   5  14         55.41         56.38         2.15 o                         
  -2   5  14         42.94         42.57         2.02 o                         
  -1   5  14         25.27         31.29         1.58 o                         
   0   5  14          2.22          2.63         0.82 o                         
   1   5  14         98.55        104.58         3.18 o                         
   2   5  14          5.98          7.01         0.75 o                         
   3   5  14        215.47        264.41         5.20 o                         
   4   5  14          0.28          0.16         0.42 o                         
   5   5  14          5.84          4.88         1.36 o                         
   6   5  14         29.69         27.24         4.47 o                         
  -5   6  14         11.44          9.21         0.82 o                         
  -4   6  14          4.51          4.78         0.72 o                         
  -3   6  14         27.42         27.25         1.45 o                         
  -2   6  14         11.75         12.25         1.09 o                         
  -1   6  14        120.04        147.47         3.84 o                         
   0   6  14          8.24         11.47         0.99 o                         
   1   6  14          0.36          1.00         0.46 o                         
   2   6  14         98.02        116.62         3.57 o                         
   3   6  14          1.65          1.89         0.61 o                         
   4   6  14         37.62         37.20         3.04 o                         
   5   6  14         74.26         80.08         4.29 o                         
   6   6  14          0.70          0.46         1.47 o                         
  -5   7  14          0.53          0.13         0.42 o                         
  -4   7  14        262.16        268.98         4.77 o                         
  -3   7  14          5.04          4.12         0.72 o                         
  -2   7  14          6.27          6.43         0.78 o                         
  -1   7  14         24.05         25.71         1.54 o                         
   0   7  14          0.86          1.41         0.66 o                         
   1   7  14        129.83        150.74         3.52 o                         
   2   7  14         10.77         13.28         0.96 o                         
   3   7  14          0.03          0.25         0.44 o                         
   4   7  14         32.40         29.21         2.10 o                         
   5   7  14          9.16          7.51         0.78 o                         
   6   7  14         10.00         12.98         1.53 o                         
  -4   8  14          6.10          4.52         0.61 o                         
  -3   8  14          2.66          3.71         0.50 o                         
  -2   8  14         18.53         13.90         0.97 o                         
  -1   8  14         33.00         35.98         1.66 o                         
   0   8  14          8.15          8.59         1.09 o                         
   1   8  14         11.15         10.72         0.82 o                         
   2   8  14          3.23          2.55         0.43 o                         
   3   8  14          8.26          8.38         0.69 o                         
   4   8  14          5.51          5.70         0.73 o                         
   5   8  14         18.96         19.44         1.33 o                         
   6   8  14        101.80        107.67         3.91 o                         
  -3   9  14         15.16         18.05         0.94 o                         
  -2   9  14        231.31        263.93         6.51 o                         
  -1   9  14          6.34          5.96         0.56 o                         
   0   9  14         99.24        104.79         2.82 o                         
   1   9  14        115.64        120.33         2.98 o                         
   2   9  14          0.67          0.32         0.44 o                         
   3   9  14         27.95         29.34         1.75 o                         
   4   9  14          8.50         10.01         2.06 o                         
  -2  10  14         26.70         22.90         3.85 o                         
  -1  10  14          9.33          7.70         0.85 o                         
   0  10  14         41.85         42.63         3.26 o                         
   1  10  14         14.46         15.42         1.27 o                         
   2  10  14          0.05         -0.41         0.41 o                         
   3  10  14          7.37          7.63         1.13 o                         
   0  11  14         25.60         24.77         1.25 o                         
   1  11  14          4.47          3.74         0.77 o                         
   0   0  15        179.39        177.09         4.83 o                         
  -2   1  15         71.53         74.13         1.92 o                         
  -1   1  15         97.96        101.85         2.39 o                         
   0   1  15         10.31          5.55         0.60 o                         
   1   1  15         75.48         77.30         2.35 o                         
   2   1  15          2.53          1.71         0.54 o                         
  -3   2  15         83.80         84.21         1.99 o                         
  -2   2  15          0.88          1.13         0.43 o                         
  -1   2  15         88.81        100.10         2.13 o                         
   0   2  15         30.82         37.12         1.84 o                         
   1   2  15          0.02         -0.29         0.29 o                         
   2   2  15        165.33        156.92         6.41 o                         
   3   2  15         47.63         40.59         5.37 o                         
  -4   3  15        159.29        149.80         4.14 o                         
  -3   3  15         36.05         36.56         1.22 o                         
  -2   3  15         19.04         22.16         1.04 o                         
  -1   3  15         82.91        100.36         2.29 o                         
   0   3  15          6.69          6.12         0.65 o                         
   1   3  15        128.37        139.18         3.50 o                         
   2   3  15          1.14          1.39         0.48 o                         
   3   3  15          0.99          1.05         0.38 o                         
   4   3  15         40.74         25.86         5.07 o                         
  -4   4  15          9.86          9.94         0.82 o                         
  -3   4  15          1.81          0.09         0.54 o                         
  -2   4  15          0.01         -0.20         0.41 o                         
  -1   4  15         73.59         93.14         2.30 o                         
   0   4  15         37.64         34.83         1.43 o                         
   1   4  15         77.85         78.03         2.15 o                         
   2   4  15          0.37          1.35         0.49 o                         
   3   4  15          0.42         -0.42         0.42 o                         
   4   4  15         80.42         72.41        14.40 o                         
   5   4  15         23.49         16.36         4.98 o                         
  -4   5  15         33.80         27.89         1.92 o                         
  -3   5  15          1.27          0.71         0.31 o                         
  -2   5  15        135.24        143.79         4.20 o                         
  -1   5  15          7.05          7.85         0.68 o                         
   0   5  15          5.51          5.38         0.62 o                         
   1   5  15        202.15        209.33         5.01 o                         
   2   5  15         57.17         61.48         2.91 o                         
   3   5  15         70.90         80.44         2.42 o                         
   4   5  15          1.14          1.20         0.64 o                         
   5   5  15          0.24          0.09         0.70 o                         
  -4   6  15          1.36          0.10         0.50 o                         
  -3   6  15        124.67        132.62         3.33 o                         
  -2   6  15          0.05          0.13         0.40 o                         
  -1   6  15          6.00          7.67         0.80 o                         
   0   6  15          0.71          0.82         0.38 o                         
   1   6  15         54.43         62.76         1.91 o                         
   2   6  15         90.81         95.68         4.01 o                         
   3   6  15          8.85          9.12         0.84 o                         
   4   6  15         37.19         37.69         1.49 o                         
   5   6  15          0.05          0.62         0.31 o                         
  -3   7  15        147.43        162.73        10.38 o                         
  -2   7  15         45.92         49.87         2.08 o                         
  -1   7  15          5.74          6.79         0.73 o                         
   0   7  15        207.00        243.00         9.64 o                         
   1   7  15         20.41         20.76         1.24 o                         
   2   7  15         30.04         32.59         1.52 o                         
   3   7  15          7.54          6.94         0.73 o                         
   4   7  15          0.11         -0.50         0.60 o                         
   5   7  15        125.24        123.10         4.16 o                         
  -3   8  15        118.22        114.69         5.60 o                         
  -2   8  15          7.58          4.95         0.70 o                         
  -1   8  15         42.54         42.23         1.85 o                         
   0   8  15          7.02          9.60         0.68 o                         
   1   8  15          1.90          1.33         0.47 o                         
   2   8  15         88.03         86.17         3.94 o                         
   3   8  15          0.22          0.61         0.28 o                         
   4   8  15         29.71         29.00         2.05 o                         
  -2   9  15         96.48         89.76         3.49 o                         
  -1   9  15         31.95         27.91         1.43 o                         
   0   9  15         18.87         17.29         0.95 o                         
   1   9  15          0.09          0.97         0.35 o                         
   2   9  15        124.30        135.75        14.98 o                         
   3   9  15         15.96         17.62         1.71 o                         
   0  10  15         11.28          9.78         1.09 o                         
   1  10  15        167.09        172.00         4.49 o                         
  -1   3  16          2.29          1.96         0.51 o                         
   0   3  16         96.05         94.73         2.58 o                         
   1   3  16         18.12         18.69         1.13 o                         
   2   3  16         85.96         83.36         3.24 o                         
  -2   4  16          1.40          0.65         0.36 o                         
  -1   4  16         27.26         23.78         1.29 o                         
   0   4  16          0.76          0.53         0.32 o                         
   1   4  16          1.34          1.13         0.29 o                         
   2   4  16          9.31          6.15         0.59 o                         
  -2   5  16         28.35         24.34         1.57 o                         
  -1   5  16         52.62         54.79         2.75 o                         
   0   5  16        105.20         99.55         3.22 o                         
   1   5  16          0.33         -0.19         0.33 o                         
   2   5  16         37.56         40.99         2.00 o                         
   3   5  16         17.69         14.20         1.38 o                         
  -2   6  16         23.22         21.54         1.35 o                         
  -1   6  16        154.02        154.96         3.27 o                         
   0   6  16          2.02          1.91         0.36 o                         
   1   6  16         19.29         26.24         2.46 o                         
   2   6  16         70.91         75.37         3.39 o                         
   3   6  16          4.81          3.07         0.67 o                         
  -1   7  16         14.81         19.48         1.92 o                         
   0   7  16          0.26          0.74         0.50 o                         
   1   7  16        109.61        119.27        11.30 o                         
   2   7  16         40.07         41.63         2.39 o                         
   1   8  16         60.54         52.50         2.65 o                         
                                                                                
