# Supplementary material for: Crystal structures of three N,N,N′-tris­ubstituted thio­ureas for reactivity-controlled nanocrystal synthesis
Source: Acta Crystallogr E Crystallogr Commun. 2022 Jan 14;78(Pt 2):184–90. doi: 10.1107/S2056989022000147 (PMC8819444; doi:10.1107/S2056989022000147)
Supplement: Supplementary file 4 [file e-78-00184-3sup4.hkl]

data_3                                                                          
_shelx_title ' ivd012_a.res in R-3'                                             
_shelx_refln_list_code          4                                               
_shelx_F_calc_maximum      450.54                                               
_exptl_crystal_F_000      2592.00                                               
_reflns_d_resolution_high  0.8032                                               
                                                                                
loop_                                                                           
 _space_group_symop_operation_xyz                                               
 'x, y, z'                                                                      
 '-y, x-y, z'                                                                   
 '-x+y, -x, z'                                                                  
 'x+2/3, y+1/3, z+1/3'                                                          
 '-y+2/3, x-y+1/3, z+1/3'                                                       
 '-x+y+2/3, -x+1/3, z+1/3'                                                      
 'x+1/3, y+2/3, z+2/3'                                                          
 '-y+1/3, x-y+2/3, z+2/3'                                                       
 '-x+y+1/3, -x+2/3, z+2/3'                                                      
 '-x, -y, -z'                                                                   
 'y, -x+y, -z'                                                                  
 'x-y, x, -z'                                                                   
 '-x+2/3, -y+1/3, -z+1/3'                                                       
 'y+2/3, -x+y+1/3, -z+1/3'                                                      
 'x-y+2/3, x+1/3, -z+1/3'                                                       
 '-x+1/3, -y+2/3, -z+2/3'                                                       
 'y+1/3, -x+y+2/3, -z+2/3'                                                      
 'x-y+1/3, x+2/3, -z+2/3'                                                       
                                                                                
_cell_length_a    25.5231                                                       
_cell_length_b    25.5231                                                       
_cell_length_c    12.6225                                                       
_cell_angle_alpha  90.000                                                       
_cell_angle_beta   90.000                                                       
_cell_angle_gamma 120.000                                                       
                                                                                
_shelx_F_squared_multiplier     1.000                                           
                                                                                
loop_                                                                           
 _refln_index_h                                                                 
 _refln_index_k                                                                 
 _refln_index_l                                                                 
 _refln_F_squared_calc                                                          
 _refln_F_squared_meas                                                          
 _refln_F_squared_sigma                                                         
 _refln_observed_status                                                         
  -1   2   0       1363.89       1377.63        21.16 o                         
   0   3   0       2772.47       2724.55        26.32 o                         
  -2   4   0       2765.72       3046.30        37.37 o                         
  -4   5   0         50.40        212.39        11.94 o                         
  -1   5   0       4665.48       3415.45        45.13 o                         
  -3   6   0       4229.79       4606.51        56.18 o                         
   0   6   0      69137.04      67889.41       259.16 o                         
  -5   7   0      11120.55      10587.66        77.92 o                         
  -2   7   0      16538.85      16253.21       116.83 o                         
  -7   8   0      28517.49      28431.66       130.55 o                         
  -4   8   0       5146.92       5609.18        85.90 o                         
  -1   8   0       8440.54       8678.90        90.85 o                         
  -6   9   0       6084.84       6007.39        64.30 o                         
  -3   9   0       9646.15       9134.06       100.50 o                         
   0   9   0       7400.13       7224.61        88.78 o                         
  -8  10   0       9733.31       9604.31        99.09 o                         
  -5  10   0       2326.34       2069.25        49.22 o                         
  -2  10   0      36641.64      37487.94       213.82 o                         
 -10  11   0       9562.09       9479.01       123.75 o                         
  -7  11   0      16025.74      16122.50       173.37 o                         
  -4  11   0          8.62         20.12         8.93 o                         
  -1  11   0      39079.52      41253.12       294.68 o                         
  -9  12   0       7038.36       7729.93       112.86 o                         
  -6  12   0       8288.46       7780.68       125.25 o                         
  -3  12   0      19657.04      20366.30       206.01 o                         
   0  12   0       7482.91       7976.68       134.65 o                         
 -11  13   0      20727.64      20828.08       256.05 o                         
  -8  13   0       1849.09       1963.67        59.79 o                         
  -5  13   0      12777.86      14291.07       175.36 o                         
  -2  13   0       3813.17       4841.33       107.63 o                         
 -13  14   0       1301.77       1217.54        67.46 o                         
 -10  14   0         82.10        102.71        16.93 o                         
  -7  14   0      11151.76      10404.18       203.71 o                         
  -4  14   0       4942.91       4296.16       119.23 o                         
  -1  14   0        779.77        894.70        58.38 o                         
 -12  15   0       8693.11       8400.17       177.10 o                         
  -9  15   0       1096.24        852.34        43.23 o                         
  -6  15   0        551.74        565.98        46.41 o                         
  -3  15   0      20712.91      20763.74       274.48 o                         
   0  15   0       1043.47       1168.36        70.37 o                         
 -14  16   0       2342.55       2325.42       100.20 o                         
 -11  16   0      12803.35      12238.02       217.91 o                         
  -8  16   0        334.30        383.14        39.67 o                         
  -5  16   0        118.14        133.64        24.55 o                         
  -2  16   0       2337.71       2162.03       111.21 o                         
 -16  17   0         28.60         70.53        10.90 o                         
 -13  17   0       2369.60       2332.88        41.81 o                         
 -10  17   0       2264.54       2404.25        99.13 o                         
  -7  17   0       6886.54       6884.22       171.25 o                         
  -4  17   0       5308.15       5821.30        85.98 o                         
  -1  17   0       2350.57       2225.54        31.50 o                         
 -15  18   0       1299.03       1291.91        26.34 o                         
 -12  18   0       4376.95       4050.07        39.35 o                         
  -9  18   0      28980.63      27592.22       295.20 o                         
  -6  18   0         11.02         17.20         5.66 o                         
  -3  18   0       1333.70       1283.10        35.08 o                         
   0  18   0        100.43         53.84        32.73 o                         
 -17  19   0       5938.39       5802.15        56.35 o                         
 -14  19   0       6502.36       6481.18        59.54 o                         
 -11  19   0       3833.03       3630.65        41.72 o                         
  -8  19   0       5374.73       4957.21        41.24 o                         
  -5  19   0        239.37        155.88         9.56 o                         
  -2  19   0        367.64        340.04        12.43 o                         
 -19  20   0       2346.40       2398.14        38.37 o                         
 -16  20   0       4314.01       4005.12        46.77 o                         
 -13  20   0      11050.53      11009.89        67.14 o                         
 -10  20   0         98.12        145.12         8.23 o                         
  -7  20   0       2127.85       2306.31        33.17 o                         
  -4  20   0       2491.62       2386.88        34.06 o                         
  -1  20   0       3459.54       3569.02        46.57 o                         
 -18  21   0        112.24         77.82         8.71 o                         
 -15  21   0       4201.77       4207.92        60.41 o                         
 -12  21   0       2181.88       2146.45        29.99 o                         
  -9  21   0       1304.42       1082.22        20.84 o                         
  -6  21   0       2133.99       2180.77        38.21 o                         
  -3  21   0       4519.42       4435.32        65.63 o                         
   0  21   0        280.39        307.47        14.49 o                         
 -20  22   0        199.19        188.93        12.01 o                         
 -17  22   0       1116.17       1020.81        25.13 o                         
 -14  22   0        740.61        661.33        19.47 o                         
 -11  22   0       1459.34       1307.68        35.51 o                         
  -8  22   0       3810.89       3647.94        42.81 o                         
  -5  22   0        610.12        522.85        17.48 o                         
  -2  22   0       6993.89       7325.74        91.36 o                         
 -22  23   0      13204.32      14473.58        88.99 o                         
 -19  23   0       4093.08       4234.33        50.01 o                         
 -16  23   0       2181.79       2069.38        34.91 o                         
 -13  23   0       2988.24       2874.23        36.48 o                         
 -10  23   0       2919.91       2689.40        44.25 o                         
  -7  23   0       1984.88       1892.72        40.15 o                         
  -4  23   0       2927.87       2922.66        70.56 o                         
  -1  23   0       3181.53       3412.87        60.15 o                         
 -21  24   0          7.50         19.24         6.42 o                         
 -18  24   0         55.14         49.25         7.67 o                         
 -15  24   0         17.91         29.87         7.97 o                         
 -12  24   0      11986.42      12431.10        86.88 o                         
  -9  24   0        118.26        101.25        10.27 o                         
  -6  24   0         12.05         36.94         6.43 o                         
  -3  24   0        967.88        997.31        32.77 o                         
   0  24   0          1.23         -1.85         7.26 o                         
 -23  25   0          8.61         30.11         8.39 o                         
 -20  25   0          4.19          1.38         6.03 o                         
 -17  25   0        513.22        467.28        18.32 o                         
 -14  25   0       5951.20       6169.68        57.77 o                         
 -11  25   0       5679.39       5749.43        76.95 o                         
  -8  25   0        573.08        530.57        16.70 o                         
  -5  25   0        123.21        195.33        15.38 o                         
  -2  25   0          2.59          6.82         9.47 o                         
 -25  26   0        401.19        371.71        16.74 o                         
 -22  26   0       3716.52       3864.81        51.79 o                         
 -19  26   0       3483.76       3386.51        74.07 o                         
 -16  26   0        111.24        106.65        10.74 o                         
 -13  26   0        217.44        247.84        11.82 o                         
 -10  26   0        102.39        118.35        10.14 o                         
  -7  26   0         94.54         88.44         7.24 o                         
  -4  26   0       4430.59       4409.81        91.51 o                         
  -1  26   0         94.10        115.66        10.54 o                         
 -24  27   0        904.35        893.63        20.03 o                         
 -21  27   0       1727.12       1752.47        37.33 o                         
 -18  27   0        132.08        153.31        11.46 o                         
 -15  27   0       2537.70       2552.98        68.62 o                         
 -12  27   0       1037.13       1013.68        25.95 o                         
  -9  27   0        204.58        196.38        11.43 o                         
  -6  27   0        614.31        656.31        45.35 o                         
  -3  27   0       1232.35       1252.73        43.54 o                         
   0  27   0       1506.58       1515.17        38.10 o                         
 -26  28   0       1385.74       1153.96        31.44 o                         
 -23  28   0        996.92        935.98        24.68 o                         
 -20  28   0       1089.72       1066.40        30.81 o                         
 -17  28   0       1046.33       1085.37        25.14 o                         
 -14  28   0        824.12        773.00        24.37 o                         
 -11  28   0        176.37        142.43         9.62 o                         
  -8  28   0        184.46        158.34        12.05 o                         
  -5  28   0         24.24         40.92        10.68 o                         
  -2  28   0        981.19        901.20        30.23 o                         
 -22  29   0        933.65       1036.65        36.28 o                         
 -19  29   0       1402.61       1435.62        26.30 o                         
 -16  29   0        310.46        251.87        15.61 o                         
 -13  29   0       1603.33       1646.74        28.00 o                         
 -10  29   0          0.45          7.29         5.65 o                         
  -7  29   0       2178.31       2241.41        52.81 o                         
  -4  29   0         47.23         42.93         8.06 o                         
 -21  30   0         29.61         31.24         8.67 o                         
 -18  30   0        423.93        437.00        17.23 o                         
 -15  30   0          3.27         12.60        10.99 o                         
 -12  30   0       1683.97       1642.04        30.45 o                         
  -9  30   0       1082.00       1088.66        34.47 o                         
  -6  30   0        220.69        235.43        14.71 o                         
 -20  31   0        133.09        112.07        11.49 o                         
 -17  31   0          3.61          5.24         6.05 o                         
 -14  31   0       1226.08       1169.89        34.06 o                         
  -1   1   1      75326.37      71272.75       792.86 o                         
  -3   2   1      42816.58      44043.82       269.80 o                         
   0   2   1      15652.00      15182.38        76.87 o                         
  -5   3   1      75038.84      76794.45       280.88 o                         
  -2   3   1      15753.95      14672.11       119.98 o                         
   1   3   1      14456.42      14901.84        95.82 o                         
  -7   4   1      57762.17      57296.82       342.40 o                         
  -4   4   1         66.24         62.03         6.67 o                         
  -1   4   1      12393.28      12486.35        96.65 o                         
   2   4   1      16671.75      17704.96       101.52 o                         
  -9   5   1       1265.66       1266.08        38.24 o                         
  -6   5   1      11250.17      11210.93       107.10 o                         
  -3   5   1        835.39        973.26        29.55 o                         
   3   5   1      42839.77      44142.98       239.95 o                         
 -11   6   1       1624.67       1951.64        52.72 o                         
  -8   6   1         49.71         39.04         6.96 o                         
  -5   6   1     202983.64     198943.67       852.22 o                         
  -2   6   1      46475.44      46872.34       206.11 o                         
   1   6   1      25183.70      24154.43       132.50 o                         
   4   6   1       9067.85       9640.59       111.60 o                         
 -13   7   1       1472.15       1721.68        54.40 o                         
 -10   7   1      68542.95      71244.62       560.82 o                         
  -7   7   1       3010.56       3142.09        46.87 o                         
  -4   7   1      45048.12      46208.67       247.31 o                         
  -1   7   1       6746.94       6613.56        79.33 o                         
   2   7   1      14538.28      14271.06       124.54 o                         
   5   7   1      13810.40      13730.06       146.11 o                         
 -15   8   1       9878.73      10227.56       188.89 o                         
 -12   8   1       9480.33      10251.06       145.36 o                         
  -9   8   1       5827.61       6647.01        93.29 o                         
  -6   8   1       2473.80       2921.75        54.37 o                         
  -3   8   1       2617.07       2518.79        49.87 o                         
   0   8   1      18313.57      18703.45       158.07 o                         
   3   8   1        112.03        145.69        14.89 o                         
   6   8   1       2626.23       2635.30        80.91 o                         
 -17   9   1      10518.36      11043.51       215.67 o                         
 -14   9   1       6558.24       6794.99       139.28 o                         
 -11   9   1      61628.96      65594.42       459.97 o                         
  -8   9   1       1839.72       2103.54        44.44 o                         
  -5   9   1        158.53        180.01        18.12 o                         
  -2   9   1       2746.23       2856.66        58.57 o                         
   1   9   1       5501.12       5200.42        81.68 o                         
   4   9   1      11095.08      10484.00       154.33 o                         
   7   9   1       1062.90       1170.42        67.11 o                         
 -19  10   1       7998.79       7772.75        52.96 o                         
 -16  10   1        178.72        215.31        29.65 o                         
 -13  10   1      26657.17      27378.04       326.86 o                         
 -10  10   1       8754.66       9482.12       121.71 o                         
  -7  10   1        351.51        254.75        16.71 o                         
  -4  10   1       1696.55       1595.33        44.04 o                         
  -1  10   1        425.63        501.55        26.59 o                         
   2  10   1       7842.21       7702.92       127.19 o                         
   5  10   1        562.58        446.78        35.51 o                         
   8  10   1       6756.55       6599.65        54.38 o                         
 -21  11   1       4054.34       3610.76        42.73 o                         
 -18  11   1       4381.60       4852.34        52.19 o                         
 -15  11   1       1929.31       1570.12        75.91 o                         
 -12  11   1       5113.66       5144.81       107.30 o                         
  -9  11   1      72875.37      75838.30       593.50 o                         
  -6  11   1      14265.83      14476.29       167.15 o                         
  -3  11   1      12518.68      12446.40       134.16 o                         
   0  11   1      14402.16      14921.68       174.73 o                         
   3  11   1       7612.34       7708.88       164.65 o                         
   6  11   1        941.55        936.39        73.96 o                         
   9  11   1      14912.70      14241.94        74.55 o                         
 -23  12   1       3993.31       3726.64        61.56 o                         
 -20  12   1       8009.89       7685.77        54.71 o                         
 -17  12   1          0.22          1.33        16.72 o                         
 -14  12   1       1267.81        987.41        51.59 o                         
 -11  12   1        550.53        787.99        38.33 o                         
  -8  12   1       3621.49       3481.45        65.21 o                         
  -5  12   1       3224.32       3193.38        82.40 o                         
  -2  12   1      15557.39      18414.67       198.53 o                         
   1  12   1       2598.81       2799.72        98.72 o                         
   4  12   1          9.58         13.61        14.96 o                         
   7  12   1      16039.13      15732.76       114.55 o                         
  10  12   1       3360.91       3287.46        41.52 o                         
 -25  13   1        182.14        192.81         9.78 o                         
 -22  13   1       4204.05       3953.22        52.78 o                         
 -19  13   1       1916.77       1791.12        28.79 o                         
 -16  13   1        988.11       1310.89        90.43 o                         
 -13  13   1       2606.19       2740.63        83.61 o                         
 -10  13   1       4364.98       4244.23       100.73 o                         
  -7  13   1       7006.34       8213.83       139.28 o                         
  -4  13   1       7080.49       7182.18       127.09 o                         
  -1  13   1      10832.01      11098.98       164.97 o                         
   2  13   1        277.91        247.74        33.05 o                         
   5  13   1       1604.94       1595.73        24.75 o                         
   8  13   1        462.41        380.54        17.45 o                         
  11  13   1       7563.81       7699.87        63.63 o                         
 -27  14   1          7.39         18.71         6.40 o                         
 -24  14   1       1520.36       1295.19        32.23 o                         
 -21  14   1       4062.93       3986.97        67.98 o                         
 -18  14   1       8269.91       7586.98        61.05 o                         
 -15  14   1        126.03        142.46        34.79 o                         
 -12  14   1      23919.26      24572.86       342.99 o                         
  -9  14   1        203.73        206.67        20.48 o                         
  -6  14   1       4364.40       3761.03        97.72 o                         
  -3  14   1       6770.71       6897.77       153.00 o                         
   0  14   1       3908.87       4155.42       129.42 o                         
   3  14   1       1571.73       1395.05        22.87 o                         
   6  14   1       1702.16       1880.74        31.34 o                         
   9  14   1       8006.18       8106.74       104.67 o                         
  12  14   1       2264.31       2282.31        34.10 o                         
 -29  15   1       1540.68       1614.08        58.86 o                         
 -26  15   1         12.58         10.88         4.94 o                         
 -23  15   1       4688.77       4394.08        62.78 o                         
 -20  15   1       5846.33       5930.93        54.37 o                         
 -17  15   1        291.36        318.95        10.58 o                         
 -14  15   1       6207.88       5525.96       192.40 o                         
 -11  15   1        405.67        342.06        39.34 o                         
  -8  15   1      12143.83      13508.01       188.71 o                         
  -5  15   1        535.37        649.17        50.12 o                         
  -2  15   1        912.13        928.09        73.25 o                         
   1  15   1        355.98        379.09        13.40 o                         
   4  15   1       2452.28       2274.38        34.57 o                         
   7  15   1       2951.80       2909.93        46.12 o                         
  10  15   1       1785.88       1672.47        35.81 o                         
  13  15   1        684.16        640.65        19.12 o                         
 -31  16   1        212.92        196.53        15.32 o                         
 -28  16   1        150.25        127.82         9.41 o                         
 -25  16   1        805.89        835.19        20.95 o                         
 -22  16   1        730.82        744.07        20.24 o                         
 -19  16   1       3682.39       3543.85        34.99 o                         
 -16  16   1       9040.76       9630.27        72.72 o                         
 -13  16   1       2604.52       2448.91       128.93 o                         
 -10  16   1        390.85        262.30        34.27 o                         
  -7  16   1        422.00        325.30        37.14 o                         
  -4  16   1       3024.43       3312.86       116.51 o                         
  -1  16   1        324.80        335.06        14.78 o                         
   2  16   1      15077.70      14708.50       134.93 o                         
   5  16   1        738.70        638.68        22.04 o                         
   8  16   1        602.45        594.31        38.90 o                         
  11  16   1       2968.10       3140.11        45.07 o                         
  14  16   1          0.10         16.53         6.34 o                         
 -30  17   1        514.67        540.91        14.25 o                         
 -27  17   1        858.81        798.69        22.43 o                         
 -24  17   1        343.34        353.85        14.35 o                         
 -21  17   1      11527.24      11452.21        89.88 o                         
 -18  17   1         49.12         50.64         4.87 o                         
 -15  17   1       2515.57       2543.75        34.49 o                         
 -12  17   1       1328.81       1393.55        45.36 o                         
  -9  17   1        219.26        231.53        41.37 o                         
  -6  17   1      12134.08      11726.33       227.40 o                         
  -3  17   1       2728.62       2528.91        39.55 o                         
   0  17   1        486.53        395.76        17.05 o                         
   3  17   1        107.52        151.85        12.14 o                         
   6  17   1       2156.20       2240.45        40.97 o                         
   9  17   1       2150.04       2277.84        49.44 o                         
  12  17   1        395.18        375.72        14.09 o                         
 -29  18   1       1293.52       1320.73        24.32 o                         
 -26  18   1          4.23          0.90         5.77 o                         
 -23  18   1       5451.49       5405.44        53.66 o                         
 -20  18   1          0.97          5.07         5.20 o                         
 -17  18   1        569.08        469.60        13.17 o                         
 -14  18   1        788.39        752.75        17.21 o                         
 -11  18   1      16457.52      16555.38       154.79 o                         
  -8  18   1        364.34        272.86        15.64 o                         
  -5  18   1        129.13        119.10        11.35 o                         
  -2  18   1      13860.18      13900.71       142.43 o                         
   1  18   1        856.69        889.44        25.90 o                         
   4  18   1        580.10        586.92        22.29 o                         
   7  18   1         76.37         65.03         7.98 o                         
  10  18   1       1182.77       1148.59        25.86 o                         
  13  18   1         17.90         16.86         6.55 o                         
 -28  19   1        190.83        151.27        14.66 o                         
 -25  19   1       6832.81       7094.48        66.21 o                         
 -22  19   1       1052.80       1003.01        26.96 o                         
 -19  19   1       1950.97       1900.00        32.81 o                         
 -16  19   1       1754.38       1504.47        23.29 o                         
 -13  19   1        796.98        734.29        17.27 o                         
 -10  19   1        989.58        795.30        19.44 o                         
  -7  19   1       1595.69       1505.25        25.88 o                         
  -4  19   1        115.70        167.69        10.17 o                         
  -1  19   1        666.14        695.81        30.96 o                         
   2  19   1        699.86        642.29        23.23 o                         
   5  19   1       3660.99       3830.73        46.73 o                         
   8  19   1       6320.09       6984.93        74.65 o                         
  11  19   1        369.30        380.06        16.23 o                         
 -30  20   1       1150.81       1043.30        33.06 o                         
 -27  20   1        184.47        169.91        11.55 o                         
 -24  20   1       2514.17       2521.79        49.70 o                         
 -21  20   1       5355.24       5380.88        49.08 o                         
 -18  20   1       1243.94       1170.78        21.27 o                         
 -15  20   1      20837.03      20833.35       102.88 o                         
 -12  20   1       1165.96       1267.61        20.87 o                         
  -9  20   1       5244.92       4985.78        48.48 o                         
  -6  20   1        513.23        467.72        18.50 o                         
  -3  20   1       2452.73       2240.20        62.59 o                         
   0  20   1         70.29        101.53         9.49 o                         
   3  20   1        722.50        635.94        20.10 o                         
   6  20   1        586.38        647.21        18.18 o                         
   9  20   1          0.61          4.55         4.98 o                         
 -29  21   1         25.71         31.44         9.27 o                         
 -26  21   1        263.88        197.96        11.20 o                         
 -23  21   1        389.25        331.18        17.58 o                         
 -20  21   1       1292.64       1506.21        26.26 o                         
 -17  21   1        119.52        145.15         8.41 o                         
 -14  21   1          1.30          0.71        18.03 o                         
 -11  21   1      11858.63      11745.09       111.52 o                         
  -8  21   1       2449.29       2084.87        29.94 o                         
  -5  21   1       1021.79        992.97        24.01 o                         
  -2  21   1       2827.18       2767.42        47.27 o                         
   1  21   1       6683.30       6543.00        66.80 o                         
   4  21   1       2742.20       3259.33        40.76 o                         
   7  21   1        449.89        411.33        15.31 o                         
 -28  22   1         29.68         13.91         8.47 o                         
 -25  22   1        217.99        192.99        11.27 o                         
 -22  22   1       2570.87       2384.64        34.76 o                         
 -19  22   1          0.48          7.02         6.19 o                         
 -16  22   1       3263.95       3211.54        39.39 o                         
 -13  22   1        818.77        778.03        17.34 o                         
 -10  22   1       2281.12       2137.16        30.66 o                         
  -7  22   1       9884.64       9830.32        72.79 o                         
  -4  22   1       2894.26       2711.82        45.64 o                         
  -1  22   1        605.90        587.66        19.34 o                         
   2  22   1         79.04         90.35         8.55 o                         
   5  22   1       2380.86       2616.62        39.33 o                         
   8  22   1        152.01        127.39        12.50 o                         
 -30  23   1       1538.64       1549.44        37.29 o                         
 -27  23   1       1390.18       1408.74        47.17 o                         
 -24  23   1        665.60        733.51        27.29 o                         
 -21  23   1        138.52        167.47        11.35 o                         
 -18  23   1        748.42        717.01        18.99 o                         
 -15  23   1        671.94        649.76        17.88 o                         
 -12  23   1        757.60        739.69        18.74 o                         
  -9  23   1        299.74        270.43        13.05 o                         
  -6  23   1        124.68         91.63         9.81 o                         
  -3  23   1       1102.84       1109.91        35.84 o                         
   0  23   1       1335.53       1454.79        31.79 o                         
   3  23   1       2723.94       2958.44        47.00 o                         
   6  23   1       1406.20       1349.56        53.62 o                         
 -29  24   1       1137.40       1038.87        33.46 o                         
 -26  24   1         66.38         72.56        13.30 o                         
 -23  24   1          2.35          0.46         6.60 o                         
 -20  24   1       4484.92       4720.43        51.31 o                         
 -17  24   1       2176.66       2242.30        35.94 o                         
 -14  24   1         32.90         43.83         6.31 o                         
 -11  24   1        588.57        579.45        16.14 o                         
  -8  24   1        441.22        394.26        14.89 o                         
  -5  24   1         12.11         17.03         6.09 o                         
  -2  24   1         24.67         20.27         8.58 o                         
   1  24   1       2222.73       2311.92        49.04 o                         
   4  24   1         17.89         16.91         5.04 o                         
 -28  25   1          4.65          4.64         6.25 o                         
 -25  25   1       1246.65       1262.50        45.45 o                         
 -22  25   1        357.03        356.32        15.81 o                         
 -19  25   1        771.46        809.93        21.33 o                         
 -16  25   1        313.25        274.61        12.84 o                         
 -13  25   1       2743.93       2768.61        37.30 o                         
 -10  25   1         17.65         24.36         6.73 o                         
  -7  25   1       1753.55       1555.61        32.62 o                         
  -4  25   1       1056.44       1146.71        33.97 o                         
  -1  25   1        218.14        234.29        15.46 o                         
   2  25   1        656.35        617.10        19.87 o                         
 -27  26   1        966.34        875.00        32.25 o                         
 -24  26   1        879.99        887.89        26.75 o                         
 -21  26   1       1289.74       1257.48        27.80 o                         
 -18  26   1        134.59        158.86         9.84 o                         
 -15  26   1         25.32         26.64         5.91 o                         
 -12  26   1       6227.58       6356.08        70.01 o                         
  -9  26   1        354.85        356.73        20.45 o                         
  -6  26   1       1205.68       1286.34        34.44 o                         
  -3  26   1         13.41         12.59         6.90 o                         
   0  26   1        516.79        520.10        34.27 o                         
 -26  27   1       1514.37       1598.62        41.93 o                         
 -23  27   1       3072.22       2954.15        45.72 o                         
 -20  27   1         39.11         22.66         5.44 o                         
 -17  27   1         63.17         59.44         8.21 o                         
 -14  27   1        187.81        167.95         9.68 o                         
 -11  27   1        329.46        312.35        14.47 o                         
  -8  27   1        985.63        979.59        48.17 o                         
  -5  27   1       1350.70       1431.78        33.29 o                         
  -2  27   1       1977.98       2079.18        35.51 o                         
 -25  28   1       3130.24       3087.38        54.42 o                         
 -22  28   1       3213.87       3152.31        56.64 o                         
 -19  28   1        173.88        165.07        10.65 o                         
 -16  28   1       2093.24       2024.84        42.97 o                         
 -13  28   1       1527.23       1305.87        44.53 o                         
 -10  28   1        282.20        265.15        31.65 o                         
  -7  28   1        370.25        342.26        24.99 o                         
  -4  28   1       4052.45       4174.63        72.97 o                         
 -21  29   1        555.27        576.07        28.82 o                         
 -18  29   1       2000.56       2222.60        40.43 o                         
 -15  29   1        204.64        204.81        10.63 o                         
 -12  29   1        210.30        181.43        12.48 o                         
  -9  29   1       2131.98       2039.20        70.14 o                         
  -6  29   1         56.77         49.99         9.88 o                         
 -20  30   1       1224.05       1175.13        38.30 o                         
 -17  30   1       3259.81       3229.28        66.92 o                         
 -14  30   1        210.44        190.01        11.48 o                         
 -11  30   1       1275.39       1355.63        78.21 o                         
  -8  30   1          1.29         -4.43         6.45 o                         
 -19  31   1       1535.81       1481.10        38.50 o                         
 -16  31   1       1252.53       1201.94        35.88 o                         
 -13  31   1        583.15        509.15        21.37 o                         
   0   1   2       6917.42       6608.78        61.06 o                         
  -2   2   2      78217.74      75239.05       238.09 o                         
   1   2   2       8366.22       8994.21       107.52 o                         
  -4   3   2     196615.94     189995.23       785.58 o                         
  -1   3   2       5353.96       5400.36        66.87 o                         
   2   3   2      39544.98      39359.58       205.79 o                         
  -6   4   2      55096.98      56006.73       402.25 o                         
  -3   4   2      39439.38      39229.19       328.52 o                         
   0   4   2      40432.66      39423.61       176.19 o                         
   3   4   2      48376.78      49675.16       468.51 o                         
  -8   5   2      15754.32      15136.96       134.50 o                         
  -5   5   2      80577.64      79129.67       267.93 o                         
  -2   5   2      10873.83      11580.42       106.50 o                         
   1   5   2      11248.38      10843.52        98.21 o                         
   4   5   2      10071.57      10999.19       135.81 o                         
 -10   6   2       6231.89       6397.78        91.37 o                         
  -7   6   2      35000.25      33421.56       462.98 o                         
  -4   6   2      95735.94      97322.50       478.77 o                         
  -1   6   2      21816.04      20283.11       207.55 o                         
   2   6   2       2965.09       3174.71        58.48 o                         
   5   6   2       1582.47       1557.08        56.08 o                         
 -12   7   2       4402.60       4394.74        96.00 o                         
  -9   7   2       4718.27       4840.47       115.78 o                         
  -6   7   2        134.11        203.12        13.62 o                         
  -3   7   2        443.52        410.45        20.43 o                         
   0   7   2      40615.95      40391.91       213.74 o                         
   3   7   2        127.61        124.12        15.07 o                         
   6   7   2          7.76         27.87        15.16 o                         
 -14   8   2       4882.93       4650.41       107.70 o                         
 -11   8   2        544.59        572.80        33.30 o                         
  -8   8   2       9370.12       9341.88       144.47 o                         
  -5   8   2       8243.72       8919.32       116.97 o                         
  -2   8   2       8692.20       8838.32       102.03 o                         
   1   8   2       3567.65       4322.21        68.10 o                         
   4   8   2       1911.77       1792.35        57.51 o                         
   7   8   2        378.47        324.56        36.30 o                         
 -16   9   2      13227.93      13796.75       287.02 o                         
 -13   9   2      35214.97      35806.31       318.03 o                         
 -10   9   2      12013.23      12293.13       135.56 o                         
  -7   9   2       2932.59       3131.02        58.50 o                         
  -4   9   2      22244.98      21918.41       173.00 o                         
  -1   9   2      13512.42      15258.56       144.64 o                         
   2   9   2       1245.36       1233.91        46.21 o                         
   5   9   2       2479.08       2496.33        81.71 o                         
   8   9   2      16770.84      16757.95       271.34 o                         
 -18  10   2       4498.84       4267.20        43.17 o                         
 -15  10   2       2472.27       2662.29       104.00 o                         
 -12  10   2      22457.03      24850.00       289.30 o                         
  -9  10   2      13566.93      13907.49       154.59 o                         
  -6  10   2       1145.26       1317.94        50.30 o                         
  -3  10   2      35289.50      38867.83       358.71 o                         
   0  10   2      19708.58      19013.12       171.15 o                         
   3  10   2       5954.96       5615.42       118.61 o                         
   6  10   2      13077.38      12332.54       221.51 o                         
   9  10   2        436.63        445.35        23.10 o                         
 -20  11   2       1345.99       1185.06        38.08 o                         
 -17  11   2      32591.23      33438.39       397.10 o                         
 -14  11   2      14462.33      14707.90       242.01 o                         
 -11  11   2       6457.01       7534.49       140.89 o                         
  -8  11   2        487.32        592.24        29.24 o                         
  -5  11   2      11777.73      10994.52       151.97 o                         
  -2  11   2       1957.33       2168.34        59.96 o                         
   1  11   2      29557.24      31863.76       324.63 o                         
   4  11   2       1418.34       1526.69        67.43 o                         
   7  11   2      24278.60      23509.83       156.90 o                         
  10  11   2       3835.11       3754.52       110.49 o                         
 -22  12   2       2375.98       2311.95        35.71 o                         
 -19  12   2        166.15        181.93        13.66 o                         
 -16  12   2       1334.95       1233.13        89.22 o                         
 -13  12   2       7751.06       9251.90       209.68 o                         
 -10  12   2        999.28       1141.94        55.21 o                         
  -7  12   2      32390.19      35617.73       286.68 o                         
  -4  12   2      20042.64      21669.36       321.80 o                         
  -1  12   2      17295.05      18118.49       204.20 o                         
   2  12   2      11368.52      11708.30       213.24 o                         
   5  12   2        300.59        307.03        20.97 o                         
   8  12   2        929.86        861.15        26.07 o                         
  11  12   2         12.34         30.44         9.40 o                         
 -24  13   2         20.62         42.83         6.79 o                         
 -21  13   2       1393.33       1336.91        42.41 o                         
 -18  13   2       2590.08       2351.43        35.39 o                         
 -15  13   2       2121.15       1943.74        95.33 o                         
 -12  13   2        670.68        893.09        52.09 o                         
  -9  13   2         32.68         42.83        12.57 o                         
  -6  13   2       1992.46       2342.28        77.32 o                         
  -3  13   2       2778.39       2685.20        81.22 o                         
   0  13   2       5841.86       6061.38       151.40 o                         
   3  13   2       4333.74       3843.45       132.70 o                         
   6  13   2         33.78         13.92         7.38 o                         
   9  13   2       8034.47       8278.87       128.24 o                         
  12  13   2       1960.37       1966.88        31.67 o                         
 -26  14   2       1503.66       1486.31        27.69 o                         
 -23  14   2       4514.71       4360.03        56.30 o                         
 -20  14   2       6555.36       6347.01        68.36 o                         
 -17  14   2          4.00         13.51         5.50 o                         
 -14  14   2       1579.92       1248.44        92.58 o                         
 -11  14   2       9334.09      10456.22       212.49 o                         
  -8  14   2       8896.83       8788.26       155.86 o                         
  -5  14   2        139.57        214.83        25.83 o                         
  -2  14   2       1593.79       1711.42        96.90 o                         
   1  14   2       8206.58       7849.39       186.58 o                         
   4  14   2         58.04         47.16         6.28 o                         
   7  14   2        685.41        715.90        20.19 o                         
  10  14   2       3045.90       3132.50        48.84 o                         
  13  14   2       4399.71       4621.17        64.92 o                         
 -28  15   2        261.61        252.97        12.44 o                         
 -25  15   2       2758.40       2891.41        44.07 o                         
 -22  15   2       5986.60       5973.72        56.62 o                         
 -19  15   2       1773.88       1615.92        25.95 o                         
 -16  15   2        578.56        560.20        12.61 o                         
 -13  15   2        235.18        367.59        49.96 o                         
 -10  15   2      14850.54      14248.79       250.32 o                         
  -7  15   2       1184.82       1319.14        63.50 o                         
  -4  15   2       1983.74       1736.71        82.64 o                         
  -1  15   2       3041.01       3076.96       138.09 o                         
   2  15   2        525.04        511.62        16.27 o                         
   5  15   2      19813.56      19646.23       250.66 o                         
   8  15   2       6304.86       6586.94       117.58 o                         
  11  15   2          7.89          3.63         6.54 o                         
  14  15   2        120.58        114.69        11.47 o                         
 -30  16   2        477.20        480.60        17.69 o                         
 -27  16   2        690.50        686.34        17.65 o                         
 -24  16   2       2935.99       2820.08        54.66 o                         
 -21  16   2       4715.89       4748.40        50.61 o                         
 -18  16   2      15623.41      15900.38       100.94 o                         
 -15  16   2       6878.03       7245.54        44.60 o                         
 -12  16   2         67.63         80.36        23.55 o                         
  -9  16   2       4201.06       3874.50       131.94 o                         
  -6  16   2       4167.86       4111.12       132.34 o                         
  -3  16   2        507.75        450.30        55.75 o                         
   0  16   2       1448.38       1156.60        31.07 o                         
   3  16   2        725.03        625.06        18.91 o                         
   6  16   2        654.39        725.54        23.88 o                         
   9  16   2       3168.52       3483.17        61.64 o                         
  12  16   2        847.20        990.06        25.38 o                         
  15  16   2        452.00        386.60        14.03 o                         
 -29  17   2         16.53         31.02         5.51 o                         
 -26  17   2       1275.37       1388.02        30.07 o                         
 -23  17   2        423.58        402.97        15.26 o                         
 -20  17   2       5146.62       5206.85        53.70 o                         
 -17  17   2       1708.74       1811.07        32.91 o                         
 -14  17   2      21095.23      21475.34        77.23 o                         
 -11  17   2        944.46        838.93        28.15 o                         
  -8  17   2       8402.25       7828.07       213.84 o                         
  -5  17   2       6621.45       6385.50        93.92 o                         
  -2  17   2       9417.11       9340.48        88.07 o                         
   1  17   2       3375.92       3171.23        55.01 o                         
   4  17   2      11474.16      11783.49        94.63 o                         
   7  17   2          2.16         -1.10         6.33 o                         
  10  17   2          3.71         -1.32         6.75 o                         
  13  17   2        473.00        441.77        17.44 o                         
 -28  18   2        624.23        651.26        18.44 o                         
 -25  18   2       1189.33       1100.70        23.63 o                         
 -22  18   2         25.70         30.73        10.68 o                         
 -19  18   2       1182.57       1034.85        18.47 o                         
 -16  18   2          8.88         12.73         6.74 o                         
 -13  18   2       2288.98       2146.80        24.65 o                         
 -10  18   2       3457.66       3319.25        29.87 o                         
  -7  18   2       5504.90       5292.90        56.14 o                         
  -4  18   2       5975.18       5870.51        54.34 o                         
  -1  18   2       4775.04       4384.88        55.89 o                         
   2  18   2       1288.97       1373.22        33.25 o                         
   5  18   2        147.16        133.67        11.67 o                         
   8  18   2         10.79         32.23         8.21 o                         
  11  18   2        850.69        846.53        20.29 o                         
 -30  19   2         12.86         16.18         5.64 o                         
 -27  19   2       1784.58       1707.63        45.79 o                         
 -24  19   2      11312.27      11590.07        93.14 o                         
 -21  19   2       3151.03       3089.03        53.15 o                         
 -18  19   2        151.89        125.20         7.47 o                         
 -15  19   2       1080.04       1018.98        22.11 o                         
 -12  19   2       2665.06       2728.46        29.63 o                         
  -9  19   2       1546.17       1637.09        25.32 o                         
  -6  19   2       6954.36       6655.83        68.55 o                         
  -3  19   2        407.94        412.02        22.41 o                         
   0  19   2         44.28         45.85         8.56 o                         
   3  19   2       1512.25       1418.13        33.85 o                         
   6  19   2        877.17        864.76        28.92 o                         
   9  19   2         18.94         24.07         6.16 o                         
  12  19   2       1359.13       1360.74        30.44 o                         
 -29  20   2        901.75        853.31        25.07 o                         
 -26  20   2        733.17        633.54        19.11 o                         
 -23  20   2       1522.67       1353.43        26.61 o                         
 -20  20   2         20.11         25.69         6.61 o                         
 -17  20   2       1996.28       2039.68        26.85 o                         
 -14  20   2       4879.18       4665.59        43.60 o                         
 -11  20   2       4020.05       3956.93        49.82 o                         
  -8  20   2        364.40        386.08        13.05 o                         
  -5  20   2         69.28         95.10         8.56 o                         
  -2  20   2        438.19        494.57        20.74 o                         
   1  20   2        134.45        186.33        13.69 o                         
   4  20   2       1136.57       1159.65        25.96 o                         
   7  20   2       3284.70       3518.75        46.18 o                         
  10  20   2         89.01        108.65         8.98 o                         
 -28  21   2         41.47         25.42         8.87 o                         
 -25  21   2       2909.98       2656.57        87.88 o                         
 -22  21   2       1785.30       1637.37        36.73 o                         
 -19  21   2       1425.75       1455.25        22.00 o                         
 -16  21   2      16023.35      15658.67       101.21 o                         
 -13  21   2       5018.65       4653.65        38.22 o                         
 -10  21   2        495.13        565.66        16.41 o                         
  -7  21   2        154.49        142.61        13.70 o                         
  -4  21   2       3495.63       3008.12        44.60 o                         
  -1  21   2       4081.30       3977.65        49.10 o                         
   2  21   2        845.34        937.97        23.59 o                         
   5  21   2        858.28        864.95        20.26 o                         
   8  21   2       1153.44       1257.58        23.22 o                         
 -30  22   2        218.28        183.02        13.30 o                         
 -27  22   2         65.89         73.59         9.57 o                         
 -24  22   2       1099.12       1186.10        27.04 o                         
 -21  22   2         52.11         48.41         6.30 o                         
 -18  22   2      10567.41      10858.44        59.26 o                         
 -15  22   2       1521.57       1491.66        22.21 o                         
 -12  22   2       2307.93       2242.92        29.82 o                         
  -9  22   2       4015.85       3763.84        40.64 o                         
  -6  22   2       3116.95       2763.49        46.90 o                         
  -3  22   2        745.53        741.25        25.06 o                         
   0  22   2       1725.33       1759.42        31.89 o                         
   3  22   2         76.56         72.17         7.97 o                         
   6  22   2        105.25        112.62        10.75 o                         
 -29  23   2       3584.22       4245.17        66.11 o                         
 -26  23   2        206.81        177.47        18.24 o                         
 -23  23   2         74.84         73.71         7.35 o                         
 -20  23   2       6965.63       7321.73        64.44 o                         
 -17  23   2        572.15        564.03        13.84 o                         
 -14  23   2       1245.61       1194.92        18.42 o                         
 -11  23   2       1238.01       1221.52        19.66 o                         
  -8  23   2          9.01          4.21         4.37 o                         
  -5  23   2       2155.72       2188.10        41.09 o                         
  -2  23   2       3005.76       3302.47        49.75 o                         
   1  23   2       1442.77       1449.58        27.01 o                         
   4  23   2          3.21          4.99         5.96 o                         
 -28  24   2        703.17        663.55        28.62 o                         
 -25  24   2       5556.81       5260.28       199.45 o                         
 -22  24   2        779.92        661.28        17.61 o                         
 -19  24   2       1162.15       1142.53        20.63 o                         
 -16  24   2        264.60        195.71         8.29 o                         
 -13  24   2        578.45        545.12        13.26 o                         
 -10  24   2         48.42         38.02         6.06 o                         
  -7  24   2        633.65        588.93        20.75 o                         
  -4  24   2        248.04        329.40        24.69 o                         
  -1  24   2        377.01        353.75        20.46 o                         
   2  24   2       9829.68      10388.49        84.51 o                         
   5  24   2         85.44        132.83        12.50 o                         
 -27  25   2        268.53        237.65        18.14 o                         
 -24  25   2        560.69        530.53        21.09 o                         
 -21  25   2       3322.58       3335.98        48.76 o                         
 -18  25   2        680.44        653.53        17.14 o                         
 -15  25   2         25.91         27.42         5.32 o                         
 -12  25   2       2429.05       2461.14        34.16 o                         
  -9  25   2         56.22         65.28         8.95 o                         
  -6  25   2       2075.81       2005.77        36.58 o                         
  -3  25   2         20.25         27.90         7.97 o                         
   0  25   2        557.13        602.40        31.55 o                         
   3  25   2       1953.81       1938.05        44.14 o                         
 -26  26   2        925.93        869.55        33.06 o                         
 -23  26   2         98.48         94.52        10.17 o                         
 -20  26   2        714.08        642.15        20.05 o                         
 -17  26   2        177.36        160.01         9.64 o                         
 -14  26   2         88.61         73.33         6.83 o                         
 -11  26   2       7170.25       7344.96        81.00 o                         
  -8  26   2        246.88        237.57        13.42 o                         
  -5  26   2          2.96          5.88         6.96 o                         
  -2  26   2        268.45        233.21        17.13 o                         
   1  26   2        249.32        204.22        24.69 o                         
 -25  27   2         37.37         23.38         8.47 o                         
 -22  27   2        539.91        517.56        19.80 o                         
 -19  27   2       1063.10        971.84        82.24 o                         
 -16  27   2        274.54        312.69        18.42 o                         
 -13  27   2       1624.42       1589.45        40.07 o                         
 -10  27   2        219.73        249.31        13.25 o                         
  -7  27   2       2686.14       2711.47        41.24 o                         
  -4  27   2        421.67        472.97        18.61 o                         
  -1  27   2        488.35        432.11        23.48 o                         
 -24  28   2         66.42         71.71         7.33 o                         
 -21  28   2        140.90        117.61         9.59 o                         
 -18  28   2         92.66        114.89        17.33 o                         
 -15  28   2       5851.32       5889.61        64.93 o                         
 -12  28   2          7.51         12.34         6.54 o                         
  -9  28   2        340.45        365.41        19.35 o                         
  -6  28   2       1428.11       1562.48        59.26 o                         
  -3  28   2       2293.65       2175.20        49.89 o                         
 -23  29   2        512.96        472.47        22.37 o                         
 -20  29   2        110.44        129.41        15.72 o                         
 -17  29   2        548.24        564.79        31.24 o                         
 -14  29   2        550.24        444.74        18.49 o                         
 -11  29   2        982.86        914.47        25.35 o                         
  -8  29   2         22.13         30.23        10.08 o                         
  -5  29   2         63.53         42.33         8.67 o                         
 -22  30   2        169.43        157.83        13.10 o                         
 -19  30   2        415.01        384.18        22.78 o                         
 -16  30   2       1428.47       1515.17        45.15 o                         
 -13  30   2         80.03        102.99         8.72 o                         
 -10  30   2        138.84         95.54        11.89 o                         
  -7  30   2        194.20        199.75        14.31 o                         
 -18  31   2       2466.06       2440.96        48.78 o                         
 -15  31   2          4.14          6.05         6.25 o                         
   0   0   3      66645.77      61587.87       339.38 o                         
   1   1   3      26237.10      26630.16       218.79 o                         
  -1   2   3        184.88        190.48        17.96 o                         
   2   2   3       1243.04       1212.69        39.11 o                         
  -3   3   3       9557.29      10012.41       121.03 o                         
   0   3   3      25923.74      26498.08       157.46 o                         
   3   3   3      10258.00       9488.71       128.82 o                         
  -5   4   3      23867.97      23055.44       245.24 o                         
  -2   4   3     102566.57     103032.38       540.40 o                         
   1   4   3      32927.11      32709.65       258.57 o                         
   4   4   3      18207.44      20011.02       212.16 o                         
  -7   5   3       2422.52       2543.43        63.48 o                         
  -4   5   3       1031.37       1029.97        41.89 o                         
  -1   5   3      10684.27      10175.33       116.24 o                         
   2   5   3       6218.34       6411.23       102.20 o                         
   5   5   3       1249.76       1029.19        47.38 o                         
  -9   6   3      11544.05      11176.48       187.58 o                         
  -6   6   3       2296.94       2553.26        59.74 o                         
  -3   6   3      25407.39      26115.79       190.08 o                         
   0   6   3       8767.00       8647.20       112.64 o                         
   3   6   3      33891.37      34702.36       259.30 o                         
   6   6   3       8429.69       9112.52       166.72 o                         
 -11   7   3      17314.86      18418.78       242.68 o                         
  -8   7   3       4123.83       4925.35       107.97 o                         
  -5   7   3        926.94        964.91        47.52 o                         
  -2   7   3       6516.88       6451.48        99.67 o                         
   1   7   3         74.83        195.30        16.77 o                         
   4   7   3       1270.66       1109.62        46.59 o                         
   7   7   3       1833.55       1983.35        87.55 o                         
 -13   8   3        937.62       1109.64        65.26 o                         
 -10   8   3       6195.76       5293.63       129.82 o                         
  -7   8   3      12785.25      12761.75       167.19 o                         
  -4   8   3        798.38        639.72        28.27 o                         
  -1   8   3          2.66         23.83         9.11 o                         
   2   8   3        381.27        287.92        23.80 o                         
   5   8   3       1869.62       1291.48        53.72 o                         
   8   8   3       1930.67       1821.88        90.86 o                         
 -15   9   3        454.16        481.75        46.77 o                         
 -12   9   3       2647.26       2809.58       102.63 o                         
  -9   9   3       1669.81       1670.70        74.15 o                         
  -6   9   3       1928.90       2359.33        68.30 o                         
  -3   9   3     120010.91     128427.80       549.32 o                         
   0   9   3       2436.84       2858.43        67.85 o                         
   3   9   3       7476.30       7597.84       126.62 o                         
   6   9   3       1257.98       1120.90        68.10 o                         
   9   9   3       7286.30       7402.40        80.88 o                         
 -17  10   3      10136.62       9533.98        90.14 o                         
 -14  10   3       1844.89       1867.44        89.66 o                         
 -11  10   3        978.31       1146.38        58.09 o                         
  -8  10   3        116.08        206.56        22.27 o                         
  -5  10   3        478.02        403.45        30.37 o                         
  -2  10   3      28732.52      29924.69       248.24 o                         
   1  10   3       3336.46       2502.58        84.74 o                         
   4  10   3       3833.18       3858.06       107.15 o                         
   7  10   3       2897.13       2693.96        46.07 o                         
  10  10   3      10749.24      10786.27        78.24 o                         
 -19  11   3       2488.65       2399.09        34.73 o                         
 -16  11   3      15624.47      15455.48       319.26 o                         
 -13  11   3         22.68        102.38        17.56 o                         
 -10  11   3        343.62        213.51        30.38 o                         
  -7  11   3       2526.02       2390.49        75.62 o                         
  -4  11   3      20058.45      20586.64       219.78 o                         
  -1  11   3       9043.26       9002.47       170.26 o                         
   2  11   3       2092.24       2258.36        92.73 o                         
   5  11   3       5270.39       5206.01       149.79 o                         
   8  11   3       1252.20       1331.21        43.61 o                         
  11  11   3        137.30        154.28        10.33 o                         
 -21  12   3        221.64        217.62        25.09 o                         
 -18  12   3       3794.18       3514.16        39.60 o                         
 -15  12   3         81.56         46.40        26.33 o                         
 -12  12   3         48.31         54.71        15.48 o                         
  -9  12   3       1475.83       1536.50        76.90 o                         
  -6  12   3       2348.38       3081.35        89.80 o                         
  -3  12   3      30867.94      31791.34       380.80 o                         
   0  12   3      44506.70      47283.44       500.05 o                         
   3  12   3       5062.40       4629.54       142.88 o                         
   6  12   3        125.70        138.01        15.23 o                         
   9  12   3       3154.79       2983.92        47.22 o                         
  12  12   3        390.28        394.06        15.34 o                         
 -23  13   3       8395.81       8774.27        80.39 o                         
 -20  13   3      17073.48      16557.34       114.63 o                         
 -17  13   3       1320.52       1317.10        22.14 o                         
 -14  13   3         74.78        169.32        28.92 o                         
 -11  13   3        588.62        374.08        35.99 o                         
  -8  13   3       6579.77       6509.75       134.08 o                         
  -5  13   3       4185.52       5206.54       120.53 o                         
  -2  13   3         20.04         22.86         9.06 o                         
   1  13   3       3428.22       3268.62       119.60 o                         
   4  13   3       2257.58       1948.84        33.94 o                         
   7  13   3         39.05         70.05         9.76 o                         
  10  13   3      17384.88      18578.15       119.93 o                         
  13  13   3         55.95         54.81         7.63 o                         
 -25  14   3          9.75         16.90         6.49 o                         
 -22  14   3        363.96        380.92        17.72 o                         
 -19  14   3       4807.50       4709.64        50.71 o                         
 -16  14   3       3998.32       4103.87        35.53 o                         
 -13  14   3       1512.03       1398.26        72.41 o                         
 -10  14   3         91.84         50.48        18.51 o                         
  -7  14   3       4405.61       4378.94       114.75 o                         
  -4  14   3      14670.43      14826.12       209.77 o                         
  -1  14   3      10632.25      10541.16       270.88 o                         
   2  14   3         16.87         13.77         6.58 o                         
   5  14   3          6.32         13.04         9.78 o                         
   8  14   3       3462.09       3429.95        52.87 o                         
  11  14   3        666.04        694.38        22.99 o                         
  14  14   3          5.26         13.77         7.00 o                         
 -27  15   3        646.35        643.84        17.18 o                         
 -24  15   3          3.10          3.94         6.53 o                         
 -21  15   3        598.35        586.02        18.54 o                         
 -18  15   3        168.31        162.39        10.19 o                         
 -15  15   3       2192.68       1852.54        22.70 o                         
 -12  15   3       6518.05       7209.21       191.91 o                         
  -9  15   3       4005.56       4238.22       139.23 o                         
  -6  15   3        756.48        826.13        52.19 o                         
  -3  15   3        597.87        725.12        68.24 o                         
   0  15   3      23331.82      23444.58       147.28 o                         
   3  15   3       7792.88       7935.98        80.86 o                         
   6  15   3      13539.27      14036.23        89.98 o                         
   9  15   3       3730.94       3972.17        58.18 o                         
  12  15   3       1142.12       1178.47        27.15 o                         
  15  15   3          1.56          4.33         7.56 o                         
 -29  16   3        109.42        103.63         9.81 o                         
 -26  16   3       1109.79       1031.95        25.59 o                         
 -23  16   3       5725.01       5989.79        66.45 o                         
 -20  16   3        963.30        941.97        32.56 o                         
 -17  16   3      18100.74      18483.77       111.32 o                         
 -14  16   3        847.35        878.35        15.99 o                         
 -11  16   3      25824.99      27466.81       377.37 o                         
  -8  16   3        891.34       1126.21        73.30 o                         
  -5  16   3       2749.59       2532.31       106.76 o                         
  -2  16   3        680.50        568.94        20.77 o                         
   1  16   3         28.38         18.21         5.74 o                         
   4  16   3         85.59         88.71        12.66 o                         
   7  16   3        671.42        699.18        24.71 o                         
  10  16   3        968.97       1093.98        33.12 o                         
  13  16   3        226.59        200.75        15.02 o                         
 -28  17   3         24.26         37.59         6.03 o                         
 -25  17   3        176.19        157.17        11.43 o                         
 -22  17   3       4359.62       4159.09        47.86 o                         
 -19  17   3        761.27        676.41        17.75 o                         
 -16  17   3       5649.35       5997.07        65.92 o                         
 -13  17   3      17353.51      17806.66        94.02 o                         
 -10  17   3        260.99        227.91        11.01 o                         
  -7  17   3        950.24        830.65        25.01 o                         
  -4  17   3       1510.76       1435.17        23.89 o                         
  -1  17   3         78.96        130.80        23.93 o                         
   2  17   3      13713.04      13667.58       120.18 o                         
   5  17   3        617.65        642.99        22.94 o                         
   8  17   3       7214.11       8070.00       111.87 o                         
  11  17   3         71.16         96.28         8.51 o                         
  14  17   3        643.36        668.19        17.28 o                         
 -30  18   3        550.49        514.47        16.39 o                         
 -27  18   3       1299.12       1320.80        23.22 o                         
 -24  18   3        713.90        793.15        23.80 o                         
 -21  18   3        744.00        652.53        17.66 o                         
 -18  18   3        295.52        281.25        12.03 o                         
 -15  18   3       2427.67       2587.09        28.24 o                         
 -12  18   3        867.94        854.16        15.02 o                         
  -9  18   3       3730.03       3459.41        36.69 o                         
  -6  18   3         36.26         51.23         5.16 o                         
  -3  18   3        807.56        748.90        20.21 o                         
   0  18   3         17.19         26.74         7.12 o                         
   3  18   3        310.74        341.05        17.48 o                         
   6  18   3        324.37        311.55        15.84 o                         
   9  18   3         59.56         50.95         9.00 o                         
  12  18   3         30.11         45.70         7.40 o                         
 -29  19   3        896.21        772.99        17.18 o                         
 -26  19   3       7122.89       7353.65        99.47 o                         
 -23  19   3         90.10        105.69        10.58 o                         
 -20  19   3         32.06         37.71         5.88 o                         
 -17  19   3         93.38         78.58        11.67 o                         
 -14  19   3        945.08       1101.70        17.47 o                         
 -11  19   3        421.60        410.56        13.82 o                         
  -8  19   3        366.49        340.08        21.86 o                         
  -5  19   3       5150.22       4948.20        63.01 o                         
  -2  19   3        400.62        372.32        23.18 o                         
   1  19   3       2199.99       2221.73        42.27 o                         
   4  19   3        372.55        348.38        19.35 o                         
   7  19   3       1993.33       2137.95        37.90 o                         
  10  19   3        208.41        184.04         9.70 o                         
 -28  20   3       4031.11       3889.16        49.64 o                         
 -25  20   3        260.91        244.08        13.16 o                         
 -22  20   3       4220.01       4384.39        48.51 o                         
 -19  20   3        218.04        241.90        10.59 o                         
 -16  20   3       4620.93       4493.81        60.37 o                         
 -13  20   3         34.63         71.79         7.34 o                         
 -10  20   3        169.69        180.57         8.69 o                         
  -7  20   3       1607.99       1518.51        29.31 o                         
  -4  20   3          0.07         -7.44        60.69 o                         
  -1  20   3         86.06         69.88         9.73 o                         
   2  20   3       1772.95       1865.79        38.36 o                         
   5  20   3       2007.15       2008.80        38.20 o                         
   8  20   3       1626.09       1739.48        38.10 o                         
 -27  21   3       1400.27       1205.66        24.92 o                         
 -24  21   3        337.07        357.36        16.35 o                         
 -21  21   3        499.73        490.16        13.98 o                         
 -18  21   3      12943.52      13618.26        80.72 o                         
 -15  21   3       2792.01       2916.35        31.99 o                         
 -12  21   3       1246.00       1098.67        25.78 o                         
  -9  21   3        645.98        772.90        21.10 o                         
  -6  21   3       6520.87       6192.37        59.76 o                         
  -3  21   3         61.14         29.38         8.32 o                         
   0  21   3       3570.36       3755.85        54.03 o                         
   3  21   3       1329.00       1479.46        28.28 o                         
   6  21   3       2407.78       2877.60        45.12 o                         
   9  21   3       2396.85       2568.44       119.93 o                         
 -29  22   3        496.96        493.16        26.10 o                         
 -26  22   3        115.14        142.46        12.20 o                         
 -23  22   3        360.61        392.78        14.10 o                         
 -20  22   3       4478.85       4338.33        39.75 o                         
 -17  22   3         89.17         69.35         7.11 o                         
 -14  22   3      22119.93      22087.73        92.33 o                         
 -11  22   3        646.31        585.21        17.02 o                         
  -8  22   3        520.61        446.17        16.64 o                         
  -5  22   3       1532.55       1744.58        37.25 o                         
  -2  22   3       2895.69       2942.23        47.70 o                         
   1  22   3        318.49        303.40        13.65 o                         
   4  22   3       3257.14       3702.80        60.85 o                         
   7  22   3          8.50         15.83         5.33 o                         
 -28  23   3        879.22        707.65        31.24 o                         
 -25  23   3       5632.10       5752.14       113.78 o                         
 -22  23   3        497.11        433.83        14.93 o                         
 -19  23   3        233.42        199.22         9.42 o                         
 -16  23   3        266.37        186.99         8.89 o                         
 -13  23   3         24.02         33.12         4.99 o                         
 -10  23   3       5681.65       6064.91        59.14 o                         
  -7  23   3       4014.52       3895.88        59.93 o                         
  -4  23   3        696.47        693.75        29.14 o                         
  -1  23   3       1004.51        958.91        26.41 o                         
   2  23   3       3655.40       3997.77        45.94 o                         
   5  23   3        300.62        269.77        16.53 o                         
 -27  24   3        858.62        795.84        84.36 o                         
 -24  24   3       2351.66       2168.63        32.91 o                         
 -21  24   3        392.35        359.43        14.33 o                         
 -18  24   3        547.45        585.72        14.74 o                         
 -15  24   3       2036.37       1984.22        23.27 o                         
 -12  24   3         15.03         39.58         7.89 o                         
  -9  24   3        373.99        349.31        14.63 o                         
  -6  24   3      13316.08      13051.48       115.29 o                         
  -3  24   3        115.78        120.64        13.16 o                         
   0  24   3         14.82         22.21         9.07 o                         
   3  24   3        541.32        562.37        15.63 o                         
 -26  25   3        979.09        771.82        39.61 o                         
 -23  25   3        246.64        240.14        11.61 o                         
 -20  25   3         14.23          5.66         5.50 o                         
 -17  25   3        328.11        290.71        10.49 o                         
 -14  25   3        558.00        517.51        13.80 o                         
 -11  25   3        814.63        913.91        19.92 o                         
  -8  25   3       2235.58       2149.43        32.51 o                         
  -5  25   3        706.17        826.86        23.19 o                         
  -2  25   3        871.06        899.99        28.35 o                         
   1  25   3       1046.65       1098.56        26.42 o                         
 -25  26   3        905.18        946.75        34.67 o                         
 -22  26   3        330.30        335.76        13.19 o                         
 -19  26   3       3728.14       3632.66        47.19 o                         
 -16  26   3       1366.87       1186.66        22.83 o                         
 -13  26   3        734.67        574.23        15.30 o                         
 -10  26   3         31.66         39.37         5.48 o                         
  -7  26   3        755.36        587.39        17.10 o                         
  -4  26   3        181.22        184.19        10.62 o                         
  -1  26   3       1236.82       1257.19        28.43 o                         
 -24  27   3        176.17        100.12         8.47 o                         
 -21  27   3        125.56        121.60        10.53 o                         
 -18  27   3         53.54         58.71         6.72 o                         
 -15  27   3        698.33        667.06        15.20 o                         
 -12  27   3       2376.76       2369.44        33.72 o                         
  -9  27   3        135.09        134.26         9.95 o                         
  -6  27   3        558.46        521.81        16.24 o                         
  -3  27   3          5.63          8.78         5.85 o                         
 -23  28   3        657.01        569.17        17.77 o                         
 -20  28   3         30.89         23.06         5.92 o                         
 -17  28   3         94.54         91.91        15.52 o                         
 -14  28   3         42.28         26.57         5.75 o                         
 -11  28   3       1792.25       1936.15        39.62 o                         
  -8  28   3         10.07         11.99         8.67 o                         
  -5  28   3         14.81         19.83         5.34 o                         
 -22  29   3         10.62         12.90         7.26 o                         
 -19  29   3         42.73         46.96        11.29 o                         
 -16  29   3       2757.71       2871.71        66.32 o                         
 -13  29   3          2.84          2.94         5.62 o                         
 -10  29   3         31.91         29.97         4.82 o                         
  -7  29   3        824.55        838.71        31.65 o                         
 -21  30   3         81.55         52.21         8.67 o                         
 -18  30   3        218.62        185.84        15.92 o                         
 -15  30   3          0.61         20.96         7.86 o                         
 -12  30   3        530.90        463.13        15.67 o                         
  -9  30   3        841.68        804.85        28.42 o                         
 -17  31   3       1169.74       1040.89        30.64 o                         
  -1   1   4      21844.00      21394.63       248.29 o                         
  -3   2   4       5756.89       6088.44        76.34 o                         
   0   2   4        142.00        192.97        16.81 o                         
  -5   3   4      61242.23      65032.94       455.86 o                         
  -2   3   4      43565.25      44204.86       319.36 o                         
   1   3   4      20683.96      21921.17       174.82 o                         
  -7   4   4      16311.57      17714.35       185.24 o                         
  -4   4   4      18273.72      18501.79       199.93 o                         
  -1   4   4      12810.26      12679.81       202.99 o                         
   2   4   4      88175.90      92080.59       451.18 o                         
  -9   5   4      20077.48      22531.07       355.20 o                         
  -6   5   4        678.68        564.02        38.78 o                         
  -3   5   4       1080.28       1034.63        41.99 o                         
   0   5   4       1068.09       1169.37        52.48 o                         
   3   5   4      14084.46      15602.02       199.96 o                         
 -11   6   4      11126.52      11250.83       235.82 o                         
  -8   6   4       5106.35       6216.77       124.28 o                         
  -5   6   4       1070.12       1295.82        58.03 o                         
  -2   6   4      19912.31      19538.49       186.26 o                         
   1   6   4       1852.78       1911.06        70.60 o                         
   4   6   4      45887.54      49931.27       418.31 o                         
 -13   7   4        814.43        719.10        56.31 o                         
 -10   7   4       4270.57       4354.54       121.59 o                         
  -7   7   4       4182.62       3537.44        82.17 o                         
  -4   7   4       4655.12       4680.58        93.09 o                         
  -1   7   4       1646.84       1661.32        57.06 o                         
   2   7   4      62730.39      69935.09       888.49 o                         
   5   7   4        832.35        927.70        47.46 o                         
 -15   8   4      19447.19      18897.41       262.56 o                         
 -12   8   4       9169.03       9954.36       201.53 o                         
  -9   8   4       6730.87       7591.34       160.10 o                         
  -6   8   4        199.40        220.13        27.34 o                         
  -3   8   4      20354.13      20822.99       208.92 o                         
   0   8   4       3139.72       3316.31        83.00 o                         
   3   8   4       2276.02       2712.89        96.59 o                         
   6   8   4        204.06        227.59        29.06 o                         
 -17   9   4         36.43         74.36        11.40 o                         
 -14   9   4       2260.81       2289.85       103.52 o                         
 -11   9   4       3105.73       2441.39        98.94 o                         
  -8   9   4        221.59        466.41        42.18 o                         
  -5   9   4       1494.39       1520.63        59.11 o                         
  -2   9   4         94.78         76.51        14.97 o                         
   1   9   4       9221.57       9856.04       161.18 o                         
   4   9   4        957.02        964.96        56.37 o                         
   7   9   4         10.74         18.32         7.84 o                         
 -19  10   4       2484.36       2465.97        50.26 o                         
 -16  10   4       2554.55       2341.13        44.20 o                         
 -13  10   4       1300.59       1108.19        71.75 o                         
 -10  10   4        932.84       1204.49        69.16 o                         
  -7  10   4      27613.10      27049.88       280.60 o                         
  -4  10   4       1265.01        997.54        50.25 o                         
  -1  10   4      24752.22      24815.06       221.48 o                         
   2  10   4        443.83        513.72        45.92 o                         
   5  10   4       7103.14       7133.11       210.02 o                         
   8  10   4       3453.56       3539.08        48.48 o                         
 -21  11   4      12253.88      12185.81        83.64 o                         
 -18  11   4       3526.39       3465.61        61.59 o                         
 -15  11   4        149.83        121.31        27.62 o                         
 -12  11   4      12395.75      12784.86       239.21 o                         
  -9  11   4       6482.78       6911.86       166.25 o                         
  -6  11   4       6097.28       5601.67       122.45 o                         
  -3  11   4       4931.59       5018.41       115.56 o                         
   0  11   4       6557.60       7895.58       152.57 o                         
   3  11   4       6577.19       5982.31       162.22 o                         
   6  11   4       4210.11       4105.99        52.37 o                         
   9  11   4        840.99        837.60        45.54 o                         
 -23  12   4        256.11        267.37        13.11 o                         
 -20  12   4       1444.36       1313.97        39.10 o                         
 -17  12   4        123.67        135.97         9.67 o                         
 -14  12   4        761.67        584.66        55.77 o                         
 -11  12   4       3972.01       4146.30       138.43 o                         
  -8  12   4       6956.57       6336.36       160.90 o                         
  -5  12   4       4703.76       4850.57       118.10 o                         
  -2  12   4       5697.60       6176.01       132.78 o                         
   1  12   4        257.75        243.36        34.39 o                         
   4  12   4      13749.55      13819.09        88.01 o                         
   7  12   4      16171.79      15867.59       136.17 o                         
  10  12   4       1497.50       1520.36        35.38 o                         
 -25  13   4       3060.37       3165.88        39.00 o                         
 -22  13   4       2452.11       2390.11        36.53 o                         
 -19  13   4       1531.38       1564.18        43.51 o                         
 -16  13   4       4474.29       4132.12        36.04 o                         
 -13  13   4         60.49         67.70        33.40 o                         
 -10  13   4        952.75       1418.94        82.12 o                         
  -7  13   4        351.48        250.91        28.88 o                         
  -4  13   4         27.58         59.58        16.54 o                         
  -1  13   4       1560.11       1690.39        86.33 o                         
   2  13   4       3276.27       3105.04        38.29 o                         
   5  13   4      33928.48      33967.54       133.16 o                         
   8  13   4        398.05        366.76        18.55 o                         
  11  13   4       4461.40       4724.76        59.31 o                         
 -27  14   4        181.93        159.09        13.96 o                         
 -24  14   4         52.16         35.41         7.62 o                         
 -21  14   4        348.59        381.95        18.16 o                         
 -18  14   4       3399.30       3469.77        58.11 o                         
 -15  14   4         16.30         23.69         5.89 o                         
 -12  14   4       5628.77       5554.46       148.37 o                         
  -9  14   4       8688.35       8147.89       196.22 o                         
  -6  14   4       3268.24       3044.69       100.95 o                         
  -3  14   4      10669.55      11116.26       223.69 o                         
   0  14   4       3727.04       3472.54        47.14 o                         
   3  14   4       4124.76       4041.36        46.35 o                         
   6  14   4       2119.10       1934.80        52.89 o                         
   9  14   4        150.21        114.69        11.65 o                         
  12  14   4       1239.34       1168.26        27.47 o                         
 -29  15   4       4264.68       4518.07        54.35 o                         
 -26  15   4        357.29        366.28        15.67 o                         
 -23  15   4        922.25        847.73        25.84 o                         
 -20  15   4         64.77         73.38         9.55 o                         
 -17  15   4       7764.56       7543.51        66.42 o                         
 -14  15   4          2.53         15.25         4.01 o                         
 -11  15   4       9166.88       9937.80       229.73 o                         
  -8  15   4      10523.69      10661.36       228.05 o                         
  -5  15   4      10264.84      10225.54       190.56 o                         
  -2  15   4       4858.59       4386.13        53.37 o                         
   1  15   4       6639.18       5977.01        55.46 o                         
   4  15   4        442.32        438.54        16.40 o                         
   7  15   4        223.29        201.68        14.72 o                         
  10  15   4       1262.51       1241.89        30.12 o                         
  13  15   4        798.46        787.41        36.56 o                         
 -28  16   4        362.55        376.29        25.70 o                         
 -25  16   4       1227.72       1332.72        34.17 o                         
 -22  16   4       2439.88       2662.01        44.85 o                         
 -19  16   4       3976.75       3900.14        43.32 o                         
 -16  16   4        121.75        153.40         8.04 o                         
 -13  16   4       3670.35       3395.92        31.52 o                         
 -10  16   4         18.63         21.94         4.51 o                         
  -7  16   4        127.80        227.81        12.87 o                         
  -4  16   4        787.53        589.52        25.35 o                         
  -1  16   4        946.77        935.24        27.11 o                         
   2  16   4       4076.16       4277.96        49.26 o                         
   5  16   4       6536.85       6792.74        63.75 o                         
   8  16   4       4086.41       4376.31        57.78 o                         
  11  16   4        602.05        672.90        24.14 o                         
  14  16   4         17.62         44.56         6.65 o                         
 -30  17   4        295.66        258.27        11.68 o                         
 -27  17   4       1364.69       1360.73        31.14 o                         
 -24  17   4        556.37        517.49        19.66 o                         
 -21  17   4       7185.48       7031.30        63.36 o                         
 -18  17   4       7669.54       7516.86        65.07 o                         
 -15  17   4       4874.17       4689.27        37.88 o                         
 -12  17   4       1543.62       1554.43        20.17 o                         
  -9  17   4      13898.52      12983.89       139.72 o                         
  -6  17   4        448.89        337.12        13.87 o                         
  -3  17   4        504.63        522.83        18.91 o                         
   0  17   4        797.32        832.20        24.71 o                         
   3  17   4       9266.20       9518.80        86.20 o                         
   6  17   4        871.32        888.77        33.07 o                         
   9  17   4       3600.77       4007.98        61.21 o                         
  12  17   4        207.46        170.95        10.46 o                         
 -29  18   4          3.73         11.05         4.93 o                         
 -26  18   4        208.19        195.60        16.50 o                         
 -23  18   4         65.38         43.42         8.37 o                         
 -20  18   4       6506.07       6888.88        62.79 o                         
 -17  18   4       9499.00       9282.49        65.93 o                         
 -14  18   4      13916.31      13745.61        72.78 o                         
 -11  18   4       2629.46       2596.89        38.90 o                         
  -8  18   4         41.37         26.63         9.56 o                         
  -5  18   4       4093.24       3726.64        35.52 o                         
  -2  18   4        935.88       1006.90        44.67 o                         
   1  18   4        236.89        193.22        13.88 o                         
   4  18   4         61.77         66.33         9.52 o                         
   7  18   4        250.59        260.51        18.34 o                         
  10  18   4       2340.66       2431.10        34.36 o                         
 -28  19   4        118.07        143.55         7.30 o                         
 -25  19   4        273.62        219.47        12.82 o                         
 -22  19   4         45.12         67.66        10.21 o                         
 -19  19   4       1428.10       1494.65        26.82 o                         
 -16  19   4         32.53         51.16         6.08 o                         
 -13  19   4        313.72        330.86        10.77 o                         
 -10  19   4         52.22         49.63         5.98 o                         
  -7  19   4       2932.91       2882.49        35.32 o                         
  -4  19   4       2027.74       1919.57        34.59 o                         
  -1  19   4      11412.46      11660.27       103.40 o                         
   2  19   4        307.95        306.51        16.60 o                         
   5  19   4        322.29        314.24        15.48 o                         
   8  19   4        547.04        582.17        18.59 o                         
  11  19   4        276.53        256.23        25.60 o                         
 -27  20   4       2695.77       2483.66        72.44 o                         
 -24  20   4       2530.13       2590.58        54.36 o                         
 -21  20   4         63.75        100.06         7.96 o                         
 -18  20   4        284.79        284.45        12.59 o                         
 -15  20   4       2277.69       2252.67        25.89 o                         
 -12  20   4       4051.85       3976.01        48.91 o                         
  -9  20   4        520.09        566.52        23.33 o                         
  -6  20   4        246.85        255.01        11.27 o                         
  -3  20   4       2918.58       2926.82        41.63 o                         
   0  20   4       1572.74       1647.04        36.45 o                         
   3  20   4        303.86        350.70        24.90 o                         
   6  20   4          9.57         21.09         6.57 o                         
   9  20   4       2348.46       2366.37        29.36 o                         
 -29  21   4         59.31         27.57         4.82 o                         
 -26  21   4         14.19          8.98         5.06 o                         
 -23  21   4        458.90        509.87        26.82 o                         
 -20  21   4        259.49        221.60        11.02 o                         
 -17  21   4       3285.56       3394.96        40.30 o                         
 -14  21   4       4918.29       4553.89        38.95 o                         
 -11  21   4         56.33         52.88         6.39 o                         
  -8  21   4       2302.37       2141.11        35.96 o                         
  -5  21   4       5016.71       4918.12        47.45 o                         
  -2  21   4        596.48        648.30        23.40 o                         
   1  21   4       3871.02       4483.30        57.00 o                         
   4  21   4       1533.17       1657.39        38.72 o                         
   7  21   4         65.69         46.65         6.20 o                         
 -28  22   4         12.77         21.89         5.19 o                         
 -25  22   4       2133.16       2171.21        33.32 o                         
 -22  22   4        527.44        486.77        14.43 o                         
 -19  22   4       3069.29       2934.27        36.49 o                         
 -16  22   4        899.92        917.16        21.49 o                         
 -13  22   4      11659.64      11994.72        85.42 o                         
 -10  22   4        481.00        522.46        18.45 o                         
  -7  22   4       1829.48       1789.94        32.49 o                         
  -4  22   4          1.93         11.71         6.10 o                         
  -1  22   4        589.05        705.50        23.47 o                         
   2  22   4          2.39          7.15         6.78 o                         
   5  22   4       1823.98       1949.72        29.98 o                         
 -27  23   4       1178.67       1056.59        62.99 o                         
 -24  23   4        162.91        127.17         9.48 o                         
 -21  23   4       1815.23       1927.90        27.84 o                         
 -18  23   4        319.12        349.31        13.29 o                         
 -15  23   4       1033.98       1099.73        23.25 o                         
 -12  23   4        406.36        352.43        13.78 o                         
  -9  23   4       2066.34       1984.69        39.42 o                         
  -6  23   4        164.43        178.24        10.69 o                         
  -3  23   4       2787.04       3038.07        61.38 o                         
   0  23   4        517.85        480.30        25.08 o                         
   3  23   4        601.47        660.85        24.01 o                         
   6  23   4       3709.71       3677.36        53.41 o                         
 -26  24   4        884.15        876.93        34.87 o                         
 -23  24   4        797.34        806.58        21.62 o                         
 -20  24   4          2.33         14.15         5.27 o                         
 -17  24   4         60.23         93.61         7.73 o                         
 -14  24   4       2059.29       1931.13        29.74 o                         
 -11  24   4       1991.51       2085.15        30.79 o                         
  -8  24   4       4496.99       4551.14        43.23 o                         
  -5  24   4       2300.86       2467.88        50.87 o                         
  -2  24   4         24.37         50.76         9.78 o                         
   1  24   4        168.47        131.10        11.19 o                         
   4  24   4        181.89        177.38        13.91 o                         
 -25  25   4         30.34         27.56         5.80 o                         
 -22  25   4        906.17        815.95        17.98 o                         
 -19  25   4        136.59        158.76         8.65 o                         
 -16  25   4        353.78        328.59        11.19 o                         
 -13  25   4       4810.04       4749.30        44.55 o                         
 -10  25   4         92.58         66.50         7.04 o                         
  -7  25   4         20.19          3.80         6.87 o                         
  -4  25   4       1888.24       1888.42        41.31 o                         
  -1  25   4         69.93         74.84         9.04 o                         
   2  25   4        101.92        109.25        11.69 o                         
 -27  26   4        519.33        510.36        20.76 o                         
 -24  26   4       5942.41       5863.54        66.82 o                         
 -21  26   4        312.07        271.29        10.85 o                         
 -18  26   4       1512.65       1759.46        24.42 o                         
 -15  26   4         61.49         43.18         5.94 o                         
 -12  26   4        689.68        600.64        15.52 o                         
  -9  26   4       1192.79       1180.70        20.54 o                         
  -6  26   4         74.82        101.68         8.62 o                         
  -3  26   4          0.69          8.68         4.72 o                         
   0  26   4       1688.03       1773.02        29.14 o                         
 -26  27   4       1459.06       1506.91        34.47 o                         
 -23  27   4        243.77        220.15         9.16 o                         
 -20  27   4         26.61         32.62         4.60 o                         
 -17  27   4       3067.09       2812.02        49.70 o                         
 -14  27   4       1808.69       1931.90        25.26 o                         
 -11  27   4       2293.51       2230.20        26.49 o                         
  -8  27   4        140.22        112.98         7.47 o                         
  -5  27   4        393.29        357.31        10.95 o                         
  -2  27   4        609.82        556.68        17.64 o                         
 -22  28   4        571.27        505.56        16.56 o                         
 -19  28   4       1537.55       1406.69        28.85 o                         
 -16  28   4       1019.79        968.80        20.98 o                         
 -13  28   4          5.14         14.54         4.44 o                         
 -10  28   4         27.24         34.31         4.65 o                         
  -7  28   4          1.89          7.98         6.11 o                         
  -4  28   4        665.96        642.79        26.00 o                         
 -21  29   4         90.52        109.25        12.30 o                         
 -18  29   4       1229.06       1333.16        41.93 o                         
 -15  29   4         19.64         11.90         4.25 o                         
 -12  29   4        249.43        260.32        10.68 o                         
  -9  29   4       1651.82       1581.25       133.94 o                         
  -6  29   4       5609.69       5924.22        73.37 o                         
 -20  30   4       1222.39       1165.05        32.25 o                         
 -17  30   4          2.15          0.60         6.05 o                         
 -14  30   4        235.24        235.23        16.13 o                         
 -11  30   4        280.39        224.14        15.12 o                         
   0   1   5      18816.68      19371.93       215.00 o                         
  -2   2   5        643.46        671.33        26.12 o                         
   1   2   5       1112.17        767.71        30.57 o                         
  -4   3   5       1846.34       1557.51        68.95 o                         
  -1   3   5       5190.81       5283.11        84.55 o                         
   2   3   5         58.47        133.44        17.50 o                         
  -6   4   5       2069.55       2214.23        78.11 o                         
  -3   4   5      11782.51      12444.66       175.52 o                         
   0   4   5         29.92         31.81         9.68 o                         
   3   4   5      13382.91      14262.72       190.90 o                         
  -8   5   5       5042.71       4831.25       109.21 o                         
  -5   5   5        778.90       1070.84        48.64 o                         
  -2   5   5         66.77         54.02        15.20 o                         
   1   5   5       1111.14       1218.68        60.11 o                         
   4   5   5      35028.45      37710.05       376.48 o                         
 -10   6   5         44.81         29.73        22.56 o                         
  -7   6   5       1234.07       1499.70        60.52 o                         
  -4   6   5       6317.46       6060.37       115.81 o                         
  -1   6   5      43518.74      44522.64       460.55 o                         
   2   6   5        182.43         98.01        19.35 o                         
   5   6   5       1372.65       1537.30        68.50 o                         
 -12   7   5       1407.14       1165.87        85.70 o                         
  -9   7   5        104.60        109.86        21.96 o                         
  -6   7   5       7239.21       7262.63       130.36 o                         
  -3   7   5        377.59        394.62        33.29 o                         
   0   7   5       8871.62       9217.27       170.78 o                         
   3   7   5      20059.16      21009.70       311.95 o                         
   6   7   5        479.74        537.17        44.53 o                         
 -14   8   5       5935.67       6336.81       157.75 o                         
 -11   8   5      18061.15      18958.09       336.79 o                         
  -8   8   5       3030.91       3566.22       115.97 o                         
  -5   8   5        198.66        141.00        25.20 o                         
  -2   8   5       8480.07       8604.38       143.90 o                         
   1   8   5      53278.26      60238.21       567.70 o                         
   4   8   5      11829.26      11483.34       195.87 o                         
   7   8   5       1718.85       1624.73        31.06 o                         
 -16   9   5       1995.48       1944.89        34.97 o                         
 -13   9   5       2493.18       2646.74       116.67 o                         
 -10   9   5      12828.97      13180.52       234.81 o                         
  -7   9   5        106.25        209.87        30.85 o                         
  -4   9   5       2494.90       2514.90        78.65 o                         
  -1   9   5       3138.03       3196.86       105.50 o                         
   2   9   5      12668.06      13284.67       229.04 o                         
   5   9   5         78.76         39.42        21.33 o                         
   8   9   5        186.28        202.64        12.78 o                         
 -18  10   5         14.65         -5.62        31.90 o                         
 -15  10   5        858.90       1008.89        41.29 o                         
 -12  10   5        790.93        728.66        60.34 o                         
  -9  10   5       4158.12       3639.16       124.70 o                         
  -6  10   5      14733.80      15375.21       235.99 o                         
  -3  10   5      27489.52      29386.28       322.34 o                         
   0  10   5         96.92         52.36        16.25 o                         
   3  10   5       3186.60       2736.71       100.20 o                         
   6  10   5       6292.78       6184.29        64.22 o                         
   9  10   5       4277.38       4589.64        58.12 o                         
 -20  11   5       4704.92       4338.98        86.39 o                         
 -17  11   5       4529.57       4092.19        63.90 o                         
 -14  11   5         49.26         44.95        13.87 o                         
 -11  11   5       1329.34       1463.96        85.27 o                         
  -8  11   5        647.84        499.79        54.78 o                         
  -5  11   5        359.10        314.27        32.53 o                         
  -2  11   5       2248.60       2022.84        78.70 o                         
   1  11   5       2754.78       2646.55       108.32 o                         
   4  11   5       3558.32       3676.75        52.39 o                         
   7  11   5       4815.92       5094.55        60.74 o                         
  10  11   5       1109.96       1175.40        31.50 o                         
 -22  12   5        132.21        183.56        11.49 o                         
 -19  12   5       9644.59       9367.31       114.11 o                         
 -16  12   5       2747.22       2624.97        32.08 o                         
 -13  12   5       3006.88       2711.55        46.92 o                         
 -10  12   5       2152.58       2282.26       105.90 o                         
  -7  12   5        685.59        488.32        40.86 o                         
  -4  12   5        259.06        160.72        25.98 o                         
  -1  12   5      13942.60      15332.45       265.27 o                         
   2  12   5         33.33         45.51        18.17 o                         
   5  12   5        844.47        792.42        20.71 o                         
   8  12   5       2262.18       2237.33        43.19 o                         
  11  12   5         41.87         63.40         9.66 o                         
 -24  13   5       3341.88       3380.80        41.81 o                         
 -21  13   5       1629.26       1526.09        49.46 o                         
 -18  13   5        449.72        393.64        17.36 o                         
 -15  13   5       9682.95       8980.76        87.19 o                         
 -12  13   5        204.90        189.71        15.34 o                         
  -9  13   5       2227.93       2222.53       104.81 o                         
  -6  13   5       1221.23       1270.52        66.35 o                         
  -3  13   5       3211.64       3184.49       105.48 o                         
   0  13   5        254.82        314.85        16.57 o                         
   3  13   5       6198.55       6369.39        69.69 o                         
   6  13   5      13488.01      14118.43       103.96 o                         
   9  13   5        170.41        156.61        13.02 o                         
  12  13   5        227.07        240.42        13.98 o                         
 -26  14   5       1107.89       1108.93        32.32 o                         
 -23  14   5        522.71        485.18        22.29 o                         
 -20  14   5         53.81         66.74         8.95 o                         
 -17  14   5        690.87        652.00        28.04 o                         
 -14  14   5       5181.09       4996.60        51.29 o                         
 -11  14   5       2407.55       2016.32        27.61 o                         
  -8  14   5        388.54        443.00        48.03 o                         
  -5  14   5        234.36        214.78        28.71 o                         
  -2  14   5        821.82        821.84        19.84 o                         
   1  14   5       1143.62       1135.96        24.25 o                         
   4  14   5         85.09        104.77         9.46 o                         
   7  14   5         92.15         80.61        10.75 o                         
  10  14   5        304.33        317.20        16.41 o                         
  13  14   5       2110.53       2273.38        73.07 o                         
 -28  15   5        944.29        922.95        25.53 o                         
 -25  15   5        962.81       1022.51        25.34 o                         
 -22  15   5          5.10         23.10         8.83 o                         
 -19  15   5       4244.89       3829.69        45.96 o                         
 -16  15   5       1746.26       1830.93        34.63 o                         
 -13  15   5         35.22         41.69         6.79 o                         
 -10  15   5       5847.43       5608.85        59.33 o                         
  -7  15   5      49316.35      48634.40       316.35 o                         
  -4  15   5       2345.72       2032.44        27.92 o                         
  -1  15   5       2065.20       2094.37        32.22 o                         
   2  15   5        760.35        684.30        19.98 o                         
   5  15   5       8434.53       8471.12       102.84 o                         
   8  15   5        536.05        480.90        20.41 o                         
  11  15   5        193.00        190.42        14.25 o                         
  14  15   5         78.00         52.37         8.67 o                         
 -30  16   5       2023.03       1934.83        39.31 o                         
 -27  16   5       1071.94       1115.08        22.77 o                         
 -24  16   5          9.96          5.26         6.77 o                         
 -21  16   5        380.44        441.71        24.99 o                         
 -18  16   5        565.33        630.82        17.57 o                         
 -15  16   5         25.00         30.39         7.40 o                         
 -12  16   5         67.24         82.36         7.72 o                         
  -9  16   5      11009.97      11362.50        75.80 o                         
  -6  16   5         14.89         14.01        21.74 o                         
  -3  16   5       6964.62       6249.07        57.27 o                         
   0  16   5       1095.77        794.13        25.13 o                         
   3  16   5       3348.46       3309.19        44.67 o                         
   6  16   5        296.13        322.82        17.52 o                         
   9  16   5         37.30         42.14         9.78 o                         
  12  16   5         18.93         15.36         5.22 o                         
 -29  17   5        569.93        573.53        33.86 o                         
 -26  17   5       2718.88       2758.44        58.39 o                         
 -23  17   5       1161.68       1128.98        28.71 o                         
 -20  17   5      19260.90      18996.13       104.15 o                         
 -17  17   5       2339.34       2257.36        32.76 o                         
 -14  17   5        603.10        556.36        15.36 o                         
 -11  17   5        784.73        760.89        16.92 o                         
  -8  17   5       2724.17       2609.77        36.83 o                         
  -5  17   5       1097.57        999.67        20.72 o                         
  -2  17   5        606.56        491.48        28.66 o                         
   1  17   5        414.26        419.81        19.13 o                         
   4  17   5       2071.16       2119.85        40.43 o                         
   7  17   5       1991.72       2135.37        56.44 o                         
  10  17   5       3070.23       3327.19        49.58 o                         
  13  17   5        774.16        846.79        41.82 o                         
 -28  18   5       1109.41       1035.29        22.40 o                         
 -25  18   5        636.54        645.33        20.11 o                         
 -22  18   5        959.26       1025.98        27.49 o                         
 -19  18   5       8094.92       8129.81        61.11 o                         
 -16  18   5       7718.52       7825.12        55.68 o                         
 -13  18   5         68.41         59.94        15.39 o                         
 -10  18   5        663.60        639.58        21.59 o                         
  -7  18   5       1354.62       1338.50        24.61 o                         
  -4  18   5          3.22         15.31         5.50 o                         
  -1  18   5       2059.05       2164.30        48.05 o                         
   2  18   5         44.32         56.91         9.07 o                         
   5  18   5       4810.88       5088.43        74.41 o                         
   8  18   5          7.59          0.40         7.51 o                         
  11  18   5       7362.05       8030.35        66.08 o                         
 -27  19   5         11.60         18.78         4.00 o                         
 -24  19   5       4958.67       5185.17        96.55 o                         
 -21  19   5        319.45        348.14        19.03 o                         
 -18  19   5       1907.62       1843.87        29.80 o                         
 -15  19   5        113.42        122.08         8.37 o                         
 -12  19   5       4118.59       4269.01        60.94 o                         
  -9  19   5       1858.74       1786.80        38.97 o                         
  -6  19   5       2496.84       2634.06        36.29 o                         
  -3  19   5          0.51         -0.91         5.22 o                         
   0  19   5       4685.01       4742.45        70.74 o                         
   3  19   5       1658.55       1747.04        44.39 o                         
   6  19   5        804.40        865.26        28.93 o                         
   9  19   5         82.17        107.84         7.68 o                         
 -29  20   5        421.25        414.42        18.95 o                         
 -26  20   5          6.36          3.02         7.46 o                         
 -23  20   5        143.32        118.80        10.47 o                         
 -20  20   5       2665.23       2776.13        55.02 o                         
 -17  20   5       1618.91       1615.84        28.06 o                         
 -14  20   5          0.95          6.95         5.50 o                         
 -11  20   5        405.57        400.05        13.61 o                         
  -8  20   5      10661.86      10434.04        83.55 o                         
  -5  20   5        192.35        191.97        12.11 o                         
  -2  20   5        241.71        219.67        14.66 o                         
   1  20   5         42.58         22.19         7.59 o                         
   4  20   5         91.05         91.10        10.88 o                         
   7  20   5        767.22        766.12        23.30 o                         
 -28  21   5         62.95         64.35         5.35 o                         
 -25  21   5       1691.81       1640.28        29.11 o                         
 -22  21   5        495.59        473.31        14.15 o                         
 -19  21   5         65.20         74.43         8.80 o                         
 -16  21   5       1675.79       1775.88        26.92 o                         
 -13  21   5       2130.94       2156.90        29.75 o                         
 -10  21   5        126.44        147.04         9.67 o                         
  -7  21   5        640.85        507.64        15.65 o                         
  -4  21   5       9166.56       9838.33       103.48 o                         
  -1  21   5        879.85       1089.20        28.63 o                         
   2  21   5         30.65         46.07         7.44 o                         
   5  21   5         56.36         71.27         7.48 o                         
 -27  22   5        691.46        636.85        16.65 o                         
 -24  22   5         67.89         68.93         7.92 o                         
 -21  22   5       2344.07       2492.20        31.82 o                         
 -18  22   5       1674.16       1724.61        31.76 o                         
 -15  22   5          1.06         -1.95         6.85 o                         
 -12  22   5        784.54        784.21        18.16 o                         
  -9  22   5       1281.12       1285.25        28.40 o                         
  -6  22   5       1070.24       1306.39        27.64 o                         
  -3  22   5         82.85         57.12         8.54 o                         
   0  22   5       1962.71       2078.79        49.94 o                         
   3  22   5         93.06        116.73         8.70 o                         
   6  22   5       1146.87       1186.48        23.66 o                         
 -26  23   5         58.30         81.15         6.67 o                         
 -23  23   5        118.72        117.69         8.26 o                         
 -20  23   5       1386.39       1345.44        23.34 o                         
 -17  23   5        671.70        640.75        17.58 o                         
 -14  23   5         16.37         15.48         6.25 o                         
 -11  23   5         95.95         59.27         7.30 o                         
  -8  23   5       2163.19       2166.15        30.88 o                         
  -5  23   5        145.88        149.48        11.82 o                         
  -2  23   5       2467.59       2261.84        48.03 o                         
   1  23   5          4.95          5.77         4.91 o                         
   4  23   5        149.30        109.45        12.30 o                         
 -25  24   5        149.31        137.60         8.18 o                         
 -22  24   5         94.99        137.93         8.54 o                         
 -19  24   5         55.25         77.11         6.95 o                         
 -16  24   5        287.90        245.72        11.30 o                         
 -13  24   5       2348.77       2473.10        33.35 o                         
 -10  24   5       3748.04       3566.56        44.29 o                         
  -7  24   5       1400.68       1324.80        26.49 o                         
  -4  24   5          0.45          6.30         8.23 o                         
  -1  24   5        414.85        414.31        19.45 o                         
   2  24   5       1469.59       1488.31        98.16 o                         
 -27  25   5         61.72         72.56         8.67 o                         
 -24  25   5        985.13        912.47        19.53 o                         
 -21  25   5        686.11        643.25        14.50 o                         
 -18  25   5       5034.98       5207.45        58.15 o                         
 -15  25   5         18.69         24.48         4.87 o                         
 -12  25   5          5.77         15.91         5.62 o                         
  -9  25   5       1381.29       1393.06        31.14 o                         
  -6  25   5        341.72        409.86        16.15 o                         
  -3  25   5       1909.30       1860.84        31.23 o                         
   0  25   5       1408.91       1526.16        31.90 o                         
 -26  26   5        915.62        891.12        26.81 o                         
 -23  26   5         58.11         60.25         5.22 o                         
 -20  26   5        652.01        673.82        14.32 o                         
 -17  26   5       2849.97       3010.53        47.75 o                         
 -14  26   5        726.14        837.75        17.64 o                         
 -11  26   5       3510.45       3706.58        40.05 o                         
  -8  26   5        310.91        293.35        11.78 o                         
  -5  26   5       4520.62       4930.03        49.42 o                         
  -2  26   5       2246.21       2259.60        28.59 o                         
 -22  27   5       3280.92       3050.71        30.08 o                         
 -19  27   5        235.28        278.77         9.84 o                         
 -16  27   5         19.89         19.37         4.33 o                         
 -13  27   5        277.41        250.63        11.40 o                         
 -10  27   5        163.69        154.44         7.49 o                         
  -7  27   5        220.95        314.82        14.59 o                         
  -4  27   5        284.88        249.81         8.45 o                         
 -21  28   5        187.00        158.61        18.85 o                         
 -18  28   5       3352.72       3430.66        41.08 o                         
 -15  28   5          3.37          7.97         3.39 o                         
 -12  28   5        181.70        179.17         8.19 o                         
  -9  28   5        129.75         99.35         7.25 o                         
  -6  28   5        474.08        430.87        24.69 o                         
 -20  29   5         35.46         56.64         9.68 o                         
 -17  29   5        195.33        121.68        16.73 o                         
 -14  29   5       3774.18       3595.17        56.84 o                         
 -11  29   5        311.90        327.53        14.31 o                         
  -8  29   5       1002.78       1081.00        32.05 o                         
 -16  30   5          2.79          3.83         5.44 o                         
   0   0   6       8313.19       7594.26       334.60 o                         
   1   1   6      25278.20      26226.47       534.56 o                         
  -1   2   6       6272.93       6581.63        95.61 o                         
   2   2   6       8933.78       8955.14       137.24 o                         
  -3   3   6       1633.46       2005.75        77.32 o                         
   0   3   6       2330.94       1931.90        50.61 o                         
   3   3   6      14927.52      15702.41       207.36 o                         
  -5   4   6       3126.58       2742.73        80.71 o                         
  -2   4   6      10327.88      11286.28       186.66 o                         
   1   4   6       7851.80       8810.86       135.68 o                         
   4   4   6        379.63        284.10        32.82 o                         
  -7   5   6      17244.26      19165.13       222.79 o                         
  -4   5   6        276.98        181.64        31.64 o                         
  -1   5   6       5852.31       5903.91       139.08 o                         
   2   5   6      14436.27      16414.48       242.08 o                         
   5   5   6        607.44        745.22        66.15 o                         
  -9   6   6      10167.88      10481.22       197.27 o                         
  -6   6   6         66.53          2.02        16.67 o                         
  -3   6   6       2155.27       2418.37        90.50 o                         
   0   6   6      18631.18      20902.48       271.86 o                         
   3   6   6       2564.43       2552.82       114.44 o                         
   6   6   6       2231.74       2557.73       127.34 o                         
 -11   7   6       1127.83       1020.03        80.10 o                         
  -8   7   6       1161.61       1274.35        72.93 o                         
  -5   7   6       4373.73       4447.55       149.95 o                         
  -2   7   6      16277.45      17596.94       303.62 o                         
   1   7   6      17723.97      18696.97       268.54 o                         
   4   7   6        862.45        822.71        60.56 o                         
   7   7   6       4197.80       3712.18        48.08 o                         
 -13   8   6          0.78         18.98        13.66 o                         
 -10   8   6      21195.92      21836.86       317.37 o                         
  -7   8   6         14.52         20.59        18.36 o                         
  -4   8   6       3080.03       3281.18       109.51 o                         
  -1   8   6      18888.92      19128.31       270.85 o                         
   2   8   6        381.31        289.99        54.03 o                         
   5   8   6        494.66        334.38        18.24 o                         
   8   8   6          5.41         -1.42        13.43 o                         
 -15   9   6       6822.17       6615.38        69.36 o                         
 -12   9   6       1462.58       1423.77       102.95 o                         
  -9   9   6       1604.12       1901.07        94.63 o                         
  -6   9   6       2749.97       2537.80       103.81 o                         
  -3   9   6       3299.78       3751.61       145.66 o                         
   0   9   6         57.37         27.15        15.01 o                         
   3   9   6       3430.90       3335.18       114.85 o                         
   6   9   6        632.15        626.30        20.78 o                         
   9   9   6       4191.38       4136.86        55.12 o                         
 -17  10   6       1404.70       1338.51        40.18 o                         
 -14  10   6       9113.68       8714.29        84.35 o                         
 -11  10   6       1748.64       1635.05        91.99 o                         
  -8  10   6       5281.19       4983.85       152.63 o                         
  -5  10   6       2346.84       2155.73        96.73 o                         
  -2  10   6      53335.71      54955.45       494.41 o                         
   1  10   6         58.93         56.99        21.45 o                         
   4  10   6       5597.64       5708.25        93.84 o                         
   7  10   6       1281.05       1078.15        29.27 o                         
  10  10   6       2580.12       2727.35        47.12 o                         
 -19  11   6        359.00        424.15        19.27 o                         
 -16  11   6       1239.21       1311.96        25.57 o                         
 -13  11   6        210.15        244.23        11.47 o                         
 -10  11   6       8988.24       8608.64       221.26 o                         
  -7  11   6       3437.50       3353.45       108.52 o                         
  -4  11   6        768.21        636.02        48.45 o                         
  -1  11   6       1416.79       1125.20        75.89 o                         
   2  11   6         17.33         45.10         9.60 o                         
   5  11   6       1626.01       1538.71        50.20 o                         
   8  11   6        177.36        174.37        13.50 o                         
  11  11   6        121.62        117.83        11.70 o                         
 -21  12   6        323.25        382.04        15.32 o                         
 -18  12   6        861.62        987.91        24.23 o                         
 -15  12   6       1236.68       1181.70        23.92 o                         
 -12  12   6        129.69         81.73         6.00 o                         
  -9  12   6       1530.58       1380.80        85.10 o                         
  -6  12   6       9696.96      10792.96       199.29 o                         
  -3  12   6          3.18         13.45        26.84 o                         
   0  12   6      22955.43      22181.50       184.95 o                         
   3  12   6          2.33         27.50         5.08 o                         
   6  12   6       6333.47       6189.66        68.57 o                         
   9  12   6       1221.15       1271.12        32.67 o                         
  12  12   6          4.25         15.57         6.50 o                         
 -23  13   6       1670.53       1649.25        40.56 o                         
 -20  13   6       9117.68       9292.92        83.93 o                         
 -17  13   6       1263.58       1050.64        38.12 o                         
 -14  13   6       2694.27       2496.20        29.76 o                         
 -11  13   6        172.01        189.44        11.14 o                         
  -8  13   6      10687.33      10428.70       134.82 o                         
  -5  13   6       1880.77       1870.36        33.86 o                         
  -2  13   6       5026.58       4663.67        50.31 o                         
   1  13   6       1536.78       1522.39        29.87 o                         
   4  13   6      14104.82      14035.94        87.87 o                         
   7  13   6        415.73        411.65        19.52 o                         
  10  13   6         12.33         10.62         7.05 o                         
  13  13   6       1159.09       1146.20        40.41 o                         
 -25  14   6       1363.59       1472.59        36.80 o                         
 -22  14   6       3211.52       3201.03        47.91 o                         
 -19  14   6      15754.57      16019.52       106.88 o                         
 -16  14   6       5902.76       5785.47        58.30 o                         
 -13  14   6        989.20        849.74        17.76 o                         
 -10  14   6        296.22        256.01        10.02 o                         
  -7  14   6       3536.09       3554.11        38.14 o                         
  -4  14   6       4498.44       4216.94        39.76 o                         
  -1  14   6       2818.92       2870.24        36.45 o                         
   2  14   6        543.15        437.03        14.48 o                         
   5  14   6        117.23        130.38        10.09 o                         
   8  14   6       5576.90       6038.92        68.48 o                         
  11  14   6        409.83        434.70        16.97 o                         
  14  14   6        137.35        156.68        10.58 o                         
 -27  15   6       1119.49       1137.00        28.14 o                         
 -24  15   6        471.45        428.46        17.88 o                         
 -21  15   6         69.49         42.55        13.91 o                         
 -18  15   6         15.57          5.89         5.70 o                         
 -15  15   6       6573.63       6496.06        52.09 o                         
 -12  15   6       9394.26       9276.69        62.85 o                         
  -9  15   6      11267.31      11083.58       112.90 o                         
  -6  15   6       1373.03       1446.00        28.58 o                         
  -3  15   6      11553.03      11183.91        85.19 o                         
   0  15   6       1659.26       1780.36        34.45 o                         
   3  15   6         80.33         92.35         9.15 o                         
   6  15   6        634.95        688.38        24.37 o                         
   9  15   6         15.19         11.47         6.67 o                         
  12  15   6       1402.03       1445.63        29.85 o                         
 -29  16   6       1488.54       1347.45        24.13 o                         
 -26  16   6         31.89         22.21         5.98 o                         
 -23  16   6          6.23         -5.88         6.93 o                         
 -20  16   6          3.78         -0.03         5.85 o                         
 -17  16   6       2105.78       2115.37        31.81 o                         
 -14  16   6       2865.45       2881.55        33.09 o                         
 -11  16   6       2895.00       2904.73        38.12 o                         
  -8  16   6       1771.29       1907.49        28.95 o                         
  -5  16   6      11406.82      11006.00        99.35 o                         
  -2  16   6       1235.72       1311.90        27.29 o                         
   1  16   6        118.64         49.84         7.34 o                         
   4  16   6        579.96        564.25        18.88 o                         
   7  16   6        540.05        529.71        20.52 o                         
  10  16   6        626.89        640.64        22.68 o                         
  13  16   6       1108.43       1038.95        33.56 o                         
 -28  17   6       2470.28       2523.62        29.67 o                         
 -25  17   6       3555.48       3773.17        44.80 o                         
 -22  17   6        386.22        331.29        16.45 o                         
 -19  17   6       2775.40       2807.17        35.92 o                         
 -16  17   6       5712.99       5955.31        49.00 o                         
 -13  17   6       2411.85       2357.13        30.24 o                         
 -10  17   6       1762.45       1704.56        25.51 o                         
  -7  17   6        464.54        397.72        14.06 o                         
  -4  17   6         37.86         39.42         5.96 o                         
  -1  17   6       3762.09       3944.23        56.21 o                         
   2  17   6        911.76        838.02        26.96 o                         
   5  17   6       1398.39       1430.75        40.08 o                         
   8  17   6       1891.92       1882.73        40.22 o                         
  11  17   6        485.15        424.96        12.62 o                         
 -27  18   6        838.55        836.52        15.65 o                         
 -24  18   6       3315.57       3460.11        53.98 o                         
 -21  18   6       8098.37       8295.64        65.72 o                         
 -18  18   6        297.98        256.96        12.07 o                         
 -15  18   6        523.77        537.61        15.36 o                         
 -12  18   6        365.13        348.72        24.32 o                         
  -9  18   6         27.00         36.45         6.87 o                         
  -6  18   6        166.48        156.69         9.64 o                         
  -3  18   6        840.15        789.16        24.41 o                         
   0  18   6        889.65        868.82        27.10 o                         
   3  18   6       2398.80       2388.11        41.52 o                         
   6  18   6        737.74        815.43        27.96 o                         
   9  18   6        117.21         94.14         8.90 o                         
 -26  19   6        407.28        380.42        13.56 o                         
 -23  19   6       3341.78       3311.71        64.42 o                         
 -20  19   6       5840.21       6245.15        58.46 o                         
 -17  19   6        143.95        150.21         8.96 o                         
 -14  19   6       2325.65       2242.99        30.65 o                         
 -11  19   6       8083.89       7952.92        56.97 o                         
  -8  19   6        637.65        642.96        18.05 o                         
  -5  19   6        946.93        810.67        19.67 o                         
  -2  19   6         96.17         75.89         9.50 o                         
   1  19   6          8.48         20.05         7.10 o                         
   4  19   6          5.88         24.52         6.23 o                         
   7  19   6       2737.58       3167.70        46.98 o                         
 -28  20   6         58.49         44.37         5.55 o                         
 -25  20   6        111.78         99.34         8.42 o                         
 -22  20   6         40.07         44.10         5.72 o                         
 -19  20   6       2075.70       2205.69        44.55 o                         
 -16  20   6        616.45        628.85        16.55 o                         
 -13  20   6       6926.15       7235.09        54.52 o                         
 -10  20   6       2543.65       2524.71        32.25 o                         
  -7  20   6       1437.05       1372.87        25.60 o                         
  -4  20   6       1755.14       1745.40        32.27 o                         
  -1  20   6         94.85        108.11        10.55 o                         
   2  20   6        584.23        555.48        19.54 o                         
   5  20   6          0.56          3.42         6.20 o                         
   8  20   6        624.37        500.35        27.92 o                         
 -27  21   6          4.57          5.08         6.36 o                         
 -24  21   6        536.26        536.90        20.30 o                         
 -21  21   6          0.28          5.18         5.25 o                         
 -18  21   6        563.70        627.75        17.28 o                         
 -15  21   6        325.31        332.12        12.44 o                         
 -12  21   6       9906.26      10100.14        63.85 o                         
  -9  21   6       2224.12       2204.12        32.54 o                         
  -6  21   6       1829.94       2024.48        34.82 o                         
  -3  21   6       2164.55       2432.98        42.55 o                         
   0  21   6       1692.08       1813.30        44.00 o                         
   3  21   6          0.40          7.17         4.97 o                         
   6  21   6         27.63         10.15         4.53 o                         
 -26  22   6       1724.76       1778.97        30.35 o                         
 -23  22   6        318.58        336.80        14.06 o                         
 -20  22   6        798.90        875.78        21.73 o                         
 -17  22   6       1721.04       1844.91        29.15 o                         
 -14  22   6        869.68        819.08        18.32 o                         
 -11  22   6        306.58        359.72        12.87 o                         
  -8  22   6        818.74        683.86        17.03 o                         
  -5  22   6         17.77         28.83         6.19 o                         
  -2  22   6       2622.72       2916.94        58.86 o                         
   1  22   6        819.27        918.24        22.09 o                         
   4  22   6        252.95        319.30        27.92 o                         
 -25  23   6       1896.28       2029.56        27.63 o                         
 -22  23   6        270.23        310.22        10.45 o                         
 -19  23   6       3758.24       4114.38        44.50 o                         
 -16  23   6         22.29         21.99         6.37 o                         
 -13  23   6        415.34        382.64        16.96 o                         
 -10  23   6         30.31         32.94         6.71 o                         
  -7  23   6       1007.24       1078.50        21.41 o                         
  -4  23   6         23.19         28.56         8.72 o                         
  -1  23   6        101.82        136.96        12.33 o                         
   2  23   6        771.09        697.22        67.93 o                         
 -24  24   6         75.34         70.38         6.27 o                         
 -21  24   6       1953.93       2023.34        25.22 o                         
 -18  24   6       1119.01       1125.53        23.44 o                         
 -15  24   6        150.99        146.24         9.93 o                         
 -12  24   6          5.87         13.87         5.85 o                         
  -9  24   6        265.02        283.39        11.81 o                         
  -6  24   6         30.19         39.43         5.16 o                         
  -3  24   6        576.91        536.01        26.91 o                         
   0  24   6        392.19        384.45        16.03 o                         
 -23  25   6       1455.98       1280.22        21.49 o                         
 -20  25   6       3890.19       3907.05        33.99 o                         
 -17  25   6        289.31        314.29        10.16 o                         
 -14  25   6        972.59       1018.31        20.74 o                         
 -11  25   6        674.15        590.83        15.43 o                         
  -8  25   6       1124.52       1036.38        21.68 o                         
  -5  25   6       3701.84       3983.85        87.05 o                         
  -2  25   6        117.74        122.95        11.12 o                         
 -22  26   6        261.87        254.85        10.38 o                         
 -19  26   6         35.48         45.47         4.83 o                         
 -16  26   6       2225.12       2063.30        27.26 o                         
 -13  26   6         79.98         86.48         6.76 o                         
 -10  26   6         86.82        102.90         6.83 o                         
  -7  26   6       1799.25       1951.16        30.98 o                         
  -4  26   6        744.22        779.04        15.18 o                         
 -21  27   6        364.28        320.48        10.16 o                         
 -18  27   6        179.16        161.19         7.26 o                         
 -15  27   6        476.67        465.78        14.80 o                         
 -12  27   6       1048.93       1191.10        18.06 o                         
  -9  27   6        530.65        516.59        13.14 o                         
  -6  27   6          1.76          0.40         6.13 o                         
 -20  28   6          1.75         14.71         7.05 o                         
 -17  28   6         12.37         15.00         5.92 o                         
 -14  28   6       3354.81       3282.18        26.56 o                         
 -11  28   6         41.41         27.27         4.05 o                         
  -8  28   6       1749.19       1575.81        28.17 o                         
 -16  29   6       1111.22       1106.19        32.86 o                         
  -1   1   7        327.38        215.71        22.29 o                         
  -3   2   7      17069.67      18397.38       222.83 o                         
   0   2   7      10737.42      11993.38       202.23 o                         
  -5   3   7       6462.37       7260.08       148.37 o                         
  -2   3   7       8771.16       8203.10       139.46 o                         
   1   3   7       2295.97       2004.54        87.03 o                         
  -7   4   7      22416.91      23946.68       313.85 o                         
  -4   4   7       5003.72       5447.82       120.17 o                         
  -1   4   7      11470.78      12593.85       216.00 o                         
   2   4   7       9994.52      10137.53       225.27 o                         
  -9   5   7       4803.04       4538.52       166.65 o                         
  -6   5   7        454.06        488.25        39.15 o                         
  -3   5   7        814.59        587.60        39.95 o                         
   0   5   7         90.89         68.26        20.11 o                         
   3   5   7        972.29        782.86        83.71 o                         
 -11   6   7         24.95         59.48        25.01 o                         
  -8   6   7       2269.00       2138.00        93.44 o                         
  -5   6   7        999.66        757.48        55.11 o                         
  -2   6   7        250.42        182.45        27.76 o                         
   1   6   7       1465.12       1382.49        77.76 o                         
   4   6   7        114.49        135.41        33.28 o                         
 -13   7   7       1926.41       1928.34        27.35 o                         
 -10   7   7        260.80        174.14        36.10 o                         
  -7   7   7      25762.39      27221.54       402.58 o                         
  -4   7   7       1023.08        856.04        70.95 o                         
  -1   7   7       1161.76       1164.16        72.40 o                         
   2   7   7       3254.72       3404.60       142.54 o                         
   5   7   7       5284.27       5090.22        86.69 o                         
 -15   8   7       5401.65       5421.25        54.33 o                         
 -12   8   7       1069.07        904.61        19.07 o                         
  -9   8   7          5.60         80.35        26.87 o                         
  -6   8   7        146.97        113.26        29.80 o                         
  -3   8   7       5511.76       5044.41       175.39 o                         
   0   8   7      10287.23       9750.83       212.77 o                         
   3   8   7        682.47        692.90        34.78 o                         
   6   8   7         62.91         69.73        10.80 o                         
 -17   9   7         90.70         86.75        10.35 o                         
 -14   9   7        907.68        820.61        17.37 o                         
 -11   9   7       2989.48       2858.67        35.03 o                         
  -8   9   7        432.86        378.27        53.46 o                         
  -5   9   7        287.54        285.25        64.24 o                         
  -2   9   7          7.27         59.57        22.21 o                         
   1   9   7      13622.85      13891.92       137.04 o                         
   4   9   7        597.37        470.88        12.82 o                         
   7   9   7       1398.62       1214.87        29.86 o                         
 -19  10   7       1547.88       1647.86        36.33 o                         
 -16  10   7       6433.17       6086.36        78.48 o                         
 -13  10   7       6494.56       6388.28        65.30 o                         
 -10  10   7       1019.93        909.27        17.77 o                         
  -7  10   7       2814.53       2585.81       135.98 o                         
  -4  10   7         22.75         36.79        24.91 o                         
  -1  10   7       2729.95       2513.30        39.79 o                         
   2  10   7       2661.53       2694.71        60.47 o                         
   5  10   7       1139.69       1173.66        32.23 o                         
   8  10   7       2406.41       2489.14        44.89 o                         
 -21  11   7        482.89        591.46        21.92 o                         
 -18  11   7       5428.78       4982.28        62.83 o                         
 -15  11   7        284.30        235.64        16.49 o                         
 -12  11   7        360.95        428.99        12.74 o                         
  -9  11   7       7570.27       7353.88        49.39 o                         
  -6  11   7       6073.29       5599.28        49.10 o                         
  -3  11   7       1975.53       1791.35        27.08 o                         
   0  11   7        763.41        730.73        16.08 o                         
   3  11   7         42.70         66.82         6.54 o                         
   6  11   7       1472.93       1430.08        34.13 o                         
   9  11   7       1307.41       1280.39        32.11 o                         
 -23  12   7         45.07         66.47         8.81 o                         
 -20  12   7        100.16        163.26        12.89 o                         
 -17  12   7       2469.78       2389.03        40.75 o                         
 -14  12   7        158.74        185.10        10.67 o                         
 -11  12   7          1.44          9.14         4.34 o                         
  -8  12   7      25604.21      26305.19        90.52 o                         
  -5  12   7      17757.51      18043.61       107.32 o                         
  -2  12   7       1042.64        968.03        18.98 o                         
   1  12   7        934.92        961.33        21.12 o                         
   4  12   7       9250.63       8811.49        95.09 o                         
   7  12   7        446.52        317.22        16.96 o                         
  10  12   7       1570.51       1695.22        35.12 o                         
 -25  13   7       1665.41       1748.66        44.40 o                         
 -22  13   7       1440.41       1550.38        32.26 o                         
 -19  13   7       8846.53       8539.02        76.79 o                         
 -16  13   7       1861.34       1737.09        29.94 o                         
 -13  13   7       5848.30       5658.96        48.03 o                         
 -10  13   7        405.35        280.21        12.87 o                         
  -7  13   7       1823.41       1735.58        28.37 o                         
  -4  13   7         55.95         34.98         5.63 o                         
  -1  13   7      18142.66      17618.72       167.39 o                         
   2  13   7       2742.41       2777.82        39.82 o                         
   5  13   7        792.99        880.34        37.98 o                         
   8  13   7       3173.15       3287.24        52.52 o                         
  11  13   7          3.18         11.02         5.94 o                         
 -27  14   7        907.47        939.90        31.65 o                         
 -24  14   7          6.17         15.28         6.80 o                         
 -21  14   7        945.08        981.75        33.38 o                         
 -18  14   7       1764.51       1597.15        30.00 o                         
 -15  14   7       2130.95       2151.39        46.88 o                         
 -12  14   7         92.51        102.38         9.76 o                         
  -9  14   7         20.86         52.67         6.10 o                         
  -6  14   7         12.17         13.26         6.49 o                         
  -3  14   7       8271.64       8136.74        61.37 o                         
   0  14   7       1641.11       1613.63        25.36 o                         
   3  14   7       4934.64       5177.44        50.68 o                         
   6  14   7        288.24        299.10        16.55 o                         
   9  14   7       5925.11       6302.81        63.77 o                         
  12  14   7       2883.36       3094.33        70.85 o                         
 -26  15   7       3023.58       3069.45        45.04 o                         
 -23  15   7          5.01         13.58         6.86 o                         
 -20  15   7       8695.73       8932.31        77.02 o                         
 -17  15   7        822.06        813.63        18.72 o                         
 -14  15   7       5688.52       5528.46        49.52 o                         
 -11  15   7        432.47        407.84        18.09 o                         
  -8  15   7        227.41        177.52        10.73 o                         
  -5  15   7       4745.83       4189.71        76.26 o                         
  -2  15   7       2834.53       2741.84        35.15 o                         
   1  15   7       3323.65       3335.62        45.03 o                         
   4  15   7       1240.58       1160.91        25.89 o                         
   7  15   7        203.56        267.22        14.71 o                         
  10  15   7         65.04         55.16         8.55 o                         
  13  15   7        498.13        399.91        13.80 o                         
 -28  16   7         24.74          9.11         7.86 o                         
 -25  16   7          5.22          4.03         5.56 o                         
 -22  16   7        417.28        469.70        18.34 o                         
 -19  16   7         30.86         71.07         7.19 o                         
 -16  16   7       3309.17       3238.00        36.25 o                         
 -13  16   7       2415.96       2299.32        30.88 o                         
 -10  16   7      15641.51      15447.53        77.50 o                         
  -7  16   7       5404.40       5539.49        62.85 o                         
  -4  16   7       1927.77       2043.52        31.18 o                         
  -1  16   7        692.10        693.50        20.91 o                         
   2  16   7        557.97        525.08        18.00 o                         
   5  16   7          8.92         14.25         6.75 o                         
   8  16   7        164.24        169.23        13.37 o                         
  11  16   7        933.26        808.38        19.85 o                         
 -27  17   7        530.59        477.88        16.28 o                         
 -24  17   7        197.99        184.42        11.00 o                         
 -21  17   7       6492.50       6795.68       132.93 o                         
 -18  17   7        248.15        270.17        12.06 o                         
 -15  17   7        187.21        185.06        10.00 o                         
 -12  17   7        616.88        608.12        16.70 o                         
  -9  17   7       2686.63       2701.73        33.39 o                         
  -6  17   7       1205.14       1300.05        25.88 o                         
  -3  17   7          9.29         14.61         5.39 o                         
   0  17   7       3068.59       2812.73        50.67 o                         
   3  17   7         25.85          5.50         6.92 o                         
   6  17   7        384.93        340.34        18.28 o                         
   9  17   7        697.38        678.91        20.58 o                         
 -26  18   7        861.53        790.89        17.25 o                         
 -23  18   7       1618.35       1649.62        30.70 o                         
 -20  18   7        992.73        915.09        19.62 o                         
 -17  18   7        460.56        465.93        14.31 o                         
 -14  18   7        628.47        620.59        16.68 o                         
 -11  18   7       1715.97       1793.76        27.68 o                         
  -8  18   7        167.25        164.78        10.27 o                         
  -5  18   7       1115.25       1087.52        23.39 o                         
  -2  18   7       1073.50       1079.24        25.76 o                         
   1  18   7        262.24        304.19        20.45 o                         
   4  18   7        699.97        730.05        26.57 o                         
   7  18   7        419.13        385.62        35.68 o                         
  10  18   7        195.20        155.61        12.70 o                         
 -25  19   7         16.23          2.85         4.55 o                         
 -22  19   7         85.16         77.53         8.81 o                         
 -19  19   7       3469.95       3719.30        39.33 o                         
 -16  19   7       1704.73       1737.24        26.43 o                         
 -13  19   7         40.07         40.39         6.47 o                         
 -10  19   7       1504.26       1522.91        25.45 o                         
  -7  19   7        360.77        331.77        13.54 o                         
  -4  19   7       3764.53       3612.22        53.79 o                         
  -1  19   7        160.85        219.61        13.70 o                         
   2  19   7       1950.98       1883.83        67.73 o                         
   5  19   7       1793.48       1896.40        37.19 o                         
   8  19   7       1573.57       1789.14        70.55 o                         
 -27  20   7        963.39        899.26        19.73 o                         
 -24  20   7       2878.09       3109.36        37.63 o                         
 -21  20   7          1.80         13.80         5.29 o                         
 -18  20   7       3235.79       3295.53        34.29 o                         
 -15  20   7       9205.61       9494.99        60.76 o                         
 -12  20   7       2550.03       2711.18        33.34 o                         
  -9  20   7        193.72        153.19         9.32 o                         
  -6  20   7          7.47          0.85         5.09 o                         
  -3  20   7        178.06        206.16        11.42 o                         
   0  20   7       2186.13       2475.28        52.03 o                         
   3  20   7          3.27          4.77         6.48 o                         
   6  20   7        414.95        401.53        53.31 o                         
 -26  21   7        291.50        276.60        10.84 o                         
 -23  21   7       3083.93       3438.72        40.55 o                         
 -20  21   7        174.23        119.32        14.02 o                         
 -17  21   7          0.73          3.42         5.17 o                         
 -14  21   7       2498.17       2539.52        31.54 o                         
 -11  21   7       1722.88       1744.34        26.41 o                         
  -8  21   7        124.17        117.52         7.35 o                         
  -5  21   7        706.52        717.89        20.36 o                         
  -2  21   7        360.01        398.28        21.87 o                         
   1  21   7         37.74         43.95        10.58 o                         
   4  21   7       3108.58       3357.28        65.11 o                         
 -25  22   7        508.66        505.92        13.42 o                         
 -22  22   7        343.55        365.14        10.73 o                         
 -19  22   7       5305.62       6023.99        52.92 o                         
 -16  22   7        340.15        328.69        11.61 o                         
 -13  22   7          4.05         10.83         5.41 o                         
 -10  22   7       5204.58       5455.67        44.50 o                         
  -7  22   7       1632.46       1762.77        26.83 o                         
  -4  22   7        294.30        305.70        15.98 o                         
  -1  22   7        126.21        165.38        13.47 o                         
   2  22   7          2.97         17.30         5.47 o                         
 -24  23   7       3228.47       3403.28        39.35 o                         
 -21  23   7        137.69        140.67         7.32 o                         
 -18  23   7        109.09        100.53         7.35 o                         
 -15  23   7        347.73        392.60        13.51 o                         
 -12  23   7        798.16        817.96        19.14 o                         
  -9  23   7       3095.26       3537.26        38.17 o                         
  -6  23   7        218.76        235.14         9.13 o                         
  -3  23   7       1335.21       1299.11        34.05 o                         
   0  23   7        250.25        227.18        12.93 o                         
   3  23   7       1186.43       1178.15        30.84 o                         
 -23  24   7          9.52         -0.07         4.03 o                         
 -20  24   7       4097.16       4445.10        43.56 o                         
 -17  24   7         13.01         10.55         4.76 o                         
 -14  24   7        182.25        229.88        10.31 o                         
 -11  24   7        514.92        544.90        15.12 o                         
  -8  24   7         18.35         29.40         5.18 o                         
  -5  24   7        928.83       1015.26        20.48 o                         
  -2  24   7          0.28          8.38         5.50 o                         
   1  24   7        594.66        614.34        18.63 o                         
 -22  25   7        294.49        272.37         8.75 o                         
 -19  25   7         94.76         96.28         6.22 o                         
 -16  25   7       1368.25       1416.14        31.50 o                         
 -13  25   7          0.88          1.68         4.98 o                         
 -10  25   7        456.07        445.49        12.52 o                         
  -7  25   7        502.06        473.59        10.49 o                         
  -4  25   7        262.39        236.03         8.99 o                         
  -1  25   7       2066.23       2234.36        43.54 o                         
 -21  26   7          8.67          8.60         2.99 o                         
 -18  26   7          9.20         13.53         3.82 o                         
 -15  26   7        232.93        176.82         7.96 o                         
 -12  26   7       8157.68       8887.89        78.91 o                         
  -9  26   7        156.84        218.39         8.03 o                         
  -6  26   7          3.09          1.80         4.36 o                         
  -3  26   7       1044.30       1079.99        30.03 o                         
 -20  27   7         47.64         47.65         4.60 o                         
 -17  27   7          6.13         13.71         4.22 o                         
 -14  27   7       1770.76       1602.75        21.30 o                         
 -11  27   7        177.44        173.45         6.70 o                         
  -8  27   7       4365.92       4663.44        39.08 o                         
 -16  28   7          7.62          7.28         4.45 o                         
 -13  28   7         55.47         34.90         6.21 o                         
 -10  28   7         13.59         20.20         5.13 o                         
   0   1   8       1354.64       1398.58       121.57 o                         
  -2   2   8        849.05        842.54        99.48 o                         
   1   2   8       3747.59       3666.53       137.05 o                         
  -4   3   8       1480.42       1096.14        67.85 o                         
  -1   3   8       1812.86       1618.24        82.46 o                         
   2   3   8       3278.11       2760.39       123.98 o                         
  -6   4   8          2.91         -4.91        21.53 o                         
  -3   4   8      22658.83      23031.73       356.72 o                         
   0   4   8         40.74         44.43        20.45 o                         
   3   4   8       3371.05       2713.38        66.03 o                         
  -8   5   8      18701.86      17926.97       150.15 o                         
  -5   5   8       7574.02       6689.76       171.47 o                         
  -2   5   8       3445.82       3699.86       130.65 o                         
   1   5   8       1266.38       1202.98        85.08 o                         
   4   5   8       1863.16       1757.12        32.98 o                         
 -10   6   8         33.46         25.16         6.60 o                         
  -7   6   8        158.08        177.51        14.21 o                         
  -4   6   8       2156.63       1749.84        90.47 o                         
  -1   6   8       1907.29       2026.51        98.85 o                         
   2   6   8       4366.16       3978.23        51.27 o                         
   5   6   8        576.07        592.55        20.70 o                         
 -12   7   8      15590.72      15920.35        79.86 o                         
  -9   7   8       2392.63       2388.15        28.57 o                         
  -6   7   8        334.89        330.73        14.27 o                         
  -3   7   8        716.32        620.82        21.08 o                         
   0   7   8       6459.54       6420.70        56.71 o                         
   3   7   8         15.55          8.04         3.97 o                         
   6   7   8       2323.64       2134.10        29.24 o                         
 -14   8   8       1586.65       1447.67        23.01 o                         
 -11   8   8        127.65        153.96         9.14 o                         
  -8   8   8      15423.95      15014.18        69.13 o                         
  -5   8   8        460.26        430.54        12.74 o                         
  -2   8   8       1044.81        926.87        20.08 o                         
   1   8   8        142.44        156.89        11.87 o                         
   4   8   8       2184.47       2041.85        45.90 o                         
   7   8   8       2157.55       2145.70        43.37 o                         
 -16   9   8       1045.56        812.81        19.76 o                         
 -13   9   8        272.91        266.40        11.39 o                         
 -10   9   8       1037.72       1014.78        18.92 o                         
  -7   9   8      12188.15      12078.39        86.89 o                         
  -4   9   8         35.50         77.49        14.50 o                         
  -1   9   8        183.64        134.18         7.77 o                         
   2   9   8      11307.59      11093.95       149.22 o                         
   5   9   8        171.72        277.58        13.65 o                         
   8   9   8        283.93        304.06        13.64 o                         
 -18  10   8        366.38        257.81        15.27 o                         
 -15  10   8         11.69         15.41         4.68 o                         
 -12  10   8       2686.14       2704.08        32.90 o                         
  -9  10   8         10.35         23.19         4.88 o                         
  -6  10   8       1471.37       1366.27        20.67 o                         
  -3  10   8       3618.28       3637.33        36.82 o                         
   0  10   8       1017.29       1092.86        22.21 o                         
   3  10   8       1855.24       1732.26        28.59 o                         
   6  10   8       1020.51       1024.65        22.09 o                         
   9  10   8          9.08         -6.99         6.99 o                         
 -20  11   8        236.61        244.49        14.29 o                         
 -17  11   8       1628.55       1475.54        37.08 o                         
 -14  11   8       1322.78       1183.25        19.67 o                         
 -11  11   8      12302.77      11584.22       100.45 o                         
  -8  11   8      12514.51      12328.02        88.31 o                         
  -5  11   8       1484.77       1417.57        23.14 o                         
  -2  11   8       4744.38       4434.78        45.80 o                         
   1  11   8        448.50        504.92        14.06 o                         
   4  11   8        326.19        362.16        13.95 o                         
   7  11   8         36.12         27.63         7.36 o                         
  10  11   8       5888.03       6164.58        63.62 o                         
 -22  12   8         22.11         28.58         7.16 o                         
 -19  12   8       2125.37       2248.26        54.02 o                         
 -16  12   8       4388.41       4310.88        41.00 o                         
 -13  12   8       7689.09       7661.50        82.52 o                         
 -10  12   8        561.94        556.85        15.59 o                         
  -7  12   8       9789.19       9709.79        56.07 o                         
  -4  12   8       2586.02       2524.86        34.03 o                         
  -1  12   8       1964.52       2012.63        28.39 o                         
   2  12   8        122.54         95.10         8.15 o                         
   5  12   8        547.43        395.04        15.20 o                         
   8  12   8        561.15        523.81        19.98 o                         
  11  12   8        893.72        757.36        20.99 o                         
 -24  13   8         55.28         49.92         6.36 o                         
 -21  13   8       1836.52       1788.68        42.10 o                         
 -18  13   8        796.52        810.08        18.92 o                         
 -15  13   8       1555.67       1544.42        24.89 o                         
 -12  13   8        136.97        148.81         9.87 o                         
  -9  13   8       7308.83       7262.08        76.17 o                         
  -6  13   8       7975.46       7877.26        55.85 o                         
  -3  13   8       6223.70       6084.07        69.85 o                         
   0  13   8          1.02          8.28         4.42 o                         
   3  13   8       1290.18       1269.74        31.80 o                         
   6  13   8          1.00         -5.34         7.14 o                         
   9  13   8       1350.08       1351.69        40.09 o                         
  12  13   8        703.00        590.94        18.45 o                         
 -26  14   8       2872.25       2854.15        42.03 o                         
 -23  14   8         29.27         10.80         9.25 o                         
 -20  14   8       3047.39       2948.88        54.47 o                         
 -17  14   8          9.75          4.59         4.75 o                         
 -14  14   8        208.66        222.67        10.40 o                         
 -11  14   8       4175.90       4061.13        40.75 o                         
  -8  14   8        825.29        758.99        16.54 o                         
  -5  14   8        489.66        539.52        22.37 o                         
  -2  14   8        312.70        337.54        26.34 o                         
   1  14   8      29617.61      30321.46       132.80 o                         
   4  14   8       2528.13       2504.11        36.96 o                         
   7  14   8         39.13         78.10         9.02 o                         
  10  14   8          0.38         -3.46         5.03 o                         
 -25  15   8         76.08        113.44        31.95 o                         
 -22  15   8       4524.91       4983.47        62.47 o                         
 -19  15   8       5743.94       5737.78       103.78 o                         
 -16  15   8       5697.65       5584.31        46.87 o                         
 -13  15   8        224.91        195.24        10.19 o                         
 -10  15   8      21551.32      21387.61        93.28 o                         
  -7  15   8       1560.49       1539.10        36.86 o                         
  -4  15   8       6776.86       6573.61        73.10 o                         
  -1  15   8       1567.69       1641.48        32.41 o                         
   2  15   8       1184.30       1136.66        25.91 o                         
   5  15   8         94.10        123.92        10.29 o                         
   8  15   8        682.87        658.38        44.45 o                         
  11  15   8         74.05         86.53         7.13 o                         
 -24  16   8        389.15        359.18        12.84 o                         
 -21  16   8        143.15        131.77        13.29 o                         
 -18  16   8       4685.78       5001.41        46.94 o                         
 -15  16   8       2915.01       2995.31        34.73 o                         
 -12  16   8        816.15        830.32        19.04 o                         
  -9  16   8       2900.39       3009.52        35.40 o                         
  -6  16   8       1399.49       1380.84        26.91 o                         
  -3  16   8       2907.03       2960.25        38.17 o                         
   0  16   8        786.50        716.86        24.60 o                         
   3  16   8        214.70        239.12        17.72 o                         
   6  16   8         61.75         49.34        11.19 o                         
   9  16   8       6710.90       7030.13       221.12 o                         
 -26  17   8       1323.15       1311.93        25.03 o                         
 -23  17   8        454.76        482.18        18.20 o                         
 -20  17   8        624.21        628.18        17.45 o                         
 -17  17   8        456.58        431.90        13.38 o                         
 -14  17   8       1855.88       1972.52        28.55 o                         
 -11  17   8       1134.39       1089.91        21.82 o                         
  -8  17   8        781.76        736.45        16.72 o                         
  -5  17   8         13.67         11.64         5.93 o                         
  -2  17   8        344.08        379.08        16.55 o                         
   1  17   8       3707.69       3996.07       100.05 o                         
   4  17   8        144.66        171.13        21.77 o                         
   7  17   8          1.53         10.06         5.42 o                         
 -25  18   8       2412.29       2326.14        36.31 o                         
 -22  18   8       1007.92       1028.33        23.50 o                         
 -19  18   8       1532.23       1540.12        24.52 o                         
 -16  18   8       3060.31       3127.25        34.73 o                         
 -13  18   8         98.40         96.54         8.13 o                         
 -10  18   8       1648.87       1516.15        25.27 o                         
  -7  18   8        311.90        327.06        11.50 o                         
  -4  18   8       1602.16       1661.24        34.03 o                         
  -1  18   8       1240.79       1299.56        54.34 o                         
   2  18   8        607.58        583.60        24.97 o                         
   5  18   8        499.96        442.84        28.22 o                         
   8  18   8         66.91         71.35         9.47 o                         
 -24  19   8        226.60        251.48        11.80 o                         
 -21  19   8         16.89         31.70         5.38 o                         
 -18  19   8        194.45        170.06         8.74 o                         
 -15  19   8        558.56        570.13        15.54 o                         
 -12  19   8         75.51         86.24         7.95 o                         
  -9  19   8       1445.65       1529.79        24.93 o                         
  -6  19   8         46.30         43.22         6.11 o                         
  -3  19   8         58.59         67.59         7.69 o                         
   0  19   8       1943.55       2008.30        46.43 o                         
   3  19   8        349.76        369.67        27.21 o                         
   6  19   8       1021.57       1133.20        35.88 o                         
 -26  20   8          3.25          7.29         5.54 o                         
 -23  20   8        213.09        201.61        15.33 o                         
 -20  20   8        817.76        859.16        19.24 o                         
 -17  20   8        365.99        376.62        12.13 o                         
 -14  20   8        523.30        560.93        15.26 o                         
 -11  20   8         83.43         82.58         7.95 o                         
  -8  20   8       4390.09       4675.03        59.82 o                         
  -5  20   8          8.77          8.67         5.73 o                         
  -2  20   8        123.08        145.85        11.37 o                         
   1  20   8        144.32        153.08        12.77 o                         
   4  20   8       4696.38       5017.17        79.42 o                         
 -25  21   8        418.72        440.73        11.27 o                         
 -22  21   8        571.57        559.47        13.74 o                         
 -19  21   8       3558.51       3740.14        39.97 o                         
 -16  21   8         81.23         82.81         6.79 o                         
 -13  21   8       2259.24       2339.42        29.17 o                         
 -10  21   8        216.47        236.65        10.26 o                         
  -7  21   8       5434.21       5793.34        67.86 o                         
  -4  21   8        318.90        268.42        11.93 o                         
  -1  21   8        471.67        478.51        21.09 o                         
   2  21   8        570.57        589.78        28.82 o                         
 -24  22   8       1854.91       1825.83        23.45 o                         
 -21  22   8        107.20        100.68         5.96 o                         
 -18  22   8       2461.52       2734.16        44.70 o                         
 -15  22   8         33.88         55.44         6.15 o                         
 -12  22   8          4.98          1.24         5.26 o                         
  -9  22   8       3849.73       3926.39        38.90 o                         
  -6  22   8        505.29        448.76        12.16 o                         
  -3  22   8        249.66        304.07        14.92 o                         
   0  22   8        396.77        486.14        33.36 o                         
   3  22   8        116.49         84.07         6.70 o                         
 -23  23   8        441.67        319.24        10.53 o                         
 -20  23   8         81.76         74.87         5.59 o                         
 -17  23   8       1968.39       2105.56        40.07 o                         
 -14  23   8       1860.56       2013.04        27.26 o                         
 -11  23   8       3329.87       3685.16        46.31 o                         
  -8  23   8         73.77         64.16         6.43 o                         
  -5  23   8        734.29        667.22        18.81 o                         
  -2  23   8         31.90         37.96         4.92 o                         
   1  23   8        243.98        190.37        14.01 o                         
 -22  24   8         74.69         55.78         5.26 o                         
 -19  24   8       1685.88       1914.82        22.10 o                         
 -16  24   8         36.90         45.54         5.38 o                         
 -13  24   8         47.64         49.86         5.85 o                         
 -10  24   8       5174.74       5910.05        99.53 o                         
  -7  24   8          0.58          7.50         3.30 o                         
  -4  24   8         19.44         14.39         4.07 o                         
  -1  24   8       2057.97       2118.27        44.65 o                         
 -21  25   8        149.56        164.35         7.41 o                         
 -18  25   8       1361.86       1438.28        18.36 o                         
 -15  25   8        312.68        287.31         9.48 o                         
 -12  25   8        818.67        820.68        15.53 o                         
  -9  25   8         79.14         82.10         5.62 o                         
  -6  25   8       2922.65       3492.50        36.16 o                         
  -3  25   8        359.18        377.73        17.33 o                         
 -20  26   8        933.51        850.10        40.11 o                         
 -17  26   8        836.06        860.97        13.84 o                         
 -14  26   8        299.95        316.81         8.91 o                         
 -11  26   8        272.72        252.27         7.92 o                         
  -8  26   8        700.53        754.27        16.10 o                         
 -16  27   8        145.34        170.86         7.26 o                         
 -13  27   8        535.73        451.80        12.10 o                         
 -10  27   8       1247.39       1220.56        23.36 o                         
   0   0   9       5625.39       4884.49       114.69 o                         
   1   1   9        233.29        217.22         8.94 o                         
  -1   2   9        396.89        387.58        11.70 o                         
   2   2   9         21.64         17.09         6.66 o                         
  -3   3   9       1565.29       1405.03        21.52 o                         
   0   3   9        114.64        110.06         6.49 o                         
   3   3   9       3365.66       3142.31        29.02 o                         
  -5   4   9        327.33        302.05        10.24 o                         
  -2   4   9        462.37        361.65        12.56 o                         
   1   4   9       2156.11       2195.46        25.06 o                         
   4   4   9       5046.92       4414.89        40.43 o                         
  -7   5   9       2927.25       2927.56        30.53 o                         
  -4   5   9       2707.66       2931.27        37.17 o                         
  -1   5   9      20958.94      21141.01       103.09 o                         
   2   5   9       7798.04       7610.55        48.63 o                         
   5   5   9        912.07        732.23        20.33 o                         
  -9   6   9       1640.44       1445.86        21.46 o                         
  -6   6   9         33.67         68.76         8.21 o                         
  -3   6   9        294.02        241.99        10.86 o                         
   0   6   9       1046.56        977.94        26.64 o                         
   3   6   9       6472.08       5883.73        47.00 o                         
   6   6   9         74.92         79.02         8.48 o                         
 -11   7   9      10329.13      10068.07        93.91 o                         
  -8   7   9        642.00        615.47        15.86 o                         
  -5   7   9        426.92        455.37        12.89 o                         
  -2   7   9         58.22         62.13         6.11 o                         
   1   7   9       1048.07        983.94        19.38 o                         
   4   7   9        882.32        858.02        22.70 o                         
   7   7   9       5651.10       6016.37        53.72 o                         
 -13   8   9       1320.82       1160.95        22.87 o                         
 -10   8   9       4572.93       4361.10        47.91 o                         
  -7   8   9         32.34         51.44         5.38 o                         
  -4   8   9        386.70        352.25        13.22 o                         
  -1   8   9        260.16        198.59         8.76 o                         
   2   8   9       1177.54       1061.90        20.27 o                         
   5   8   9        681.00        556.89        16.98 o                         
   8   8   9       3577.47       3299.65        52.24 o                         
 -15   9   9       2048.82       1819.64        26.31 o                         
 -12   9   9       3364.42       3328.85        38.37 o                         
  -9   9   9         91.85         90.43         6.39 o                         
  -6   9   9       3727.01       3667.35        47.87 o                         
  -3   9   9       4920.96       4692.06        47.87 o                         
   0   9   9        404.88        392.72        12.91 o                         
   3   9   9          5.24          2.83         5.19 o                         
   6   9   9       1276.24       1156.01        26.95 o                         
   9   9   9         18.74         30.65         6.74 o                         
 -17  10   9         16.37         23.23         4.46 o                         
 -14  10   9        154.80        124.44         8.09 o                         
 -11  10   9         11.74         20.12        13.31 o                         
  -8  10   9        609.49        566.08        22.96 o                         
  -5  10   9      27984.90      27732.04       225.92 o                         
  -2  10   9       6322.25       6273.41        58.18 o                         
   1  10   9       4707.94       4690.00        61.65 o                         
   4  10   9         58.40         62.43         8.90 o                         
   7  10   9         60.46        110.34         7.87 o                         
  10  10   9        941.30        965.45        24.50 o                         
 -19  11   9         21.09         28.36         6.59 o                         
 -16  11   9       1350.65       1307.24        22.17 o                         
 -13  11   9       8730.87       8664.57        53.58 o                         
 -10  11   9       1817.36       1837.03        31.26 o                         
  -7  11   9        366.54        317.85        14.01 o                         
  -4  11   9        686.26        685.04        20.34 o                         
  -1  11   9          7.27          9.70         8.24 o                         
   2  11   9       6121.87       6098.29        62.89 o                         
   5  11   9         10.16          6.00         6.72 o                         
   8  11   9       1272.17       1268.06        31.73 o                         
  11  11   9       1298.01       1271.70        25.70 o                         
 -21  12   9          3.72          2.38         5.12 o                         
 -18  12   9         24.84         30.34         5.46 o                         
 -15  12   9       2330.98       2099.82        26.19 o                         
 -12  12   9       8512.75       8727.83        58.60 o                         
  -9  12   9       7608.77       7605.18        54.87 o                         
  -6  12   9       1154.42       1241.53        23.70 o                         
  -3  12   9        716.65        739.43        25.32 o                         
   0  12   9        638.68        628.27        16.72 o                         
   3  12   9         46.17         56.73         6.86 o                         
   6  12   9        132.28        126.76        10.46 o                         
   9  12   9        317.30        271.77        15.76 o                         
  12  12   9         31.75         28.92         4.48 o                         
 -23  13   9         65.48         49.38         7.60 o                         
 -20  13   9        983.65        984.71        29.64 o                         
 -17  13   9        606.12        474.46        13.25 o                         
 -14  13   9         68.63         54.96         7.25 o                         
 -11  13   9       4027.37       3933.29        40.07 o                         
  -8  13   9       6052.41       6388.59        50.85 o                         
  -5  13   9       3632.52       3743.48        37.45 o                         
  -2  13   9       3432.85       3496.27        48.23 o                         
   1  13   9       6665.99       6829.66        66.77 o                         
   4  13   9       1200.82       1195.71        29.75 o                         
   7  13   9       2264.79       2312.31        48.37 o                         
  10  13   9        222.20        226.22        13.84 o                         
 -25  14   9        712.32        709.20        38.60 o                         
 -22  14   9        765.78        667.06        17.67 o                         
 -19  14   9         10.18         12.91         5.91 o                         
 -16  14   9       1621.82       1686.58        29.13 o                         
 -13  14   9         41.37         26.48         5.82 o                         
 -10  14   9       3958.71       4135.53        41.25 o                         
  -7  14   9        150.81        160.98         8.70 o                         
  -4  14   9      16169.92      16988.26        78.79 o                         
  -1  14   9        168.93        152.61         9.15 o                         
   2  14   9        876.41        772.25        22.01 o                         
   5  14   9         16.89         50.71        10.50 o                         
   8  14   9        294.41        293.68        23.58 o                         
 -24  15   9        556.44        504.16        26.00 o                         
 -21  15   9       2274.18       2293.94        81.84 o                         
 -18  15   9       1697.51       1658.41        28.70 o                         
 -15  15   9         10.44         12.33         4.97 o                         
 -12  15   9        278.87        268.21        11.42 o                         
  -9  15   9       3305.40       3432.55        37.79 o                         
  -6  15   9        351.53        400.11        12.78 o                         
  -3  15   9       1031.51        980.21        22.52 o                         
   0  15   9        873.67        829.95        34.70 o                         
   3  15   9        982.74       1009.96        33.28 o                         
   6  15   9         18.13         18.95        11.29 o                         
   9  15   9        861.94        812.31        31.04 o                         
 -23  16   9        942.74        962.64        19.25 o                         
 -20  16   9        192.91        210.81        11.47 o                         
 -17  16   9       2905.07       3079.48        32.28 o                         
 -14  16   9        788.05        748.81        17.58 o                         
 -11  16   9       2525.75       2498.11        31.93 o                         
  -8  16   9        730.43        649.70        15.70 o                         
  -5  16   9        363.56        385.81        13.43 o                         
  -2  16   9       4345.53       4600.50        52.73 o                         
   1  16   9       1935.26       2083.84        55.57 o                         
   4  16   9       1588.87       1792.52        61.28 o                         
   7  16   9         57.15         55.03        11.69 o                         
 -25  17   9       1701.58       1580.50        49.38 o                         
 -22  17   9        407.61        400.32        13.77 o                         
 -19  17   9         10.66         27.96         5.39 o                         
 -16  17   9        484.03        515.87        14.03 o                         
 -13  17   9         95.37        124.48         8.48 o                         
 -10  17   9        130.08        151.42         9.27 o                         
  -7  17   9       2553.61       2556.95        29.57 o                         
  -4  17   9       4076.95       4251.02        40.09 o                         
  -1  17   9         64.57        111.40        10.58 o                         
   2  17   9        477.36        483.09        17.90 o                         
   5  17   9         77.70         62.69        12.90 o                         
   8  17   9       2570.12       2612.29        46.76 o                         
 -24  18   9       1309.92       1310.70        24.94 o                         
 -21  18   9       2293.13       2424.81       105.72 o                         
 -18  18   9       1260.43       1190.40        22.95 o                         
 -15  18   9        109.02        119.70         7.90 o                         
 -12  18   9       3365.43       3739.44        37.78 o                         
  -9  18   9       1748.05       1956.88        27.67 o                         
  -6  18   9        474.70        505.44        13.38 o                         
  -3  18   9        330.28        331.11        12.62 o                         
   0  18   9       1203.67       1004.68        25.13 o                         
   3  18   9       1708.68       1859.04        56.64 o                         
   6  18   9       1981.95       1882.22        44.95 o                         
 -23  19   9          0.90         -0.25         3.76 o                         
 -20  19   9          6.47         -4.65         4.65 o                         
 -17  19   9       1806.43       1889.95        24.15 o                         
 -14  19   9          6.64          9.67         5.09 o                         
 -11  19   9        980.15       1086.72        20.52 o                         
  -8  19   9        995.84       1011.45        19.51 o                         
  -5  19   9       1446.59       1533.73        21.06 o                         
  -2  19   9          1.13         14.87         5.66 o                         
   1  19   9       1837.32       1968.17        91.51 o                         
   4  19   9        301.27        292.93        19.25 o                         
 -22  20   9       1461.95       1601.40        28.78 o                         
 -19  20   9          0.87          2.79         4.40 o                         
 -16  20   9          6.48         15.14         4.85 o                         
 -13  20   9        363.28        400.27        12.43 o                         
 -10  20   9       1139.20       1209.30        20.67 o                         
  -7  20   9       2617.46       2571.94        38.33 o                         
  -4  20   9        393.07        416.24        11.70 o                         
  -1  20   9       2109.75       2227.60        64.09 o                         
   2  20   9        854.82        816.59        58.66 o                         
 -21  21   9        238.80        232.21        12.52 o                         
 -18  21   9       2270.01       2425.60        46.59 o                         
 -15  21   9        455.18        479.74        12.48 o                         
 -12  21   9       1005.70       1111.75        19.00 o                         
  -9  21   9       1469.06       1546.64        21.99 o                         
  -6  21   9         83.32         67.10         5.68 o                         
  -3  21   9       1041.23       1128.77        18.47 o                         
   0  21   9        112.23        103.71         6.44 o                         
 -23  22   9        488.18        377.97        36.48 o                         
 -20  22   9          1.20          5.49         4.05 o                         
 -17  22   9        198.88        210.50         8.64 o                         
 -14  22   9       3141.48       3254.49        30.03 o                         
 -11  22   9        185.01        257.77         9.24 o                         
  -8  22   9        275.25        275.18        10.39 o                         
  -5  22   9         33.25         35.39         4.57 o                         
  -2  22   9        296.57        258.22         9.30 o                         
   1  22   9       2882.50       2819.10        45.76 o                         
 -22  23   9       3131.50       2903.37        31.67 o                         
 -19  23   9         97.19        111.57         5.69 o                         
 -16  23   9        615.59        664.15        13.84 o                         
 -13  23   9          6.70          4.15         4.35 o                         
 -10  23   9       3521.12       3820.02        61.25 o                         
  -7  23   9        785.89        774.35        19.48 o                         
  -4  23   9         61.87         52.92         5.13 o                         
  -1  23   9         23.28         13.71         5.64 o                         
 -18  24   9        308.29        266.88         8.73 o                         
 -15  24   9       1026.59        974.85        15.74 o                         
 -12  24   9         15.30         25.35         4.26 o                         
  -9  24   9         48.83         66.25         6.20 o                         
  -6  24   9       1209.77       1296.04        30.37 o                         
 -17  25   9         69.81         49.81         4.15 o                         
 -14  25   9       1067.35        998.32        16.26 o                         
 -11  25   9       1304.26       1391.23        22.75 o                         
  -8  25   9       2972.33       3222.75        31.42 o                         
 -13  26   9         41.34         54.77         5.56 o                         
  -1   1  10        211.10        222.95         9.19 o                         
  -3   2  10        732.83        781.96        15.93 o                         
   0   2  10        611.70        611.15        14.10 o                         
  -5   3  10        816.35        755.10        15.21 o                         
  -2   3  10         78.44         67.22         5.94 o                         
   1   3  10       2530.69       2379.56        27.13 o                         
  -7   4  10        566.36        589.29        17.92 o                         
  -4   4  10       4216.49       3785.20        31.72 o                         
  -1   4  10         57.45         82.40         6.20 o                         
   2   4  10       3153.75       3036.20        32.37 o                         
  -9   5  10       2476.48       2485.86        39.84 o                         
  -6   5  10        888.89        810.98        17.56 o                         
  -3   5  10       6368.44       6486.14        44.94 o                         
   0   5  10      17676.06      17140.41        83.07 o                         
   3   5  10        205.99        128.01         7.63 o                         
 -11   6  10        216.20        233.69        12.83 o                         
  -8   6  10       4289.77       4386.95        38.52 o                         
  -5   6  10       2896.44       2814.68        34.09 o                         
  -2   6  10      11578.58      11592.73       111.93 o                         
   1   6  10       7139.90       7099.53        53.98 o                         
   4   6  10        105.38        114.46         8.64 o                         
 -13   7  10       1388.87       1375.67        25.91 o                         
 -10   7  10       2590.29       2411.01        33.56 o                         
  -7   7  10        607.22        687.02        16.08 o                         
  -4   7  10      14039.36      13506.51       108.39 o                         
  -1   7  10        944.21        959.61        18.63 o                         
   2   7  10        159.07        124.98         8.84 o                         
   5   7  10        372.55        288.41        13.46 o                         
 -15   8  10       4803.69       4702.83        44.78 o                         
 -12   8  10       2105.98       2174.25        35.93 o                         
  -9   8  10       1324.57       1438.72        31.01 o                         
  -6   8  10        633.29        668.52        31.66 o                         
  -3   8  10       1679.67       1608.77        38.71 o                         
   0   8  10         73.98         83.23         7.00 o                         
   3   8  10        112.70        113.30         7.13 o                         
   6   8  10       1117.72        925.63        25.76 o                         
 -17   9  10         82.07         89.64         7.98 o                         
 -14   9  10        422.47        378.60        13.89 o                         
 -11   9  10       7455.93       7287.54        93.38 o                         
  -8   9  10         78.16        116.35         8.34 o                         
  -5   9  10       2241.20       2219.48        30.62 o                         
  -2   9  10       1937.55       1890.79        29.21 o                         
   1   9  10      11841.62      12029.10        74.76 o                         
   4   9  10       2395.72       2438.11        56.07 o                         
   7   9  10        135.72        117.59         9.06 o                         
 -19  10  10        850.43        880.42        28.56 o                         
 -16  10  10        584.63        512.75        12.19 o                         
 -13  10  10        363.41        325.68        11.68 o                         
 -10  10  10       2581.62       2468.30        35.68 o                         
  -7  10  10       5604.41       5531.62        39.74 o                         
  -4  10  10       6616.73       6716.27        56.05 o                         
  -1  10  10       7088.58       7118.69        60.22 o                         
   2  10  10       3714.37       3393.22        37.08 o                         
   5  10  10        690.98        605.06        18.85 o                         
   8  10  10        110.78        123.67         9.67 o                         
 -21  11  10          8.51         13.57         6.08 o                         
 -18  11  10        489.41        446.24        12.59 o                         
 -15  11  10          9.00         15.85         4.64 o                         
 -12  11  10         35.08         29.05         5.20 o                         
  -9  11  10        849.47        875.94        17.66 o                         
  -6  11  10          1.31          7.85         4.89 o                         
  -3  11  10       3062.71       3018.91        35.26 o                         
   0  11  10        175.75        188.40        13.36 o                         
   3  11  10       3219.79       3198.70        64.65 o                         
   6  11  10        174.55        218.56        11.22 o                         
   9  11  10          1.86          9.78         6.27 o                         
 -20  12  10       2827.72       3028.25        45.07 o                         
 -17  12  10        299.58        252.82         8.40 o                         
 -14  12  10         13.48         12.13         4.20 o                         
 -11  12  10         83.96         85.47         7.11 o                         
  -8  12  10        317.61        332.17        12.19 o                         
  -5  12  10         91.75         84.72         6.94 o                         
  -2  12  10       1252.14       1167.59        22.97 o                         
   1  12  10        542.67        600.32        15.79 o                         
   4  12  10         15.78         24.03         5.81 o                         
   7  12  10       4633.93       5002.68        65.55 o                         
  10  12  10        122.76        129.81        13.91 o                         
 -22  13  10         24.89         17.11         9.57 o                         
 -19  13  10         31.88         24.30         5.68 o                         
 -16  13  10       4635.10       4825.81        43.16 o                         
 -13  13  10          9.78         13.67         5.02 o                         
 -10  13  10       1500.10       1573.80        22.55 o                         
  -7  13  10         71.17         70.92         6.44 o                         
  -4  13  10         10.99         20.17         4.82 o                         
  -1  13  10          7.06         18.62         4.83 o                         
   2  13  10        174.46        184.09        11.53 o                         
   5  13  10        178.55        130.17        12.28 o                         
   8  13  10        966.86       1023.75        40.11 o                         
 -21  14  10        176.95        124.10         7.56 o                         
 -18  14  10       1152.20       1029.20        19.51 o                         
 -15  14  10        530.88        494.16        13.35 o                         
 -12  14  10       3214.35       3423.18        35.87 o                         
  -9  14  10       1096.72       1136.10        19.92 o                         
  -6  14  10       3635.48       3856.82        36.17 o                         
  -3  14  10       3807.85       3956.07        49.14 o                         
   0  14  10        277.87        298.70        11.14 o                         
   3  14  10        608.04        560.14        24.25 o                         
   6  14  10          0.11          3.83         9.88 o                         
   9  14  10         95.71        116.91        12.09 o                         
 -23  15  10        122.57        107.24         7.60 o                         
 -20  15  10         12.69          0.24         4.06 o                         
 -17  15  10       1300.79       1404.37        24.98 o                         
 -14  15  10        293.65        306.09        11.15 o                         
 -11  15  10        293.89        315.73        12.03 o                         
  -8  15  10       2410.87       2428.90        32.82 o                         
  -5  15  10       1160.44       1202.57        20.09 o                         
  -2  15  10       6099.48       6237.69        74.62 o                         
   1  15  10        279.04        266.59        12.08 o                         
   4  15  10        147.57        147.30        11.48 o                         
   7  15  10       1018.28       1092.08        37.49 o                         
 -22  16  10        305.12        244.36        11.29 o                         
 -19  16  10         94.91        126.19         7.37 o                         
 -16  16  10       3183.64       3284.07        31.55 o                         
 -13  16  10        506.08        437.22        13.00 o                         
 -10  16  10      10582.29      11495.65        64.94 o                         
  -7  16  10        227.98        241.55         9.72 o                         
  -4  16  10       2094.45       2207.57        25.81 o                         
  -1  16  10         26.61         33.62         5.53 o                         
   2  16  10        963.24       1071.89        24.23 o                         
   5  16  10        120.54        125.78        15.72 o                         
 -21  17  10        160.64        148.63         8.25 o                         
 -18  17  10         63.06         51.90         4.94 o                         
 -15  17  10        610.51        609.26        14.26 o                         
 -12  17  10          6.72          8.54         5.24 o                         
  -9  17  10        341.80        341.77        11.87 o                         
  -6  17  10       1833.67       2072.20        26.26 o                         
  -3  17  10       5204.41       5497.45        74.19 o                         
   0  17  10       1652.01       1500.52        27.12 o                         
   3  17  10       2232.99       2199.08        58.86 o                         
   6  17  10       3565.63       3770.49        59.46 o                         
 -23  18  10        627.33        601.67        22.98 o                         
 -20  18  10          7.82         12.88         4.62 o                         
 -17  18  10       3347.07       3545.39        30.26 o                         
 -14  18  10        431.91        437.30        12.24 o                         
 -11  18  10        198.86        222.28         9.71 o                         
  -8  18  10        107.29         75.83         6.01 o                         
  -5  18  10       1631.88       1630.31        20.80 o                         
  -2  18  10       2963.45       3353.99        37.79 o                         
   1  18  10       1168.14       1036.72        19.88 o                         
   4  18  10        285.00        277.87        13.40 o                         
 -22  19  10        414.16        393.94        10.50 o                         
 -19  19  10       2136.39       2262.58        62.20 o                         
 -16  19  10        722.22        767.91        14.62 o                         
 -13  19  10       1271.43       1314.79        20.13 o                         
 -10  19  10        181.02        170.31         8.32 o                         
  -7  19  10        203.92        212.31         8.01 o                         
  -4  19  10        459.34        414.87        11.13 o                         
  -1  19  10        675.44        657.79        15.19 o                         
   2  19  10        346.24        295.59        13.09 o                         
 -21  20  10         52.60         50.49         6.15 o                         
 -18  20  10        768.09        816.09        18.05 o                         
 -15  20  10        160.18        157.46         7.23 o                         
 -12  20  10        532.06        560.58        13.05 o                         
  -9  20  10        547.55        546.18        12.75 o                         
  -6  20  10       1186.09       1200.81        16.08 o                         
  -3  20  10       2626.14       2731.25        36.28 o                         
   0  20  10        180.45        170.37         9.09 o                         
 -20  21  10         35.18         54.10         4.98 o                         
 -17  21  10        135.60        136.32         6.44 o                         
 -14  21  10          0.63         -1.99         3.55 o                         
 -11  21  10        989.94       1114.28        16.96 o                         
  -8  21  10        546.60        580.54        14.26 o                         
  -5  21  10          3.04          0.03         3.18 o                         
  -2  21  10         73.76         73.20         5.89 o                         
 -19  22  10        102.48        103.31         5.35 o                         
 -16  22  10        231.72        208.96         7.53 o                         
 -13  22  10          2.31         -0.05         3.31 o                         
 -10  22  10        221.89        213.40         7.28 o                         
  -7  22  10       1122.49       1116.89        17.51 o                         
  -4  22  10       1007.66        958.72        30.11 o                         
 -18  23  10        729.02        679.22        11.87 o                         
 -15  23  10        113.04        101.62         5.32 o                         
 -12  23  10        589.53        608.33        12.01 o                         
  -9  23  10        652.80        709.46        12.53 o                         
  -6  23  10        215.70        162.28         7.63 o                         
 -14  24  10        293.23        276.00        10.04 o                         
 -11  24  10         74.41         63.03         4.11 o                         
  -8  24  10       2335.74       2475.75        56.14 o                         
   0   1  11          3.28         10.96         4.45 o                         
  -2   2  11        122.69         95.50         6.50 o                         
   1   2  11       6056.91       5906.77        42.41 o                         
  -4   3  11       6865.01       6767.84        58.95 o                         
  -1   3  11         13.09          9.87         4.50 o                         
   2   3  11        631.67        589.01        13.92 o                         
  -6   4  11        482.50        470.44        13.59 o                         
  -3   4  11        339.90        308.38         9.51 o                         
   0   4  11         62.98         64.94         6.54 o                         
   3   4  11       2587.00       2484.47        29.84 o                         
  -8   5  11       4360.06       4718.02        63.99 o                         
  -5   5  11       7170.17       6930.98        65.91 o                         
  -2   5  11        201.43        256.87        10.60 o                         
   1   5  11         43.44         65.21         7.06 o                         
   4   5  11        289.46        291.81        13.00 o                         
 -10   6  11       1050.86       1041.10        22.39 o                         
  -7   6  11       1022.71        922.71        18.60 o                         
  -4   6  11      17669.98      18222.54        99.44 o                         
  -1   6  11         64.08        117.20         7.62 o                         
   2   6  11       1437.11       1499.29        22.91 o                         
   5   6  11         11.87         16.63         4.58 o                         
 -12   7  11       4149.78       3855.11        54.55 o                         
  -9   7  11        922.36        876.78        18.86 o                         
  -6   7  11         81.88        102.53         7.39 o                         
  -3   7  11         27.15         32.77         6.25 o                         
   0   7  11        202.70        198.97         9.32 o                         
   3   7  11       1220.02       1214.39        20.12 o                         
   6   7  11       1313.71       1330.42        24.17 o                         
 -14   8  11         38.54         55.43         6.38 o                         
 -11   8  11       1080.96       1045.53        24.73 o                         
  -8   8  11        505.91        558.30        18.64 o                         
  -5   8  11       5487.68       5663.74        48.33 o                         
  -2   8  11        103.96         71.08         6.38 o                         
   1   8  11       5098.65       4971.09        40.66 o                         
   4   8  11       1089.40       1052.29        22.05 o                         
   7   8  11       2294.21       2417.17        42.95 o                         
 -16   9  11          0.61         12.17         4.61 o                         
 -13   9  11       3761.57       3690.59        52.28 o                         
 -10   9  11        456.44        426.65        14.66 o                         
  -7   9  11        188.41        203.83         9.38 o                         
  -4   9  11        865.23        828.80        19.04 o                         
  -1   9  11       6480.60       6657.56        54.78 o                         
   2   9  11         51.38         40.01         5.44 o                         
   5   9  11       5287.61       5629.33        64.97 o                         
   8   9  11       2887.32       2963.88        55.63 o                         
 -18  10  11       1626.10       1461.66        29.73 o                         
 -15  10  11         70.50         62.43         5.43 o                         
 -12  10  11        222.09        250.53        12.60 o                         
  -9  10  11       2154.31       2183.69        28.46 o                         
  -6  10  11        955.90        874.51        22.02 o                         
  -3  10  11        467.09        474.22        17.00 o                         
   0  10  11       1090.62       1061.19        22.75 o                         
   3  10  11        339.19        344.29        14.45 o                         
   6  10  11        636.84        673.91        21.26 o                         
   9  10  11         18.06         30.68         6.80 o                         
 -20  11  11        379.47        334.53        33.96 o                         
 -17  11  11        725.86        679.21        14.04 o                         
 -14  11  11       1037.07       1210.18        27.66 o                         
 -11  11  11          9.62         21.21         4.54 o                         
  -8  11  11        307.45        312.60        13.16 o                         
  -5  11  11      11432.66      12157.93        78.68 o                         
  -2  11  11       1380.81       1328.98        33.66 o                         
   1  11  11         95.87        129.75         8.04 o                         
   4  11  11        238.82        262.93        14.57 o                         
   7  11  11        263.62        247.14        14.29 o                         
  10  11  11        213.75        164.28        13.71 o                         
 -19  12  11       2118.93       2093.96        35.56 o                         
 -16  12  11          9.34          3.64         3.44 o                         
 -13  12  11          3.45         -0.12         4.43 o                         
 -10  12  11        852.38        828.43        17.51 o                         
  -7  12  11         16.64         23.74         6.13 o                         
  -4  12  11         40.04         28.57         5.22 o                         
  -1  12  11         11.93         19.28         4.42 o                         
   2  12  11       2669.49       2666.31        69.27 o                         
   5  12  11       2071.99       2001.07        43.60 o                         
   8  12  11        135.71        112.07        13.71 o                         
 -21  13  11        941.30        850.00        27.41 o                         
 -18  13  11       1241.85       1254.26        23.58 o                         
 -15  13  11       1153.28       1119.29        19.61 o                         
 -12  13  11        141.44        138.41         7.66 o                         
  -9  13  11       1743.59       1793.58        31.89 o                         
  -6  13  11        231.40        255.55        10.79 o                         
  -3  13  11         94.17         85.99         6.92 o                         
   0  13  11         54.54         42.15         4.57 o                         
   3  13  11        882.96        893.79        28.99 o                         
   6  13  11        118.70        166.49        17.94 o                         
 -20  14  11         62.82         64.50        10.68 o                         
 -17  14  11        154.48        177.43         6.80 o                         
 -14  14  11       1148.56       1210.16        21.06 o                         
 -11  14  11       6742.06       7442.50       145.35 o                         
  -8  14  11         56.48         64.62         6.05 o                         
  -5  14  11       2491.11       2642.16        36.13 o                         
  -2  14  11        305.57        293.61        10.32 o                         
   1  14  11        169.49        113.32         8.13 o                         
   4  14  11        804.08        823.86        47.47 o                         
   7  14  11       1435.92       1418.62        39.10 o                         
 -19  15  11        471.90        399.81        11.38 o                         
 -16  15  11         53.97         54.85         5.24 o                         
 -13  15  11       1149.03       1143.07        25.87 o                         
 -10  15  11         29.43         37.55         5.49 o                         
  -7  15  11        291.36        267.93         9.32 o                         
  -4  15  11         18.72          3.55         4.23 o                         
  -1  15  11        603.86        620.95        15.46 o                         
   2  15  11        449.84        400.40        15.94 o                         
   5  15  11        327.88        272.55        24.79 o                         
 -18  16  11        123.02         98.90         5.46 o                         
 -15  16  11       2030.02       2097.75        22.99 o                         
 -12  16  11        559.92        589.84        13.65 o                         
  -9  16  11       1240.15       1294.55        21.63 o                         
  -6  16  11       1151.16       1152.50        17.55 o                         
  -3  16  11       2524.89       2687.11        44.71 o                         
   0  16  11         13.06         11.34         4.80 o                         
   3  16  11        270.50        248.33        12.20 o                         
 -20  17  11         59.10         49.71         7.26 o                         
 -17  17  11        654.48        709.04        13.38 o                         
 -14  17  11         14.24         14.96         4.29 o                         
 -11  17  11        990.56       1072.54        17.76 o                         
  -8  17  11       2215.74       2168.59        29.23 o                         
  -5  17  11        399.07        375.69         9.71 o                         
  -2  17  11       3656.72       3709.45        39.01 o                         
   1  17  11        682.26        713.99        24.39 o                         
   4  17  11         12.90         16.13         6.85 o                         
 -19  18  11        149.01        146.81         8.87 o                         
 -16  18  11        874.43        894.09        13.73 o                         
 -13  18  11       2846.67       2884.06        26.77 o                         
 -10  18  11         45.29         42.23         4.74 o                         
  -7  18  11        169.71        152.37         6.43 o                         
  -4  18  11         60.53         76.78         4.59 o                         
  -1  18  11       2624.03       2672.24        32.23 o                         
   2  18  11         49.49         42.53         8.47 o                         
 -18  19  11        183.63        188.72         7.91 o                         
 -15  19  11       1756.14       1726.03        18.81 o                         
 -12  19  11       1722.18       1752.67        21.70 o                         
  -9  19  11         34.52         30.14         4.99 o                         
  -6  19  11        997.61        968.09        18.96 o                         
  -3  19  11        119.93        104.78         6.25 o                         
   0  19  11        200.44        161.25        13.71 o                         
 -17  20  11        443.11        382.01         9.30 o                         
 -14  20  11        174.49        171.78         6.36 o                         
 -11  20  11        887.65        839.11        14.30 o                         
  -8  20  11        785.27        771.46        15.04 o                         
  -5  20  11       1042.22       1221.00        21.97 o                         
  -2  20  11       1080.98        895.62        34.57 o                         
 -16  21  11       2051.27       2073.01        38.17 o                         
 -13  21  11         26.07         15.36         3.01 o                         
 -10  21  11          6.05          6.41         3.08 o                         
  -7  21  11        489.09        385.90         8.82 o                         
 -15  22  11       1161.45       1048.56        73.47 o                         
 -12  22  11        149.27        174.39         6.78 o                         
  -9  22  11        469.23        446.22        14.64 o                         
   0   0  12       2198.46       2001.60        41.61 o                         
   1   1  12       1672.02       1713.52        21.55 o                         
  -1   2  12        238.88        253.28         8.84 o                         
   2   2  12       1325.99       1266.42        18.52 o                         
  -3   3  12       3692.11       3772.91        31.67 o                         
   0   3  12       5245.29       5478.98        46.22 o                         
   3   3  12       4094.37       4169.60        34.98 o                         
  -5   4  12         89.13         84.74         6.38 o                         
  -2   4  12         92.30         71.38         6.83 o                         
   1   4  12         38.57         23.09         4.62 o                         
   4   4  12       1224.67       1180.70        23.67 o                         
  -7   5  12        828.56        806.78        21.50 o                         
  -4   5  12        610.50        556.77        14.33 o                         
  -1   5  12        119.37         98.50         6.85 o                         
   2   5  12       8244.17       8433.68       103.04 o                         
   5   5  12        356.58        285.63        10.56 o                         
  -9   6  12       5651.82       6003.74        51.67 o                         
  -6   6  12          4.20         25.81         5.34 o                         
  -3   6  12        417.40        398.72        12.34 o                         
   0   6  12       1448.28       1357.26        21.57 o                         
   3   6  12        299.69        289.34        10.94 o                         
   6   6  12        632.95        578.61        21.72 o                         
 -11   7  12       2568.06       2555.45        50.71 o                         
  -8   7  12        262.01        306.77        11.28 o                         
  -5   7  12        174.05        161.83         8.45 o                         
  -2   7  12         15.37         36.23         5.51 o                         
   1   7  12       3458.01       3599.41        44.29 o                         
   4   7  12        251.46        216.48         8.58 o                         
   7   7  12       1493.99       1557.50        28.48 o                         
 -13   8  12        722.87        708.74        16.55 o                         
 -10   8  12        199.11        176.42         9.53 o                         
  -7   8  12       4676.79       4888.59        45.00 o                         
  -4   8  12         60.06         63.54         6.28 o                         
  -1   8  12        330.78        284.96        11.18 o                         
   2   8  12         18.78         17.57         4.27 o                         
   5   8  12       5414.20       6079.46        68.88 o                         
   8   8  12          9.34          7.57         4.81 o                         
 -15   9  12         92.45         98.73         6.37 o                         
 -12   9  12        418.14        371.11        12.73 o                         
  -9   9  12        785.80        743.16        16.24 o                         
  -6   9  12        759.06        754.00        16.92 o                         
  -3   9  12        240.99        212.11        11.13 o                         
   0   9  12         44.83         37.36         5.38 o                         
   3   9  12          0.39          1.02         4.58 o                         
   6   9  12        229.24        234.78        12.57 o                         
   9   9  12        564.04        457.89        15.14 o                         
 -17  10  12        420.53        400.80        11.24 o                         
 -14  10  12       3190.13       3397.22        34.34 o                         
 -11  10  12         87.92         85.46         5.66 o                         
  -8  10  12       1095.57       1199.07        20.34 o                         
  -5  10  12        157.30        149.24         7.91 o                         
  -2  10  12        403.08        487.11        15.39 o                         
   1  10  12        492.08        547.58        17.70 o                         
   4  10  12        610.26        655.19        20.74 o                         
   7  10  12        791.78        696.66        17.67 o                         
 -16  11  12       2244.09       2166.38        21.94 o                         
 -13  11  12        137.45        125.57         7.45 o                         
 -10  11  12       3920.53       4086.00        60.60 o                         
  -7  11  12       2389.26       2609.48        33.30 o                         
  -4  11  12       7882.40       8980.98        62.42 o                         
  -1  11  12        708.18        708.80        16.12 o                         
   2  11  12        155.93        143.56        13.44 o                         
   5  11  12        135.52        158.58         9.82 o                         
   8  11  12         28.30         25.80         7.46 o                         
 -15  12  12         34.04         17.86         3.74 o                         
 -12  12  12       1078.40       1044.08        21.97 o                         
  -9  12  12        170.37        178.59         8.54 o                         
  -6  12  12        497.71        495.74        13.66 o                         
  -3  12  12       1356.75       1395.91        24.08 o                         
   0  12  12        361.51        378.96        11.18 o                         
   3  12  12        251.15        213.55        14.18 o                         
   6  12  12         28.14         35.87         8.16 o                         
 -17  13  12       2570.69       2526.84        24.82 o                         
 -14  13  12          0.84          3.97         5.18 o                         
 -11  13  12        128.61        110.58         8.70 o                         
  -8  13  12       6495.93       7030.67        53.56 o                         
  -5  13  12        150.78        139.04         8.80 o                         
  -2  13  12       1542.83       1526.37        26.65 o                         
   1  13  12          1.70          2.69         5.62 o                         
   4  13  12       1294.56       1172.18        59.36 o                         
 -16  14  12        578.87        564.20        12.87 o                         
 -13  14  12        620.02        590.96        15.72 o                         
 -10  14  12        747.40        770.62        19.31 o                         
  -7  14  12          6.02          4.90         4.32 o                         
  -4  14  12       2081.33       2270.63        28.58 o                         
  -1  14  12         42.27         51.69         5.26 o                         
   2  14  12         22.01         42.80        10.48 o                         
   5  14  12        106.75         98.77        11.49 o                         
 -15  15  12        444.02        460.31        12.17 o                         
 -12  15  12        131.32        121.43        11.03 o                         
  -9  15  12        406.64        425.26        14.28 o                         
  -6  15  12        365.21        363.62        10.46 o                         
  -3  15  12        106.06        135.97         7.19 o                         
   0  15  12       4169.15       4464.67        81.84 o                         
   3  15  12         82.09         62.89        10.68 o                         
 -17  16  12       1758.66       1829.56        28.38 o                         
 -14  16  12        371.98        366.45        13.40 o                         
 -11  16  12        795.06        859.86        18.68 o                         
  -8  16  12         23.14         33.77         4.35 o                         
  -5  16  12        193.62        181.27        10.13 o                         
  -2  16  12        177.43        178.32         9.62 o                         
   1  16  12         13.17         26.48         5.85 o                         
 -16  17  12        195.35        200.96         8.85 o                         
 -13  17  12        565.43        521.18        13.87 o                         
 -10  17  12          5.01         11.69         3.62 o                         
  -7  17  12          6.26          7.94         3.97 o                         
  -4  17  12       1857.56       2053.71        40.74 o                         
  -1  17  12       1447.01       1524.59        27.60 o                         
 -15  18  12        949.94        924.65        17.85 o                         
 -12  18  12        659.38        656.98        13.90 o                         
  -9  18  12        407.37        342.65         9.07 o                         
  -6  18  12       1512.29       1418.34        27.46 o                         
  -3  18  12        384.07        325.29         9.05 o                         
 -14  19  12       1283.49       1300.84        20.74 o                         
 -11  19  12        686.60        723.34        14.17 o                         
  -8  19  12        444.48        404.40        12.63 o                         
  -5  19  12        348.61        277.64        16.63 o                         
 -13  20  12        123.88        108.64         6.17 o                         
 -10  20  12        112.08         72.24         6.40 o                         
  -7  20  12         60.76         62.94         6.47 o                         
  -1   1  13       1415.29       1470.80        17.33 o                         
  -3   2  13        151.00        174.51         7.10 o                         
   0   2  13        290.16        284.47         8.60 o                         
  -5   3  13       1903.48       1897.90        22.97 o                         
  -2   3  13       1176.53       1334.36        18.76 o                         
   1   3  13       1514.43       1572.38        19.37 o                         
  -7   4  13        315.62        328.01        10.88 o                         
  -4   4  13         11.77         10.61         4.49 o                         
  -1   4  13          7.27          9.66         4.45 o                         
   2   4  13       5133.07       5365.79        62.77 o                         
  -9   5  13        945.36        906.60        16.55 o                         
  -6   5  13       1962.07       1867.35        24.56 o                         
  -3   5  13         57.28         35.33         5.10 o                         
   0   5  13         31.00         57.35         5.63 o                         
   3   5  13        318.09        297.77         9.54 o                         
 -11   6  13       1616.02       1764.69        29.48 o                         
  -8   6  13        733.79        722.91        16.96 o                         
  -5   6  13        841.34        877.20        17.24 o                         
  -2   6  13        531.85        578.84        13.42 o                         
   1   6  13         22.61         29.26         4.58 o                         
   4   6  13       1498.91       1589.31        22.66 o                         
 -13   7  13        446.04        496.37        15.71 o                         
 -10   7  13          1.33          6.50         4.29 o                         
  -7   7  13       6769.55       7170.60        79.64 o                         
  -4   7  13         52.21         37.07         4.93 o                         
  -1   7  13         59.73         54.65         5.31 o                         
   2   7  13         53.22         58.66         5.46 o                         
   5   7  13       1148.53       1258.36        39.41 o                         
 -15   8  13          3.29         -4.21         4.21 o                         
 -12   8  13          1.83          0.32         4.00 o                         
  -9   8  13        556.19        517.04        14.37 o                         
  -6   8  13        136.48         88.08         6.43 o                         
  -3   8  13       1942.21       2006.44        23.87 o                         
   0   8  13       2888.37       2978.39        33.05 o                         
   3   8  13        553.84        521.09        14.19 o                         
   6   8  13        555.78        606.63        14.62 o                         
 -14   9  13        382.78        307.34         8.13 o                         
 -11   9  13         95.52         76.80         4.87 o                         
  -8   9  13          1.27          3.11         3.97 o                         
  -5   9  13         18.15          5.13         4.75 o                         
  -2   9  13        106.60        131.94         6.63 o                         
   1   9  13        380.63        397.41        10.19 o                         
   4   9  13        112.21         62.63         6.23 o                         
   7   9  13        879.65        874.16        19.25 o                         
 -16  10  13        566.28        556.54        13.17 o                         
 -13  10  13        786.34        699.80        14.73 o                         
 -10  10  13        145.70        177.26         8.99 o                         
  -7  10  13        148.66        132.45         6.52 o                         
  -4  10  13        115.64         93.46         6.68 o                         
  -1  10  13        426.31        415.61        10.58 o                         
   2  10  13         35.20         41.87         5.09 o                         
   5  10  13       3147.86       3551.63        45.32 o                         
 -15  11  13          9.82          5.10         2.91 o                         
 -12  11  13       1332.02       1433.99        34.23 o                         
  -9  11  13       1504.68       1621.81        25.41 o                         
  -6  11  13         42.48         39.95         4.94 o                         
  -3  11  13        196.49        198.23         8.24 o                         
   0  11  13        207.95        208.76         7.75 o                         
   3  11  13        617.70        665.10        28.06 o                         
   6  11  13        206.97        153.37         8.74 o                         
 -14  12  13        764.11        781.18        14.81 o                         
 -11  12  13        322.75        339.20        11.43 o                         
  -8  12  13       2962.19       3123.10        40.42 o                         
  -5  12  13       1088.10       1233.72        18.24 o                         
  -2  12  13       1255.78       1387.58        22.22 o                         
   1  12  13         89.28         82.55         7.34 o                         
   4  12  13        146.15        135.40         7.92 o                         
 -13  13  13        927.58        907.27        22.46 o                         
 -10  13  13       1307.80       1378.48        22.23 o                         
  -7  13  13       1134.76       1217.57        18.96 o                         
  -4  13  13       2054.10       2171.14        22.59 o                         
  -1  13  13         62.66         56.20         7.34 o                         
   2  13  13        414.13        409.71        11.89 o                         
 -15  14  13         35.47         31.47         5.70 o                         
 -12  14  13       1246.57       1255.39        23.19 o                         
  -9  14  13        382.30        386.91        12.51 o                         
  -6  14  13         24.33         14.40         3.38 o                         
  -3  14  13        331.97        355.96         8.70 o                         
   0  14  13       1098.91       1084.91        19.31 o                         
 -14  15  13          2.40          9.05         2.92 o                         
 -11  15  13       1343.80       1415.14        22.08 o                         
  -8  15  13        969.32       1042.81        18.27 o                         
  -5  15  13        756.00        793.43        17.83 o                         
  -2  15  13        469.96        457.98        12.62 o                         
 -13  16  13        117.80        102.23         5.31 o                         
 -10  16  13        784.33        776.21        14.67 o                         
  -7  16  13         22.79         17.08         3.08 o                         
  -4  16  13         92.01         98.82         5.38 o                         
 -12  17  13        178.48        210.14         8.44 o                         
  -9  17  13        978.46       1023.57        15.51 o                         
  -6  17  13          3.20          2.74         3.90 o                         
   0   1  14        805.96        841.21        12.12 o                         
  -2   2  14         13.24          9.15         3.59 o                         
   1   2  14        180.99        136.48         6.12 o                         
  -4   3  14         27.47         16.66         4.21 o                         
  -1   3  14        308.54        305.21         8.75 o                         
   2   3  14        622.08        655.25        12.76 o                         
  -6   4  14        403.68        400.80        11.44 o                         
  -3   4  14        297.37        293.46         8.61 o                         
   0   4  14       1788.37       1985.96        20.84 o                         
   3   4  14       1433.63       1584.39        21.23 o                         
  -8   5  14        203.31        185.80         7.74 o                         
  -5   5  14        930.24       1059.44        18.60 o                         
  -2   5  14        360.95        283.94         8.60 o                         
   1   5  14        765.10        815.48        18.39 o                         
   4   5  14       1573.73       1539.05        20.52 o                         
 -10   6  14         23.66         26.89         3.59 o                         
  -7   6  14        417.92        391.44        10.02 o                         
  -4   6  14        313.37        291.78         9.09 o                         
  -1   6  14       4137.90       4297.79        68.11 o                         
   2   6  14          1.24          0.21         3.60 o                         
   5   6  14        292.87        202.98        10.07 o                         
 -12   7  14        313.12        260.72         8.76 o                         
  -9   7  14        167.92        148.77         5.89 o                         
  -6   7  14       2082.43       2225.16        29.33 o                         
  -3   7  14       3493.73       3798.57        59.84 o                         
   0   7  14         58.60         52.55         4.36 o                         
   3   7  14        498.74        477.19        18.07 o                         
   6   7  14        124.90        133.82         6.29 o                         
 -11   8  14         31.23         35.00         4.23 o                         
  -8   8  14        323.58        264.77         7.10 o                         
  -5   8  14       2551.91       2601.04        46.24 o                         
  -2   8  14        500.09        568.34        15.85 o                         
   1   8  14        127.14        121.88         6.43 o                         
   4   8  14       1000.58        986.16        18.59 o                         
 -13   9  14         46.61         37.61         5.52 o                         
 -10   9  14        598.76        611.58        20.88 o                         
  -7   9  14        991.51        986.46        31.93 o                         
  -4   9  14          2.08          3.74         3.46 o                         
  -1   9  14        226.44        218.84         7.32 o                         
   2   9  14        907.59        916.26        18.59 o                         
   5   9  14         53.91         13.91         6.25 o                         
 -12  10  14        481.28        442.15        14.72 o                         
  -9  10  14         43.87         67.40         4.33 o                         
  -6  10  14        891.24        833.97        15.78 o                         
  -3  10  14        219.64        184.46         6.77 o                         
   0  10  14       1257.29       1248.68        21.90 o                         
   3  10  14        502.25        501.43        12.33 o                         
 -11  11  14        807.85        769.72        13.83 o                         
  -8  11  14        268.69        246.68         6.93 o                         
  -5  11  14         57.40         58.07         4.64 o                         
  -2  11  14        555.49        517.72        11.87 o                         
   1  11  14          2.62         -3.05         4.27 o                         
 -10  12  14         87.61        102.85         5.73 o                         
  -7  12  14        767.31        716.66        12.26 o                         
  -4  12  14         14.60          5.84         2.48 o                         
  -1  12  14         43.06         41.60         4.65 o                         
  -9  13  14        144.66        138.95         6.18 o                         
  -6  13  14        718.19        758.86        13.58 o                         
  -3  13  14        296.22        226.99        10.11 o                         
  -8  14  14        182.01        160.29         7.36 o                         
  -5  14  14        339.06        314.85        16.13 o                         
   0   0  15       1565.18       1525.65        41.12 o                         
   1   1  15        665.69        628.03        12.84 o                         
  -1   2  15          0.18          5.94         4.25 o                         
   2   2  15        337.14        302.24         8.26 o                         
  -3   3  15        122.11        102.75         5.26 o                         
   0   3  15        100.58         84.60         4.65 o                         
   3   3  15          1.73          2.24         2.78 o                         
  -5   4  15       2403.27       2568.89        28.45 o                         
  -2   4  15          3.76          5.47         3.47 o                         
   1   4  15         24.11         32.97         4.05 o                         
   4   4  15         90.82         80.44         6.03 o                         
  -7   5  15         36.91         57.78         3.65 o                         
  -4   5  15          1.53          5.46         3.03 o                         
  -1   5  15       3088.52       3069.30        58.23 o                         
   2   5  15        155.91        135.64         6.01 o                         
  -9   6  15        553.93        498.43        14.66 o                         
  -6   6  15         74.55         48.16         4.27 o                         
  -3   6  15       1811.04       1672.24        29.14 o                         
   0   6  15        289.30        242.00        10.18 o                         
   3   6  15        144.35        108.39         5.97 o                         
  -8   7  15        255.12        211.66         9.96 o                         
  -5   7  15        479.76        545.53        11.07 o                         
  -2   7  15         43.77         28.63         3.14 o                         
   1   7  15         57.59         41.62         4.51 o                         
  -7   8  15        390.60        380.89        10.41 o                         
  -4   8  15         93.35        128.42         6.29 o                         
  -1   8  15        348.01        334.38        12.21 o                         
  -6   9  15        550.19        458.28        12.87 o                         
  -3   9  15        116.55         78.95         6.11 o                         
                                                                                
